# Supplementary material for: Contrasting Phylogeography of Sandy vs. Rocky Supralittoral Isopods in the Megadiverse and Geologically Dynamic Gulf of California and Adjacent Areas
Source: PLoS One. 2013 Jul 2;8(7):e67827. doi: 10.1371/journal.pone.0067827 (PMC3699670; doi:10.1371/journal.pone.0067827)
Supplement: Dataset S1 — (NEX) [file pone.0067827.s013.nex]

#NEXUS 

Begin data;
	Dimensions ntax=184 nchar=1087;
	Format datatype=dna gap=- missing=?;
	Matrix
Abreojos_109_3                      ?????????????????????????GACTGCCATGAGATTAAATGGCCGCAGTACCCTGACTGTGCTAAGGTAGCATAATAATTTGCCTTTTAATTAAAGGCTAGAATGAAGGATTTGACGAAAGATTAACTGTCTTAGCTTATT-ATTAAAAAATTAACTTAGAAGTTAAAAGGCTTCTATTTACTAAAGGGACGATAAGACCCTATAAAGCTTTATTTAA-AAATTTCTATTTTTGTTAAG-AAAAAAATACAAATCATAAATTTTATTGGGGAGATAGATAAACAAACATTATCAATTACAACGTTCTTAACGAAACTTATAAAACGTTTTTAAAAACCTTATAACAAGTTACTTTAGGGATAACAGCATAATTTCTTTTTAGAGTTCCTATCGACAAAGAAGATTATGACCTCGATGTTGAATTGAGTTGCT-CCTTTTAAGCAGATTTAAAAGGCAGGAGTCTGT?????????????????ATTATTCGAACAGAGTTAGGGCAACCAGGTAGTTTTATTGGAGATGATCAGATTTATAATGTAGTTGTTACAGCTCATGCTTTTGTAATAATTTTTTTTATAGTTATACCTATTATAATTGGCGGGTTTGGAAATTGACTCGTGCCTTTAATATTGGGGTCTCCTGATATGGCCTTTCCTCGTATAAACAATATAAGGTTTTGATTATTACCCCCTTCTTTAGTACTTTTACTTAGTAGAGGGCTTGTAGAAAGAGGAGTGGGTACTGGATGGACTGTTTATCCTCCTCTAGCAAGAGGTATTGCTCATAGAGGAGCTTCTGTGGACTTAGGTATTTTTTCGTTACATTTGGCTGGGGCTTCTTCTATTCTAGGAGCTGTAAATTTTATTTCTACTTGTATTAATATACGTACTCCTGGAATAAAATTAGATCGTATACCTTTATTTGTTTGATCTGTCTTAATTACTGCTATCTTATTACTTCTATCTTTACCTGTTTTGGCTGGGGCTATTACAATACTGCTTACTGATCGAAATTTAAATACTTCTTTTTTTGATCCTAGAGGAGGTGGGGATCCTGTACTATATCAGCATTTATTT
Abreojos_109_4                      ?????????????????????????????????TGAGATTAAATGGCCGCAGTACCCTGACTGTGCTAAGGTAGCATAATAATTTGCCTTTTAATTAAAGGCTAGAATGAAGGATTTGACGAAAGATTAACTGTCTTAGCTTATT-ATTAAAAAATTAACTTAGAAGTTAAAAGGCTTCTATTTACTAAAGGGACGATAAGACCCTATAAAGCTTTATTTAA-AAATTTCTATTTTTGTTAAG-AAAAAAATACAAATCATAAATTTTATTGGGGAGATAGATAAACAAACATTATCAATTACAACGTTCTTAACGAAACTTATAAAACGTTTTTAAAAACCTTATAACAAGTTACTTTAGGGATAACAGCATAATTTCTTTTTAGAGTTCCTATCGACAAAGAAGATTATGACCTCGATGTTGAATTGAGTTGCT-CCTTTTAAGCAGATTTAAAAGGCAGGAGTCTGT?????????????????ATTATTCGAACAGAGTTAGGGCAACCAGGTAGTTTTATTGGAGATGATCAGATTTATAATGTAGTTGTTACAGCTCATGCTTTTGTAATAATTTTTTTTATAGTTATACCTATTATAATTGGCGGGTTTGGAAATTGACTCGTGCCTTTAATATTGGGGTCTCCTGATATGGCCTTTCCTCGTATAAACAATATAAGGTTTTGATTATTACCCCCTTCTTTAGTACTTTTACTTAGTAGGGGGCTTGTAGAAAGAGGAGTGGGTACTGGATGGACTGTTTATCCTCCTCTAGCAAGAGGTATTGCTCATAGAGGAGCTTCTGTGGACTTAGGTATTTTTTCGTTACATTTGGCTGGGGCTTCTTCTATTCTAGGAGCTGTAAATTTTATTTCTACTTGTATTAATATACGTACTCCTGGAATAAAATTAGATCGTATACCTTTATTTGTTTGATCTGTCTTAATTACTGCTATCTTATTACTTCTATCTTTACCTGTTTTGGCTGGGGCTATTACAATACTGCTTACTGATCGAAATTTAAATACTTCTTTTTTTGATCCTAGAGGAGGTGGGGATCCTGTACTATATCAGCATTTATTT
Abreojos_109_5                      ?????????????????????????GACTGCCATGAGATTAAATGGCCGCAGTACCCTGACTGTGCTAAGGTAGCATAATAATTTGCCTTTTAATTAAAGGCTAGAATGAAGGATTTGACGAAAGATTAACTGTCTTAGCTTATT-ATTAAAAAATTAACTTAGAAGTTAAAAGGCTTCTATTTACTAAAGGGACGATAAGACCCTATAAAGCTTTATTTAA-AAATTTCTATTTTTGTTAAG-AAAAAAATACAAATCATAAATTTTATTGGGGAGATAGATAAACAAACATTATCAATTACAACGTTCTTAACGAAACTTATAAAACGTTTTTAAAAACCTTATAACAAGTTACTTTAGGGATAACAGCATAATTTCTTTTTAGAGTTCCTATCGACAAAGAAGATTATGACCTCGATGTTGAATTGAGTTGCT-CCTTTTAAGCAGATTTAAAAGGCAGGAGTCTGT?????????????????ATTATTCGAACAGAGTTAGGGCAACCAGGTAGTTTTATTGGAGATGATCAGATTTATAATGTAGTTGTTACAGCTCATGCTTTTGTAATAATTTTTTTTATAGTTATACCTATTATAATTGGCGGGTTTGGAAATTGACTCGTGCCTTTAATATTGGGGTCTCCTGATATGGCCTTTCCTCGTATAAACAATATAAGGTTTTGATTATTACCCCCTTCTTTAGTACTTTTACTTAGTAGAGGGCTTGTAGAAAGAGGAGTGGGTACTGGATGGACTGTTTATCCTCCTCTAGCAAGAGGTATTGCTCATAGAGGAGCTTCTGTGGACTTAGGTATTTTTTCGTTACATTTGGCTGGGGCTTCTTCTATTCTAGGAGCTGTAAATTTTATTTCTACTTGTATTAATATACGTACTCCTGGAATAAAATTAGATCGTATACCTTTATTTGTTTGATCTGTCTTAATTACTGCTATCTTATTACTTCTATCTTTACCTGTTTTGGCTGGGGCTATTACAATACTGCTTACTGATCGAAATTTAAATACTTCTTTTTTTGATCCTAGAGGAGGTGGGGATCCTGTACTATATCAGCATTTATTT
Abreojos_109_6                      ???????????????????????????????????????????TGGCCGCAGTACCCTGACTGTGCTAAGGTAGCATAATAATTTGCCTTTTAATTAAAGGCTAGAATGAAGGATTTGACGAAAGATTAACTGTCTTAGCTTATT-ATTAAAAAATTAACTTAGAAGTTAAAAGGCTTCTATTTACTAAAGGGACGATAAGACCCTATAAAGCTTTATTTAA-AAATTTCTATTTTTGTTAAG-AAAAAAATACAAATCATAAATTTTATTGGGGAGATAGATAAACAAACATTATCAATTACAACGTTCTTAACGAAACTTATAAAACGTTTTTAAAAACCTTATAACAAGTTACTTTAGGGATAACAGCATAATTTCTTTTTAGAGTTCCTATCGACAAAGAAGATTATGACCTCGATGTTGAATTGAGTTGCT-CCTTTTAAGCAGATTTAAAAGGCAGGAGTCTGT?????????????????ATTATTCGAACAGAGTTAGGGCAACCAGGTAGTTTTATTGGAGATGATCAGATTTATAATGTAGTTGTTACAGCTCATGCTTTTGTAATAATTTTTTTTATAGTTATACCTATTATAATTGGCGGGTTTGGAAATTGACTCGTGCCTTTAATATTGGGGTCTCCTGATATGGCCTTTCCTCGTATAAACAATATAAGGTTTTGATTATTACCCCCTTCTTTAGTACTTTTACTTAGTAGAGGGCTTGTAGAAAGAGGAGTGGGTACTGGATGGACTGTTTATCCTCCTCTAGCAAGAGGTATTGCTCATAGAGGAGCTTCTGTGGACTTAGGTATTTTTTCGTTACATTTGGCTGGGGCTTCTTCTATTCTAGGAGCTGTAAATTTTATTTCTACTTGTATTAATATACGTACTCCTGGAATAAAATTAGATCGTATACCTTTATTTGTTTGATCTGTCTTAATTACTGCTATCTTATTACTTCTATCTTTACCTGTTTTGGCTGGGGCTATTACAATACTGCTTACTGATCGAAATTTAAATACTTCTTTTTTTGATCCTAGAGGAGGTGGGGATCCTGTACTATATCAGCATTTATTT
Arroyo_Ancho_99_3                   ???????????????????????????????????????????????CGCAGTACCCTGACTGTGCTAAGGTAGCATAATAATTTGCCTTTTAATTAAAGGCTAGAATGAAGGATTTGACGAAAGATTAACTGTCTTAGCTTATT-ATTAAAAAATTAACTTAGAAGTTAAAAGGCTTCTATTTACTAAAGGGACGATAAGACCCTATAAAGCTTTATTTAA-AAATTTCTATTTTTGTTAAG-AAAAAAATACAAATCATAAATTTTATTGGGGAGATAGATAAACAAACATTATCAATTACAACGTTCTTAACGAAACTTATAAAACGTTTTTAAAAACCTTATAACAAGTTACTTTAGGGATAACAGCATAATTTCTTTTTAGAGTTCCTATCGACAAAGAAGATTATGACCTCGATGTTGAATTGAGTTGCT-CCTTTTAAGCAGATTTAAAAGGCAGGAGTCTGTTCGACCCTTAA??????ATTATTCGAACAGAGTTAGGGCAACCAGGTAGTTTTATTGGAGATGATCAGATTTATAATGTAGTTGTTACAGCTCATGCTTTTGTAATAATTTTTTTTATAGTTATACCTATTATAATTGGCGGGTTTGGAAATTGACTCGTGCCTTTAATATTGGGGTCTCCTGATATGGCCTTTCCTCGTATAAACAATATAAGGTTTTGATTATTACCCCCTTCTTTAGTACTTTTACTTAGTAGAGGGCTTGTAGAAAGAGGAGTGGGTACTGGATGGACTGTTTATCCTCCTCTAGCAAGAGGTATTGCTCATAGAGGAGCTTCTGTGGACTTAGGTATTTTTTCGTTACATTTGGCTGGGGCTTCTTCTATTCTAGGAGCTGTAAATTTTATTTCTACTTGTATTAATATACGTACTCCTGGAATAAAATTAGATCGTATACCTTTATTTGTTTGATCTGTCTTAATTACTGCTATCTTATTACTTCTATCTTTACCTGTTTTGGCTGGGGCTATTACAATACTGCTTACTGATCGAAATTTAAATACTTCTTTTTTTGATCCTAGAGGAGGTGGGGATCCTGTACTATATCAGCATTTATTT
Arroyo_Ancho_99_4                   ???????????????????????????????????????????????CGCAGTACCCTGACTGTGCTAAGGTAGCATAATAATTTGCCTTTTAATTAAAGGCTAGAATGAAGGATTTGACGAAAGATTAACTGTCTTAGCTTATT-ATTAAAAAATTAACTTAGAAGTTAAAAGGCTTCTATTTACTAAAGGGACGATAAGACCCTATAAAGCTTTATTTAA-AAATTTCTATTTTTGTTAAG-AAAAAAATACAAATCATAAATTTTATTGGGGAGATAGATAAACAAACATTATCAATTACAACGTTCTTAACGAAACTTATAAAACGTTTTTAAAAACCTTATAACAAGTTACTTTAGGGATAACAGCATAATTTCTTTTTAGAGTTCCTATCGACAAAGAAGATTATGACCTCGATGTTGAATTGAGTTGCT-CCTTTTAAGCAGATTTAAAAGGCAGGAGTCTGTTCGACCCTTAA??????ATTATTCGAACAGAGTTAGGGCAACCAGGTAGTTTTATTGGAGATGATCAGATTTATAATGTAGTTGTTACAGCTCATGCTTTTGTAATAATTTTTTTTATAGTTATACCTATTATAATTGGCGGGTTTGGAAATTGACTTGTGCCTTTAATATTGGGGTCTCCTGATATGGCCTTTCCTCGTATAAACAATATAAGGTTTTGATTATTACCCCCTTCTTTAGTACTTTTACTTAGTAGAGGGCTTGTAGAAAGAGGAGTGGGTACTGGATGGACTGTTTATCCTCCTCTAGCAAGAGGTATTGCTCATAGAGGAGCTTCTGTGGACTTAGGTATTTTTTCGTTACATTTGGCTGGGGCTTCTTCTATTCTAGGAGCTGTAAATTTTATTTCTACTTGTATTAATATACGTACTCCTGGAATAAAATTAGATCGTATACCTTTATTTGTTTGATCTGTCTTAATTACTGCTATCTTATTACTTCTATCTTTACCTGTTTTGGCTGGGGCTATTACAATACTGCTTACTGATCGAAATTTAAATACTTCTTTTTTTGATCCTAGAGGAGGTGGGGATCCTGTACTATATCAGCA???????
Arroyo_Ancho_99_5                   ???????????????????????????????????????????????????????????????????????????????????????????????????????????????GGATTTGACGAAAGATTAACTGTCTTAGCTTATT-ATTAAAAAATTAACTTAGAAGTTAAAAGGCTTCTATTTACTAAAGGGACGATAAGACCCTATAAAGCTTTATTTAA-AAATTTCTATTTTTGTTAAG-AAAAAAATACAAATCATAAATTTTATTGGGGAGATAGATAAACAAACATTATCAATTACAACGTTCTTAACGAAACTTATAAAACGTTTTTAAAAACCTTATAACAAGTTACTTTAGGGATAACAGCATAATTTCTTTTTAGAGTTCCTATCGACAAAGAAGATTATGACCTCGATGTTGGATTAAG?????-?????????????????????????????????????????????????????????????????????????????????????????????????????????????????????????AGCTCATGCTTTTGTAATAATTTTTTTTATAGTTATACCTATTATAATTGGCGGGTTTGGAAATTGACTCGTGCCTTTAATATTGGGGTCTCCTGATATGGCCTTTCCTCGTATAAACAATATAAGGTTTTGATTATTACCCCCTTCTTTAGTACTTTTACTTAGTAGGGGGCTTGTAGAAAGAGGAGTGGGTACTGGATGGACTGTTTATCCTCCTCTAGCAAGAGGTATTGCTCATAGAGGAGCTTCTGTGGACTTAGGTATTTTTTCGTTACATTTGGCTGGGGCTTCTTCTATTCTAGGAGCTGTAAATTTTATTTCTACTTGTATTAATATACGTACTCCTGGAATAAAATTAGATCGTATACCTTTATTTGTTTGATCTGTCTTAATTACTGCTATCTTATTACTTCTATCTTTACCTGTTTTGGCTGGGGCTATTACAATACTGCTTACTGATCGAAATTTAAATACTTCTTTTTTTGATCCTAGAGGAGGTGGGGATCCTGTACTATATCAGCATTTATTT
Bahia_de_los_Angeles_262_3          ?????????????????????????????????????????????????????????????????????????????????????????????????????????????????????????????????TCTGTCTCTGCTTATT-TTAAAAAAATTAACCTGGAAGTTAAAAGGCTTCTATTTCTTAGAGGGACGACAAGACCCTATAAAGCTTTATTTATCATATTTTTATATGCTTCAAGGAAACAATACAAATTTATAAATTTTATTGGGGCGATAAATAAACAAACATTATTGACCAGAACGTACTTGACGAAGTTTATAGAACGTTTTTGAA---CCTATAACAAGTTACTTTAGGGATAACAGCATAATTTCTTTCTAGAGTCCTTATCGACAAAGAAGATTATGACCTCGATGTTGAATTGAGCTACT-TCTTTTATGTAAACTTAAAAGGCAGGAG??????????????????????ATTATCCGAACAGAGTTAGGACAACCAGGGAGTTTTATTGGAGATGATCAAATTTACAACGTAGTTGTAACAGCTCATGCTTTTGTTATAATTTTTTTTATGGTTATGCCTATTATAATTGGAGGATTTGGAAATTGGCTTGTGCCTTTGATATTAGGGGCCCCTGATATAGCCTTTCCTCGGATGAACAACATAAGATTTTGATTGCTGCCTCCTTCTTTAGTGCTTCTACTTAGAAGAGGGCTTGTGGAAAGAGGAGTAGGGACAGGATGAACTGTGTATCCTCCTTTGGCAAGAGGGATTGCCCACAGAGGGGCTTCTGTAGACTTAGGTATTTTTTCATTGCATTTAGCTGGAGCCTCTTCTATTTTAGGGGCTGTAAATTTCATTTCAACTTGCATTAACATACGAACTCCTGGAATAAAATTAGATCGGATACCTTTGTTCGTTTGGTCTGTCTTGATTACAGCTGTTCTTTTACTCTTGTCTTTGCCTGTACTAGCAGGAGCTATTACAATACTGCTTACTGATCGAAATTTAAATACTTCTTTCTTTGACCCTAGAGGAGGCGGGGACCCTGTATTGTACCAGCA???????
Bahia_de_los_Angeles_262_4          ????????????????????????????????????????????GGCCGCAGTACCCTGACTGTGCTAAGGTAGCATAATAATTTGCCTTTTAATTAAAGGCTAGCATGAAAGATTTGACGAAAGAAGATCTGTCTCTGCTTATT-TTAAAAAAATTAACCTGGAAGTTAAAAGGCTTCTATTTCTTAGAGGGACGACAAGACCCTATAAAGCTTTATTTATCATATTTTTATATGCTTCAAGGAAACAATACAAATTTATAAATTTTATTGGGGCGATAAATAAACAAACATTATTGACCAGAACGTACTTGACGAAGTTTATAGAACGTTTTTGAA---CCTATAACAAGTTACTTTAGGGATAACAGCATAATTTCTTTCTAGAGTCCTTATCGACAAAGAAGATTATGACCTCGATGTTGAATTGAGCTACT-TCTTTTATGTAAACTTAAAAGGCAGGAGTCTGTTCGACCCTTAA?????????????????????????????????????????????????ATGATCAAATTTACAATGTAGTTGTAACAGCTCATGCTTTTGTTATAATTTTTTTTATGGTTATGCCTATTATAATTGGGGGATTTGGAAATTGGCTTGTGCCTTTGATATTAGGGGCCCCTGATATAGCCTTTCCTCGGATGAATAACATAAGATTTTGATTGTTGCCTCCTTCTTTAGTGCTTCTACTTAGAAGAGGGCTTGTGGAAAGAGGAGTAGGGACAGGATGAACTGTGTATCCTCCTTTGGCAAGAGGGATTGCCCACAGAGGGGCTTCTGTAGACTTAGGTATTTTTTCATTGCATTTAGCTGGAGCCTCTTCTATTTTAGGGGCTGTAAATTTCATTTCAACTTGCATTAACATACGAACTCCTGGAATAAAATTAGATCGGATACCTTTGTTCGTTTGGTCTGTCTTGATTACAGCTGTTCTTTTACTCTTGTCTTTGCCTGTACTAGCAGGAGCTATTACAATACTGCTTACTGATCGAAATTTAAATACTTCTTTCTTTGACCCTAGAGGAGGCGGGGACCCTGTATTATACCAGCATTTATTT
Bahia_de_los_Angeles_263_3          ???????????????????????????GCCACTGAACTTTAAATGGCCGCAGTACCCTGACTGTGCTAAGGTAGCATAATAATTTGCCTTTTAATTAAAGGCTAGCATGAAAGATTTGACGAAAGAAGATCTGTCTCTGCTTATT-TTAAAAAAATTAACCTGGAAGTTAAAAGGCTTCTATTTCTTAGAGGGACGACAAGACCCTATAAAGCTTTATTTATCATATTTTTATATGCTTCAAGGAAACAATACAAATTTATAAATTTTATTGGGGCGATAAATAAACAAACATTATTGACCAGAACGTACTTGACGAAGTTTATAGAACGTTTTTGAA---CCTATAACAAGTTACTTTAGGGATAACAGCATAATTTCTTTCTAGAGTCCTTATCGACAAAGAAGATTATGACCTCGATGTTGAATTGAGCTACT-TCTTTTATGTAAACTTAAAAGGCAGGAGTCTGTTCGACCCTTAA??????ATTATCCGAACAGAGTTAGGACAACCAGGGAGTTTTATTGGAGATGATCAAATTTACAACGTAGTTGTAACAGCTCATGCTTTTGTTATAATTTTTTTTATGGTTATGCCTATTATAATTGGAGGATTTGGAAATTGGCTTGTGCCTTTGATATTAGGGGCCCCTGATATAGCCTTTCCTCGGATGAACAACATAAGATTTTGATTGCTGCCTCCTTCTTTAGTGCTTCTACTTAGAAGAGGGCTTGTGGAAAGAGGAGTAGGGACAGGATGAACTGTGTATCCTCCTTTGGCAAGAGGGATTGCCCACAGAGGGGCTTCTGTAGACTTAGGTATTTTTTCATTGCATTTAGCTGGAGCCTCTTCTATTTTAGGGGCTGTAAATTTCATTTCAACTTGCATTAACATACGAACTCCTGGAATAAAATTAGATCGGATACCTTTGTTCGTTTGGTCTGTCTTGATTACAGCTGTTCTTTTACTCTTGTCTTTGCCTGTACTAGCAGGAGCTATTACAATACTGCTTACTGATCGAAATTTAAATACTTCTTTCTTTGACCCTAGAGGAGGCGGGGACCCTGTATTGTACCAGCATTTATTT
Bahia_de_los_Angeles_263_4          ????????????????????????????????????????????GGCCGCAGTACCCTGACTGTGCTAAGGTAGCATAATAATTTGCCTTTTAATTAAAGGCTAGCATGAAAGATTTGACGAAAGAAGATCTGTCTCTGCTTATT-TTAAAAAAATTAACCTGGAAGTTAAAAGGCTTCTATTTCTTAGAGGGACGACAAGACCCTATAAAGCTTTATTTATCATATTTTTATATGCTTCAAGGAAACAATACAAATTTATAAATTTTATTGGGGCGATAAATAAACAAACATTATTGACCAGAACGTACTTGACGAAATTTATAGAACGTTTTTGAA---CCTATAACAAGTTACTTTAGGGATAACAGCATAATTTCTTTCTAGAGTCCTTATCGACAAAGAAGATTATGACCTCGATGTTGAATTGAGCTACT-TCTTTTATGTAAACTTAAAAGGCAGGAGTCTGTTCGACCCTTAA?????????????????????????????????????????????????ATGATCAAATTTACAACGTAGTTGTAACAGCTCATGCTTTTGTTATAATTTTTTTTATGGTTATGCCTATTATAATTGGGGGATTTGGAAATTGGCTTGTGCCTTTGATATTAGGGGCCCCTGATATAGCCTTTCCTCGGATGAATAACATAAGATTTTGATTGCTGCCTCCTTCTTTAGTGCTTCTACTTAGAAGAGGGCTTGTGGAAAGAGGAGTAGGGACAGGATGAACTGTGTATCCTCCTTTGGCAAGAGGGATTGCCCACAGAGGGGCTTCTGTAGACTTAGGTATTTTTTCATTGCATTTAGCTGGAGCCTCTTCTATTTTAGGGGCTGTAAATTTCATTTCAACTTGCATTAACATACGAACTCCTGGAATAAAATTAGATCGGATACCTTTGTTTGTTTGGTCTGTCTTGATTACAGCTGTTCTTTTACTCTTGTCTTTGCCTGTACTAGCAGGAGCTATTACAATACTGCTTACTGATCGAAATTTAAATACTTCTTTCTTTGACCCTAGAGGAGGCGGGGACCCTGTATTATACCAGCATTTATTT
Bahia_de_los_Angeles_394_1          ????????????????????????????????????????????GGCCGCAGTACCCTGACTGTGCTAAGGTAGCATAATAATTTGCCTTTTAATTAAAGGCTAGCATGAATGATTTGACGAAAGAAGAACTGTCTCTACTTATT-TTAAATAAATTAACCTAGAAGTTAAAAGGCTTCTATTCTCTAGAGGGACGACAAGACCCTATAAAGCTTTATTTATCATATTTCTATTTATTTCAA-AAAAAAATATAAATTTATAAATTTTATTGGGGCGATAAATAAACAAACATTATTAACCATAACGTTCTTAACGAAATTTATAAAACGTTTTTAAA----CCACAACAAGTTACTTTAGGGATAACAGCATAATTTCTTTTTAGAGCCCTTATCGACAAAGAAGATTATGACCTCGATGTTGAATTGAGCTACT-CCTTTTATGTAGACTTAAAAGGCAGGAGTCTGTTCGACCCTTAA??????ATTATTCGAACAGAGTTAGGGCAACCAGGAAGTTTTATTGGAGATGATCAAATTTATAATGTAGTTGTAACAGCTCATGCTTTTGTTATAATTTTTTTTATAGTTATACCTATTATAATTGGTGGGTTTGGAAATTGGCTTGTACCTTTAATACTAGGGGCTCCTGATATAGCTTTTCCTCGAATAAATAATATAAGATTTTGATTGTTACCTCCCTCTTTAGTGCTTTTACTTAGAAGAGGATTGGTGGAAAGAGGAGTAGGGACAGGGTGAACTGTATATCCTCCTTTGGCAAGAGGTATTGCTCATAGAGGAGCTTCTGTAGATTTAGGAATCTTTTCATTACATCTAGCTGGAGCCTCTTCTATTTTAGGAGCTGTGAATTTTATTTCTACTTGTATTAATATGCGTACTCCTGGAATAAAACTAGATCGTATACCTCTATTTGTTTGATCTGTTTTAATTACAGCTGTTCTTTTACTTTTATCTTTACCCGTATTAGC-GGGGCTAT????????????????????????????????????????????????????????????????????????????????????????
Bahia_de_los_AngelesS_Wright_1      ??????????????????????????TGCCACTGAACATTAAATGGCCGCAGTACCCTGACTGTGCTAAGGTAGCATAATAATTCGTCTTTTAATTAAAGGCTAGTATGAATGATTTGACGAAAGAAAATCTGTCTTAGCCTATT-TTAAAAAAATTAACCTAGAAGTTAAAAGGCTTCTATTTCCTAAAGGGACGACAAGACCCTATAAAGCTTTATTTATAATATTTTTATTTACTTCAAT-AAAAAATATAAATTTATAAATTCTATTGGGGCGATAGATAAATAAACATTATTGACTATAACGTTTTTAACGAAATTTATAAAATGTTTTTAAAA--CCTACAACAAGTTACTTTAGGGATAACAGCATAATTTCTTTTTAGAGTCCTTATCGACAAAGAAGATTATGACCTCGATGTTGAATTGAGTTACT-ATTTTTATGGAGATATAAAAAGTAGAAGTCTGTTCGACCCTTAA??????ATTATCCGTACAGAGTTAGGGCAACCAGGAAGTTTTATTGGAGATGATCAGATCTATAATGTAGTTGTAACAGCTCATGCTTTTGTTATAATTTTTTTTATAGTTATACCTATTATAATTGGAGGGTTTGGAAATTGACTTGTACCTTTAATGTTAGGAGCCCCTGACATAGCTTTCCCTCGTATAAATAATATAAGATTTTGACTATTACCTCCTTCTTTAGTACTTCTACTAAGAAGAGGGCTTGTAGAAAGAGGAGTTGGAACAGGGTGAACTGTATACCCTCCTTTAGCAGCAGGAATTGCTCATAGGGGGGCTTCTGTAGATTTAGGTATTTTTTCATTACACTTAGCTGGAGCTTCTTCGATTCTAGGAGCTGTAAATTTTATTTCTACTTGTATTAATATACGTACTCCTGGGATAAAACTAGATCGTATACCATTGTTTGTTTGATCTGTTTTGATTACGGCTATTCTATTACTTCTTTCCCTGCCTGTGCTAGCAGGGGCT??????????????????????????????????????????????????????????????????????????????????????????
Bahia_de_los_AngelesS_Wright_2      ??????????????????????????TGCCACTGAACATTAAATGGCCGCAGTACCCTGACTGTGCTAAGGTAGCATAATAATTCGTCTTTTAATTAAAGGCTAGTATGAATGATTTGACGAAAGAAAATCTGTCTTAGCCTATT-TTAAAAAAATTAACCTAGAAGTTAAAAGGCTTCTATTTCCTAAAGGGACGACAAGACCCTATAAAGCTTTATTTATAATATTTTTATTTACTTCAAT-AAAAAATATAAATTTATAAATTCTATTGGGGTGATAGATAAATAAACATTATTGACTATAACGTTTTTAACGAAATTTATAAAATGTTTTTAAAA--CCTACAACAAGTTACTTTAGGGATAACAGCATAATTTCTTTTTAGAGTCCTTATCGACAAAGAAGATTATGACCTCGATGTTGAATTGAGTTACT-ATTTTTATGGAGATATAAAAAGTAGAAGTCTGTTCGACCCTTAA??????ATTATCCGTACAGAGTTAGGGCAACCAGGAAGTTTTATTGGAGATGATCAGATCTATAATGTAGTTGTAACAGCTCATGCTTTTGTTATAATTTTTTTTATAGTTATACCTATTATAATTGGAGGGTTTGGAAATTGACTTGTACCTTTAATGTTAGGAGCCCCTGACATAGCTTTCCCTCGTATAAATAATATAAGATTTTGACTATTACCTCCTTCTTTAGTACTTCTACTAAGAAGAGGGCTTGTAGAAAGAGGAGTTGGAACAGGGTGAACTGTATACCCTCCTTTAGCAGCAGGAATTGCTCATAGGGGGGCTTCTGTAGATTTAGGTATTTTTTCATTACACTTAGCTGGAGCTTCTTCGATTCTAGGAGCTGTAAATTTTATTTCTACTTGTATTAATATACGTACTCCTGGGATAAAACTAGATCGTATACCATTGTTTGTTTGATCTGTTTTGATTACGGCTATTCTATTACTTCTTTCCCTGCCTGTGCTAGCAGGGGCT??????????????????????????????????????????????????????????????????????????????????????????
Bahia_de_los_AngelesS_Wright_3      ??????????????????????????TGCCACTGAACATTAAATGGCCGCAGTACCCTGACTGTGCTAAGGTAGCATAATAATTCGTCTTTTAATTAAAGGCTAGTATGAATGATTTGACGAAAGAAAATCTGTCTTAGCCTATTTTAAAAAAAATTAACCTAGAAGTTAAAAGGCTTCTATTTCCTAAAGGGACGACAAGACCCTATAAAGCTTTATTTATAATATTTTTATTTACTTCAAT-AAAAAATATAAATTTATAAATTCTATTGGGGCGATAGATAAATAAACATTATTGACTATAACGTTTTTAACGAAATTTATAAAATGTTTTTAAAA--CCTACAACAAGTTACTTTAGGGATAACAGCATAATTTCTTTTTAGAGTCCTTATCGACAAAGAAGATTATGACCTCGATGTTGAATTGAGTTACT-ATTTTTATGGAGATATAAAAAGTAGAAGTCTGTTCGACCCTTAA??????ATTATCCGTACAGAGTTAGGGCAACCAGGAAGTTTTATTGGAGATGATCAGATCTATAATGTAGTTGTAACAGCTCATGCTTTTGTTATAATTTTTTTTATAGTTATACCTATTATAATTGGAGGGTTTGGAAATTGACTTGTACCTTTAATGTTAGGAGCCCCTGACATAGCTTTCCCTCGTATAAATAATATAAGATTTTGACTATTACCTCCTTCTTTAGTACTTCTACTAAGAAGAGGGCTTGTAGAAAGAGGAGTTGGAACAGGGTGAACTGTATACCCTCCTTTAGCAGCAGGAATTGCTCATAGGGGGGCTTCTGTAGATTTAGGTATTTTTTCATTACACTTAGCTGGAGCTTCTTCGATTCTAGGAGCTGTAAATTTTATTTCTACTTGTATTAATATACGTACTCCTGGGATAAAACTAGATCGTATACCATTGTTTGTTTGATCTGTTTTGATTACGGCTATTCTATTACTTCTTTCCCTGCCTGTGCTAGCAGGGGCT??????????????????????????????????????????????????????????????????????????????????????????
Bahia_de_los_AngelesS_Wright_4      ??????????????????????????TGCCACTGAACATTAAATGGCCGCAGTACCCTGACTGTGCTAAGGTAGCATAATAATTCGTCTTTTAATTAAAGGCTAGTATGAATGATTTGACGAAAGAAAATCTGTCTTAGCCTATTTTAAAAAAAATTAACCTAGAAGTTAAAAGGCTTCTATTTCCTAAAGGGACGACAAGACCCTATAAAGCTTTATTTATAATATTTTTATTTACTTCAAT-AAAAAATATAAATTTATAAATTCTATTGGGGCGATAGATAAATAAACATTATTGACTATAACGTTTTTAACGAAATTTATAAAATGTTTTTAAAA--CCTACAACAAGTTACTTTAGGGATAACAGCATAATTTCTTTTTAGAGTCCTTATCGACAAAGAAGATTATGACCTCGATGTTGAATTGAGTTACT-ATTTTTATGGAGATATAAAAAGTAGAAGTCTGTTCGACCCTTAA??????ATTATCCGTACGGAGTTAGGGCAACCAGGAAGTTTTATTGGAGATGATCAGATCTATAATGTAGTTGTAACAGCTCATGCTTTTGTTATAATTTTTTTTATAGTTATACCTATTATAATTGGAGGATTTGGAAATTGACTTGTACCTTTAATGTTAGGAGCCCCTGACATAGCTTTCCCTCGTATAAATAATATAAGATTTTGACTACTACCTCCTTCTTTAGTACTTCTGCTAAGAAGAGGGCTTGTAGAAAGAGGAGTTGGGACAGGGTGAACTGTATACCCTCCTTTAGCAGCAGGAATTGCTCATAGGGGAGCTTCTGTAGATTTAGGTATTTTTTCATTACACTTAGCTGGAGCTTCTTCGATTCTAGGAGCTGTAAATTTTATTTCTACTTGTATTAATATACGTACTCCTGGGATAAAACTAGATCGTATACCATTGTTTGTTTGATCTGTTTTGATTACGGCCATTCTATTACTTCTATCCCTGCCTGT???????????????????????????????????????????????????????????????????????????????????????????????????????
Buenaventura_50_1                   CGCCAGAATTTCTTCTGGTAGGATCTGCCCACTGAACATTAAATGGCCGCAGTACCCTGACTGTGCTAAGGTAGCATAATAATTCGTCTTTTAATTAAAGGCTAGTATGAATGATTTGACGAAAGAAAATCTGTCTTAGCTTATT-AAAAAAAAATTAACCTGGAAGTTAAAAGGCTTCTATTTCCTAAAGGGACGACAAGACCCTATAAAGCTTTATTTATAATATTTTTATTTATTTCAAT-AAAAAATACAAATTTATAAATTCTATTGGGGCGATAGATAAATAAACATTATTGACTACAACGTTTTTAACGAAATTTACAAAATGTTTTTAAAA--CCTACAACAAGTTACTTTAGGGATAACAGCATAATTTCTTTTTAGAGTCCTTATCGACAGAGAAGATTATGACCTCGATGTTGAATTGAGTTACT-ATTTTTATGGAGATATAAAAAATAGAAGTCTGTTCGACTTTTAATTCCTCATTATTCGTACAGAGCTAGGGCAGCCGGGAAGTTTTATTGGAGATGATCAGATCTATAATGTAGTTGTAACAGCCCATGCTTTTGTAATAATTTTTTTTATAGTTATACCTATTATAATTGGAGGATTTGGAAATTGACTCGTACCTTTAATGCTAGGAGCCCCTGATATAGCTTTTCCTCGTATAAATAATATAAGATTTTGATTACTACCTCCTTCTCTAGTACTTCTACTTAGAAGAGGGCTTGTAGAGAGAGGAGTTGGGACAGGGTGAACTGTGTACCCTCCTTTAGCAGCAGGAATTGCTCATAGGGGTGCTTCTGTAGATTTAGGTATTTTTTCATTACATTTAGCCGGAGCTTCTTCGATTCTAGGGGCTGTAAATTTTATTTCTACTTGTATTAATATACGTACTCCTGGGATAAAACTAGATCGTATACCGTTGTTTGTGTGATCTGTTTTGATCACAGCTATTCTTTTACTTCTATCTCTGCCTGTACTAGCAGGGGCTATTACAA???????????????????????????????????????????????????????????????????????????????????
Buenaventura_50_2                   ??????????????????????????????ACTGAACATTAAATGGCCGCAGTACCCTGACTGTGCTAAGGTAGCATAATAATTCGTCTTTTAATTAAAGGCTAGTATGAATGATTTGACGAAAGAAAATCTGTCTTAGCTTATT-AAAAAAAAATTAACCTGGAAGTTAAAAGGCTTCTATTTCCTAAAGGGACGACAAGACCCTATAAAGCTTTATTTATAATATTTTTATTTATTTCAAT-AAAAAATACAAATTTATAAATTCTATTGGGGCGATAGATAAATAAACATTATTGACTACAACGTTTTTAACGAAATTTACAAAATGTTTTTAAAA--CCTACAACAAGTTACTTTAGGGATAACAGCATAATTTCTTTTTAGAGTCCTTATCGACAGAGAAGATTATGACCTCGATGTTGAATTGAGTTACT-ATTTTTATGGAGATATAAAAAATAGAAGTCTG??????????????????ATTATTCGTACAGAGCTAGGGCAGCCGGGAAGTTTTATTGGAGATGATCAGATCTATAATGTAGTTGTAACAGCCCATGCTTTTGTAATAATTTTTTTTATAGTTATACCTATTATAATTGGAGGATTTGGAAATTGACTCGTACCTTTAATGCTAGGAGCCCCTGATATAGCTTTTCCTCGTATAAATAATATAAGATTTTGATTACTACCTCCTTCTCTAGTACTTCTACTTAGAAGAGGGCTTGTAGAGAGAGGAGTTGGGACAGGGTGAACTGTGTACCCTCCTTTAGCAGCAGGAATTGCTCATAGGGGTGCTTCTGTAGATTTAGGTATTTTTTCATTACATTTAGCCGGAGCTTCTTCGATTCTAGGGGCTGTAAATTTTATTTCTACTTGTATTAATATACGTACTCCTGGGATAAAACTAGATCGTATACCGTTGTTTGTGTGATCTGTTTTGATCACAGCTATTCTTTTACTTCTATCTCTGCCTGTACTAGCAGGGGCTATTACAA???????????????????????????????????????????????????????????????????????????????????
Buenaventura_50_3                   CGCCAGAATTTCTTCTGGTAGGATCTGCCCACTGAACATTAAATGGCCGCAGTACCCTGACTGTGCTAAGGTAGCATAATAATTCGTCTTTTAATTAAAGGCTAGTATGAATGATTTGACGAAAGAAAATCTGTCTTAGCTTATT-AAAAAAAAATTAACCTGGAAGTTAAAAGGCTTCTATTTCCTAAAGGGACGACAAGACCCTATAAAGCTTTATTTATAATATTTTTATTTATTTCAAT-AAAAAATACAAATTTATAAATTCTATTGGGGCGATAGATAAATAAACATTATTGACTACAACGTTTTTAACGAAATTTACAAAATGTTTTTAAAA--CCTACAACAAGTTACTTTAGGGATAACAGCATAATTTCTTTTTAGAGTCCTTATCGACAGAGAAGATTATGACCTCGATGTTGAATTGAGTTACT-ATTTTTATGGAGATATAAAAAATAGAAGTCTGTTCGACCCTTAA???????????????????????????????????????????????????????????????????????TGTAACAGCCCATGCTTTTGTAATAATTTTTTTTATAGTTATACCTATTATAATTGGAGGATTTGGAAATTGACTCGTACCTTTAATGCTAGGAGCCCCTGATATAGCTTTTCCTCGTATAAATAATATAAGATTTTGATTACTACCTCCTTCTCTAGTACTTCTACTTAGAAGAGGGCTTGTAGAGAGAGGAGTTGGGACAGGGTGAACTGTGTACCCTCCTTTAGCAGCAGGAATTGCTCATAGGGGTGCTTCTGTAGATTTAGGTATTTTTTCATTACATTTAGCCGGAGCTTCTTCGATTCTAGGGGCTGTAAATTTTATTTCTACTTGTATTAATATACGTACTCCTGGGATAAAACTAGATCGTATACCGTTGTTTGTGTGATCTGTTTTGATCACAGCTATTCTTTTACTTCTATCTCTGCCTGTACTAGCAGGGGCTATTACAATATTACTTACTGATCGAAATTTAAACACTTCTTTCTTCGATCCTAGAGGAGGAGGAGATCCTGTACTATATCAACATTTATTT
Buenaventura_50_4                   CGCCAGAATTTCTTCTGGTAGGATCTGCCCACTGAACATTAAATGGCCGCAGTACCCTGACTGTGCTAAGGTAGCATAATAATTCGTCTTTTAATTAAAGGCTAGTATGAATGATTTGACGAAAGAAAATCTGTCTTAGCTTATT-AAAAAAAAATTAACCTGGAAGTTAAAAGGCTTCTATTTCCTAAAGGGACGACAAGACCCTATAAAGCTTTATTTATAATATTTTTATTTATTTCAAT-AAAAAATACAAATTTATAAATTCTATTGGGGCGATAGATAAATAAACATTATTGACTACAACGTTTTTAACGAAATTTACAAAATGTTTTTAAAA--CCTACAACAAGTTACTTTAGGGATAACAGCATAATTTCTTTTTAGAGTCCTTATCGACAGAGAAGATTATGACCTCGATGTTGAATTGAGTTACT-ATTTTTATGGAGATATAAAAAATAGAAGTCTGTTCGACCCTTAA??????ATTATTCGTACAGAGCTAGGGCAGCCGGGAAGTTTTATTGGAGATGATCAGATCTATAATGTAGTTGTAACAGCCCATGCTTTTGTAATAATTTTTTTTATAGTTATACCTATTATAATTGGAGGATTTGGAAATTGACTCGTACCTTTAATGCTAGGAGCCCCTGATATAGCTTTTCCTCGTATAAATAATATAAGATTTTGATTACTACCTCCTTCTCTAGTACTTCTACTTAGAAGAGGGCTTGTAGAGAGAGGAGTTGGGACAGGGTGAACTGTGTACCCTCCTTTAGCAGCAGGAATTGCTCATAGGGGTGCTTCTGTAGATTTAGGTATTTTTTCATTACATTTAGCCGGAGCTTCTTCGATTCTAGGGGCTGTAAATTTTATTTCTACTTGTATTAATATACGTACTCCTGGGATAAAACTAGATCGTATACCGTTGTTTGTGTGATCTGTTTTGATCACAGCTATTCTTTTACTTCTATCTCTGCCTGTACTAGCAGGGGCTATTACAATATTACTTACTGATCGAAATTTAAACACTTCTTTCTTCGATCCTAGAGGAGGAGGAG??????????????????????????
Capistrano_428_3                    ???????????????????????????????????????????TGGCCGCAGTACCCTGACTGTGCTAAGGTAGCATAATAATTTGCCTTTTAATTAAAGGCTAGAATGAAGGATTTGACGAAAGATTAACTGTCTTAGCTTATT-ATTAAAAAATTAACTTAGAAGTTAAAAGGCTTCTATTTACTAAAGGGACGATAAGACCCTATAAAGCTTTATTTAA-AAATTTCTATTTTTGTTAAG-AAAAAAATACAAATCATAAATTTTATTGGGGAGATAGATAAACAAACATTATCAATTACAACGTTCTTAACGAAACTTATAAAACGTTTTTAAAAACCTTATAACAAGTTACTTTAGGGATAACAGCATAATTTCTTTTTAGAGTTCCTATCGACAAAGAAGATTATGACCTCGATGTTGAATTGAGTTGCT-CCTTTTAAGCAGATTTAAAAGGCAGGAGTCTGTTCGACCCTTAA??????ATTATTCGAACAGAGTTAGGGCAACCAGGTAGTTTTATTGGAGATGATCAGATTTATAATGTAGTTGTTACAGCTCATGCTTTTGTAATAATTTTTTTTATAGTTATACCTATTATAATTGGCGGGTTTGGAAATTGACTTGTGCCTTTAATATTGGGGTCTCCTGATATGGCCTTTCCTCGTATAAACAATATAAGGTTTTGATTATTACCCCCTTCTTTAGTACTTTTACTTAGTAGAGGGCTTGTAGAAAGAGGAGTGGGTACTGGATGGACTGTTTATCCTCCTCTAGCAAGAGGTATTGCTCATAGAGGAGCTTCTGTGGACTTAGGTATTTTTTCGTTACATTTGGCTGGGGCTTCTTCTATTCTAGGAGCTGTAAATTTTATTTCTACTTGTATTAATATACGTACTCCTGGAATAAAATTAGATCGTATACCTTTATTTGTTTGATCTGTCTTAATTACTGCTATCTTATTACTTCTATCTTTACCTGTTTTGGCTGGGGCTATTACAATACTGCTTACTGATCGAAATTTAAATACTTCTTTTTTTG????????????????????????????????????????????
Capistrano_428_4                    ???????????????????????????????????????????TGGCCGCAGTACCCTGACTGTGCTAAGGTAGCATAATAATTTGCCTTTTAATTAAAGGCTAGAATGAAGGATTTGACGAAAGATTAACTGTCTTAGCTTATT-ATTAAAAAATTAACTTAGAAGTTAAAAGGCTTCTATTTACTAAAGGGACGATAAGACCCTATAAAGCTTTATTTAA-AAATTTCTATTTTTGTTAAG-AAAAAAATACAAATCATAAATTTTATTGGGGAGATAGATAAACAAACATTATCAATTACAACGTTCTTAACGAAACTTATAAAACGTTTTTAAAAACCTTATAACAAGTTACTTTAGGGATAACAGCATAATTTCTTTTTAGAGTTCCTATCGACAAAGAAGATTATGACCTCGATGTTGAATTGAGTTGCT-CCTTTTAAGCAGATTTAAAAGGCAGGAGTCTGTTCGACCCTTAA??????ATTATTCGAACAGAGTTAGGGCAACCAGGTAGTTTTATTGGAGATGATCAGATTTATAATGTAGTTGTTACAGCTCATGCTTTTGTAATAATTTTTTTTATAGTTATACCTATTATAATTGGCGGGTTTGGAAATTGACTTGTGCCTTTAATATTGGGGTCTCCTGATATGGCCTTTCCTCGTATAAACAATATAAGGTTTTGATTATTACCCCCTTCTTTAGTACTTTTACTTAGTAGAGGGCTTGTAGAAAGAGGAGTGGGTACTGGATGGACTGTTTATCCTCCTCTAGCAAGAGGTATTGCTCATAGAGGAGCTTCTGTGGACTTAGGTATTTTTTCGTTACATTTGGCTGGGGCTTCTTCTATTCTAGGAGCTGTAAATTTTATTTCTACTTGTATTAATATACGTACTCCTGGAATAAAATTAGATCGTATACCTTTATTTGTTTGATCTGTCTTAATTACTGCTATCTTATTACTTCTATCTTTACCTGTTTTGGCTGGGGCTATTACAATACTGCTTACTGATCGAAATTTAAATACTTCTTTTTTTG????????????????????????????????????????????
Capistrano_428_5                    ???????????????????????????????????????????TGGCCGCAGTACCCTGACTGTGCTAAGGTAGCATAATAATTTGCCTTTTAATTAAAGGCTAGAATGAAGGATTTGACGAAAGATTAACTGTCTTAGCTTATT-ATTAAAAAATTAACTTAGAAGTTAAAAGGCTTCTATTTACTAAAGGGACGATAAGACCCTATAAAGCTTTATTTAA-AAATTTCTATTTTTGTTAAG-AAAAAAATACAAATCATAAATTTTATTGGGGAGATAGATAAACAAACATTATCAATTACAACGTTCTTAACGAAACTTATAAAACGTTTTTAAAAACCTTATAACAAGTTACTTTAGGGATAACAGCATAATTTCTTTTTAGAGTTCCTATCGACAAAGAAGATTATGACCTCGATGTTGAATTGAGTTGCT-CCTTTTAAGCAGATTTAAAAGGCAGGAGTCTGTTCGACCCTTAA??????ATTATTCGAACAGAGTTAGGGCAACCAGGTAGTTTTATTGGAGATGATCAGATTTATAATGTAGTTGTTACAGCTCATGCTTTTGTAATAATTTTTTTTATAGTTATACCTATTATAATTGGCGGGTTTGGAAATTGACTTGTGCCTTTAATATTGGGGTCTCCTGATATGGCCTTTCCTCGTATAAACAATATAAGGTTTTGATTATTACCCCCTTCTTTAGTACTTTTACTTAGTAGAGGGCTTGTAGAAAGAGGAGTGGGTACTGGATGAACTGTTTATCCTCCTCTAGCAAGAGGTATTGCTCATAGAGGAGCTTCTGTGGACTTAGGTATTTTTTCGTTACATTTGGCTGGGGCTTCTTCTATTCTAGGAGCTGTAAATTTTATTTCTACTTGTATTAATATACGTACTCCTGGAATAAAATTAGATCGTATACCTTTATTTGTTTGATCTGTCTTAATTACTGCTATCTTATTACTTCTATCTTTACCTGTTTTGGCTGGGGCTATTACAATACTGCTTACTGATCGAAATTTAAATACTTCTTTTTTTG????????????????????????????????????????????
Capistrano_428_6                    ??????????????????????????????????????TTAAATGGCCGCAGTACCCTGACTGTGCTAAGGTAGCATAATAATTTGCCTTTTAATTAAAGGCTAGAATGAAGGATTTGACGAAAGATTAACTGTCTTAGCTTATT-ATTAAAAAATTAACTTAGAAGTTAAAAGGCTTCTATTTACTAAAGGGACGATAAGACCCTATAAAGCTTTATTTAA-AAATTTCTATTTTTGTTAAG-AAAAAAATACAAATCATAAATTTTATTGGGGAGATAGATAAACAAACATTATCAATTACAACGTTCTTAACGAAACTTATAAAACGTTTTTAAAAACCTTATAACAAGTTACTTTAGGGATAACAGCATAATTTCTTTTTAGAGTTCCTATCGACAAAGAAGATTATGACCTCGATGTTGAATTGAGTTGCT-CCTTTTAAGCAGATTTAAAAGGCAGGAGTCTGTTCGA?????????????ATTATTCGAACAGAGTTAGGGCAACCAGGTAGTTTTATTGGAGATGATCAGATTTATAATGTAGTTGTTACAGCTCATGCTTTTGTAATAATTTTTTTTATAGTTATACCTATTATAATTGGCGGGTTTGGAAATTGACTTGTGCCTTTAATATTGGGGTCTCCTGATATGGCCTTTCCTCGTATAAACAATATAAGGTTTTGATTATTACCCCCTTCTTTAGTACTTTTACTTAGTAGAGGGCTTGTAGAAAGAGGAGTGGGTACTGGATGGACTGTTTATCCTCCTCTAGCAAGAGGTATTGCTCATAGAGGAGCTTCTGTGGACTTAGGTATTTTTTCGTTACATTTGGCTGGGGCTTCTTCTATTCTAGGAGCTGTAAATTTTATTTCTACTTGTATTAATATACGTACTCCTGGAATAAAATTAGATCGTATACCTTTATTTGTTTGATCTGTCTTAATTACTGCTATCTTATTACTTCTATCTTTACCTGTTTTGGCTGGGGCTATTACAATACTGCTTACTGATCGAAATTTAAATACTTCTTTTTTTG????????????????????????????????????????????
Ceuta_103_1                         ???????????????????????????????????????????TGGCCGCAGTACCCTGACTGTGCTAAGGTAGCATAATAATTTGCCTTTTAATTAAAGGCTAGAATGAAGGATTTGACGAAAGAAAATCTGTCTCTACTTATT-TTAAAGAAATTAACCTAGAAGTTAAAAGGCTTCTATCTGCTAGAGGGACGACAAGACCCTATAAAACTTTATTTATTATATTTATATCTACTTCAAGAAGACAATATAAATTTATAAATTTTATTGGGGCGATAGATAAATAAACATTATCAGCCATAACGTCCTTAACGAAATTTATAGAACGTTTTTAAA---CTAATAACAAGCTACTTTAGGGATAACAGCATAATTTCTTTTTAGAGTCTCTATCGACAAAGAAGATTATGACCTCGATGTTGAATTGAGCTACTCCCTTTTAATTAGACTTAAAGGGTAGGAGTCTGTTCGACTCTTAATTACTCATTATTCGAACAGAGTTAGGGCAACCAGGGAGTTTTATCGGAGATGATCAAATTTATAATGTAATTGTAACAGCTCATGCTTTTGTTATGATTTTTTTTATAGTTATACCCATTATAATTGGAGGGTTTGGAAATTGACTTGTACCTTTAATACTAGGGTCTCCTGATATAGCCTTTCCTCGTATAAACAATATAAGATTTTGATTGCTACCTCCTTCTTTAGTGCTTCTGCTTAGAAGAGGGCTTGTGGAAAGAGGAGTAGGAACAGGATGGACTGTATACCCTCCTTTAGCGAGAGGAATTGCCCATAGGGGGGCTTCTGTAGACTTAGGTATTTTCTCATTACATTTGGCTGGAGCTTCTTCTATTTTAGGAGCTGTAAATTTTATTTCTACTTGTATTAATATACGCACTCCTGGGATAAAATTAGACCGAATACCTCTATTTGTCTGATCTGTTTTGGTTACAGCTGTCCTTTTACTTCTATCTTTACCTGTGCTAGCAGGAGCTATCACAATACTGCTTACTGACCGAAATTTAAATACTTCTTTCTTTGATCCTAGAGGAGGAGGAGATCCTGTACTATATCAACATCTATTT
Choya_284_1_miss_COI                ???????????????????????????????????ATATTAAATGGCCGCAGTACCCTGACTGTGCTAAGGTAGCATAATAATTCGTCTTTTAATTAAAGGCTAGTATGAATGATTTGACGAAAGAAAATCTGTCTTAGCTTATTAAAAAAAAAATTAACCTAGAAGTTAAAAGGCTTCTATTTCCTAAAGGGACGACAAGACCCTATAAAGCTTTATTTATAATATTTTTATTTACTTCAAT-AAAAAATATAAATTTATAAATTCTATTGGGGCGATAGATAAATAAACATTATTGACTATAACGTCTTTAACGAAATTTATAAAATGTTTTTAAAA--TATACAACAAGTTACTTTAGGGATAACAGCATAATTTCTTTTTAGAGTCCTTATCGACAAAGAAGATTATGACCTCGATGTTGAATTGAGTTACT-ATTTTTATGGAGATATAAAAAGTAGAAGTCTGTTCGACTTTTAATTTCTC????????????????????????????????????????????????????????????????????????????????????????????????????????????????????????????????????????????????????????????????????????????????????????????????????????????????????????????????????????????????????????????????????????????????????????????????????????????????????????????????????????????????????????????????????????????????????????????????????????????????????????????????????????????????????????????????????????????????????????????????????????????????????????????????????????????????????????????????????????????????????????????????????????????????????????
Choya_284_2                         CGCCAGAATTTCTTCTGGTAGGATCTGCCCACTGAATATTAAATGGCCGCAGTACCCTGACTGTGCTAAGGTAGCATAATAATTCGTCTTTTAATTAAAGGCTAGTATGAATGATTTGACGAAAGAAAATCTGTCTTAGCTTATTAAAAAAAAAATTAACCTAGAAGTTAAAAGGCTTCTATTTCCTAAAGGGACGACAAGACCCTATAAAGCTTTATTTATAATATTTTTATTTACTTCAAT-AAAAAATATAAATTTATAAATTCTATTGGGGCGATAGATAAATAAACATTATTGACTATAACGTCTTTAACGAAATTTATAAAATGTTTTTAAAA--TATACAACAAGTTACTTTAGGGATAACAGCATAATTTCTTTTTAGAGTCCTTATCGACAAAGAAGATTATGACCTCGATGTTGAATTGAGTTACT-ATTTTTATGGAGATATAAAAAGTAGAAGTCTGTTCGACTTTTAATTTCTCATTATTCGTACAGAGTTAGGGCAACCAGGGAGTTTTATTGGAGATGATCAGATCTATAATGTAGTTGTAACAGCTCATGCTTTTGTTATAATTTTTTTTATAGTTATACCTATTATAATTGGAGGGTTTGGAAATTGACTCGTACCCTTAATGCTAGGAGCTCCTGATATAGCTTTTCCTCGTATAAATAATATAAGATTTTGATTATTACCTCCTTCTTTAGTACTTTTACTGAGAAGAGGGCTTGTAGAGAGAGGAGTTGGAACAGGGTGAACTGTATACCCTCCTTTAGCGGCAGGAATTGCTCATAGGGGTGCTTCTGTAGATTTAGGTATTTTTTCACTACACTTAGCTGGAGCTTCTTCGATTCTAGGAGCTGTAAATTTTATTTCTACTTGTATTAATATACGTACTCCTGGTATAAAACTAGATCGTATACCATTGTTTGTGTGATCTGTTTTGATTACAGCCATTCTATTACTTCTGTCTCTGCCTGTACTAGCAGGGGCTATTACAATATTACTTACTGATCGAAATTTAAATACTTCTTTCTTCGATCCTAGAGGAGGAGGAGATCCTGTATTATATCAGCATTTATT?
Choya_284_3                         ??????????????????????????GCCCACTGAATATTAAATGGCCGCAGTACCCTGACTGTGCTAAGGTAGCATAATAATTCGTCTTTTAATTAAAGGCTAGTATGAATGATTTGACGAAAGAAAATCTGTCTTAGCTTATT-AAAAAAAAATTAACCTAGAAGTTAAAAGGCTTCTATTTCCTAAAGGGACGACAAGACCCTATAAAGCTTTATTTATAATATTTTTATTTACTTCAAT-AAAAAATATAAATTTATAAATTCTATTGGGGCGATAGATAAATAAACATTATTGACTATAACGTCTTTAACGAAATTTATAAAATGTTTTTAAAA--TATACAACAAGTTACTTTAGGGATAACAGCATAATTTCTTTTTAGAGTCCTTATCGACAAAGAAGATTATGACCTCGATGTTGAATTGAGTTACT-ATTTTTATGGAGATATAAAAAGTAGAAGTCTGTTCGA??????????????????????????????????????????????????????????????????????????????????????CTCATGCTTTTGTTATAATTTTTTTTATAGTTATACCTATTATAATTGGAGGGTTTGGAAATTGACTCGTACCCTTAATGTTAGGAGCTCCTGATATAGCTTTTCCTCGTATAAATAATATAAGATTTTGATTATTACCTCCTTCTTTAGTACTTTTACTGAGAAGAGGGCTTGTAGAGAGAGGAGTTGGAACAGGGTGAACTGTATACCCTCCTTTAGCAGCAGGAATTGCTCATAGGGGGGCTTCTGTAGATTTAGGTATTTTTTCACTACACTTAGCTGGAGCTTCCTCGATTCTAGGAGCTGTAAATTTTATCTCTACTTGTATTAATATACGTACTCCTGGTATAAAACTGGATCGTATACCATTGTTTGTGTGATCTGTTTTGATTACAGCCATTCTATTACTTCTGTCCCTTCCTGTACTAGCAGGGGCTATTACAATATTACTTACTGATCGAAATTTAAATACTTCTTTCTTCGATCCTAGAGGAGGAGGAGATCCTGTATTATATCAGCATTTATTT
Choya_284_4                         ??????????????????????????????????????????????????????????????????????????????????????????????????????????????ATGATTTGACGAAAGAAAATCTGTCTTAGCTTATT-AAAAAAAAATTAACCTAGAAGTTAAAAGGCTTCTATTTCCTAAAGGGACGACAAGACCCTATAAAGCTTTATTTATAATATTTTTATTTACTTCAAT-AAAAAATATAAATTTATAAATTCTATTGGGGCGATAGATAAATAAACATTATTGACTATAACGTCTTTAACGAAATTTATAAAATGTTTTTAAAA--TATACAACAAGTTACTTTAGGGATAACAGCATAATTTCTTTTTAGAGTCCTTATCGACAAAGAAGATTATGACCTCGATGTTGGATTAAG?????-??????????????????????????????????????????????????ATTATTCGTACAGAGTTAGGGCAACCAGGGAGTTTTATTGGGGATGATCAGATCTATAATGTAGTTGTAACAGCTCATGCTTTTGTTATAATTTTTTTTATAGTTATACCTATTATAATTGGAGGGTTTGGAAATTGACTCGTACCCTTAATGCTAGGAGCTCCTGATATAGCTTTTCCTCGTATAAATAATATAAGATTTTGATTATTACCTCCTTCTTTAGTACTTTTACTGAGAAGAGGGCTTGTAGAGAGAGGAGTTGGAACAGGGTGAACTGTATACCCTCCTTTAGCGGCAGGAATTGCTCATAGGGGTGCTTCTGTAGATTTAGGTATTTTTTCACTACACTTAGCTGGAGCTTCTTCGATTCTAGGAGCTGTAAATTTTATTTCTACTTGTATTAATATACGTACTCCTGGTATAAAACTAGATCGTATACCATTGTTTGTGTGATCTGTTTTGATTACAGCCATTCTATTACTTCTGTCTCTGCCTGTACTAGCAGGGGCT??????????????????????????????????????????????????????????????????????????????????????????
Choya_284_5                         ??????????????????????????????????????????????????????????????????????????????????????????????????????????????ATGATTTGACGAAAGAAAATCTGTCTTAGCTTATT-AAAAAAAAATTAACCTAGAAGTTAAAAGGCTTCTATTTCCTAAAGGGACGACAAGACCCTATAAAGCTTTATTTATAATATTTTTATTTACTTCAAT-AAAAAATATAAATTTATAAATTCTATTGGGGCGATAGATAAATAAACATTATTGACTATAACGTCTTTAACGAAATTTATAAAATGTTTTTAAAA--TATACAACAAGTTACTTTAGGGATAACAGCATAATTTCTTTTTAGAGTCCTTATCGACAAAGAAGATTATGACCTCGATGTTGGATTAAG?????-??????????????????????????????????????????????????ATTATTCGTACAGAGTTAGGGCAACCAGGGAGTTTTATTGGAGATGATCAGATCTATAATGTAGTTGTAACAGCTCATGCTTTTGTTATAATTTTTTTTATAGTTATACCTATTATAATTGGAGGGTTTGGAAATTGACTCGTACCCTTAATGCTAGGAGCTCCTGATATAGCTTTTCCTCGTATAAATAATATAAGATTTTGATTATTACCTCCTTCTTTAGTACTTTTATTGAGAAGAGGGCTTGTAGAGAGAGGAGTTGGAACAGGGTGAACTGTATACCCTCCTTTAGCAGCAGGGATTGCTCATAGAGGTGCTTCTGTAGATTTAGGTATTTTTTCACTACACTTAGCTGGAGCTTCTTCGATTCTAGGAGCTGTAAATTTTATTTCTACTTGTATTAATATACGCACTCCTGGTATAAAACTAGATCGTATACCATTGTTTGTGTGATCTGTTTTGATTACAGCCATTCTATTACTTCTGTCTCTACCTGTACTAGCGGGGGC???????????????????????????????????????????????????????????????????????????????????????????
Choya_284_6                         ??????????????????????????????????????????????????????????????????????????????????????????????????????????????ATGATTTGACGAAAGAAAATCTGTCTTAGCTTATT-AAAAAAAAAATAACCTAGAAGTTAAAAGGCTTCTATTTCCTAAAGGGACGACAAGACCCTATAAAGCTTTATTTATAATATTTTTATTTACTTCAAT-AAAAAATATAAATTTATAAATTCTATTGGGGCGATAGATAAATAAACATTATTGACTATAACGTCTTTAACGAAATTTATAAAATGTTTTTAAAA--TATACAACAAGTTACTTTAGGGATAACAGCATAATTTCTTTTTAGAGTCCTTATCGACAAAGAAGATTGTGACCTCGATGTTGGATTAAG?????-??????????????????????????????????????????????????ATTATTCGTACAGAGTTAGGGCAACCAGGGAGTTTTATTGGAGATGATCAGATCTATAATGTAGTTGTAACAGCTCATGCTTTTGTTATAATTTTTTTTATAGTTATACCTATTATAATTGGAGGGTTTGGAAATTGACTCGTACCTTTAATGTTAGGAGCTCCTGATATAGCTTTTCCTCGTATAAATAATATAAGATTTTGATTATTACCTCCTTCTTTAGTACTTTTACTAAGAAGAGGGCTTGTAGAGAGAGGAGTTGGAACAGGGTGAACTGTATACCCTCCTTTAGCAGCAGGAATTGCTCATAGGGGTGCTTCTGTAGATTTAGGTATTTTTTCACTACACTTAGCTGGAGCTTCTTCGATTCTAGGAGCTGTAAATTTTATTTCTACTTGTATTAATATACGTACTCCTGGTATAAAACTGGATCGTATACCATTGTTTGTGTGATCTGTTTTGATTACAGCCATTCTATTACTTCTGTCCCTGCCTGTACTAGCAGGGGCT??????????????????????????????????????????????????????????????????????????????????????????
Choya_596_1                         ?????????????????????????????????????????????????????????????????????????????????????????????????????????????GAAGATTTGACGAGAGAAGACCTGTCTCTGCTTATT-TTAAAAAAATTAACCTGGAAGTTAAAAGGCTTCTATTTCTTAGAGGGACGACAAGACCCTATAAAGCTTTATTTATTATATTTTTATATACTTCAAGGAGACAATACAAATTTATAAATTTTATTGGGGCGATAAATAAACAAACATTATTGGCCATAACGTACTTAACGAAGTTTATAAAACGTTTTTGAA---CTTACAACAAGTTACTTTAGGGATAACAGCATAATTTCTTTCTAGAGTCCTTATCGACAAAGAAGATTATGACCTCGATGTTGAATTGAG?????-??????????????????????????????????????????????????ATTATCCGAACAGAGTTAGGACAACCAGGGAGTTTTATTGGAGACGATCAAATTTACAACGTAGTTGTAACAGCTCATGCTTTTGTTATAATTTTTTTTATGGTTATGCCTATTATAATTGGAGGGTTTGGAAATTGGCTTGTGCCTTTGATACTAGGGGCTCCTGATATAGCCTTCCCTCGGATGAATAACATAAGATTTTGACTGCTACCTCCTTCTTTAGTGCTTCTGCTTAGAAGAGGGCTGGTGGAGAGAGGAGTGGGAACAGGATGAACTGTGTATCCTCCTTTGGCAGGAGGGATTGCCCACAGAGGAGCTTCTGTAGATTTAGGTATTTTTTCACTGCATTTAGCTGGAGCTTCTTCTATTTTAGGGGCTGTAAATTTCATTTCTACTTGCATTAATATGCGGACTCCTGGGATAAAATTAGATCGTATACCTTTGTTTGTCTGGTCTGTCTTGATTACAGCTG????????????????????????????????????????????????????????????????????????????????????????????????????????????????????????????????
Christy_4                           ??????????????????????????GCCCAATGAGAATTAAATGGCCGCAGTACCCTGACTGTGCTAAGGTAGCATAATAATTTGCCTTTTAATTAAAGGCTAGAATGAAGGATTTGACGAAAGATTAACTGTCTTAGCTTATT-ATTAAAAAATTAACTTAGAAGTTAAAAGGCTTCTATTTACTAAAGGGACGATAAGACCCTATAAAGCTTTATTTAA-AAATTTCTATTTTTGTTAAG-AAAAAAATACAAATCATAAATTTTATTGGGGAGATAGATAAACAAACATTATCAATTACAACGTTCTTAACGAAACTTATAAAACGTTTTTAAAAACCTTATAACAAGTTACTTTAGGGATAACAGCATAATTTCTTTTTAGAGTTCCTATCGACAAAGAAGATTATGACCTCGATGTTGAATTGAGTTGCT-CCTTTTAAGCAGATTTAAAAGGCAGGAGTCTGTTCGAC????????????ATTATTCGAACAGAGTTAGGGCAACCAGGTAGTTTTATTGGAGATGATCAGATTTATAATGTAGTTGTTACAGCTCATGCTTTTGTAATAATTTTTTTTATAGTTATACCTATTATAATTGGCGGGTTTGGAAATTGACTTGTGCCTTTAATATTGGGGTCTCCTGATATGGCCTTTCCTCGTATAAACAATATAAGGTTTTGATTATTACCCCCTTCTTTAGTACTTTTACTTAGTAGAGGGCTTGTAGAAAGAGGAGTGGGTACTGGATGGACTGTTTATCCTCCTCTAGCAAGAGGTATTGCTCATAGAGGAGCTTCTGTGGACTTAGGTATTTTTTCGTTACATTTGGCTGGGGCTTCTTCTATTCTAGGAGCTGTAAATTTTATTTCTACTTGTATTAATATACGTACTCCTGGAATAAAATTAGATCGTATACCTTTATTTGTTTGATCTGTCTTAATTACTGCTATCTTATTACTTCTATCTTTACCTGTTTTGGCTGGGGCTATTACAATACTGCTTACTGATCGAAATTTAAATACTTCTTTTTTTGATCCTAGAGGAGGTGGGGATCCTGTACTATATCAGCATTTATTT
Christy_6                           ???????????????????????????????????????????TGGCCGCAGTACCCTGACTGTGCTAAGGTAGCATAATAATTTGCCTTTTAATTAAAGGCTAGAATGAAGGATTTGACGAAAGATTAACTGTCTTAGCTTATT-ATTAAAAAATTAACTTAGAAGTTAAAAGGCTTCTATTTACTAAAGGGACGATAAGACCCTATAAAGCTTTATTTAA-AAATTTCTATTTTTGTTAAG-AAAAAAATACAAATCATAAATTTTATTGGGGAGATAGATAAACAAACATTATCAATTACAACGTTCTTAACGAAACTTATAAAACGTTTTTAAAAACCTTATAACAAGTTACTTTAGGGATAACAGCATAATTTCTTTTTAGAGTTCCTATCGACAAAGAAGATTATGACCTCGATGTTGAATTGAGTTGCT-CCTTTTAAGCAGATTTAAAAGGCAGGAGTCTGTTCGACCCTTAA??????ATTATTCGAACAGAGTTAGGGCAACCAGGTAGTTTTATTGGAGATGATCAGATTTATAATGTAGTTGTTACAGCTCATGCTTTTGTAATAATTTTTTTTATAGTTATACCTATTATAATTGGCGGGTTTGGAAATTGACTTGTGCCTTTAATATTGGGGTCTCCTGATATGGCCTTTCCTCGTATAAACAATATAAGGTTTTGATTATTACCCCCTTCTTTAGTACTTTTACTTAGTAGAGGGCTTGTAGAAAGAGGAGTGGGTACTGGATGGACTGTTTATCCTCCTCTAGCAAGAGGTATTGCTCATAGAGGAGCTTCTGTGGACTTAGGTATTTTTTCGTTACATTTGGCTGGGGCTTCTTCTATTCTAGGAGCTGTAAATTTTATTTCTACTTGTATTAATATACGTACTCCTGGAATAAAATTAGATCGTATACCTTTATTTGTTTGATCTGTCTTAATTACTGCTATCTTATTACTTCTATCTTTACCTGTTTTGGCTGGGGCTATTACAATACTGCTTACTGATCGAAATTTAAATACTTCTTTTTTTGATCCTAGAGGAGGTGGGGATCCTGTACTATATCAGCATTTATTT
Crystal_120_1                       ?????????????????????ATGACTGCCCATGAGAATTAAATGGCCGCAGTACCCTGACTGTGCTAAGGTAGCATAATAATTTGCCTTTTAATTAAAGGCTAGAATGAAGGATTTGACGAAAGATTAACTGTCTTAGCTTATT-ATTAAAAAATTAACTTAGAAGTTAAAAGGCTTCTATTTACTAAAGGGACGATAAGACCCTATAAAGCTTTATTTAA-AAATTTCTATTTTTGTTAAG-AAAAAAATACAAATCATAAATTTTATTGGGGAGATAGATAAACAAACATTATCAATTACAACGTTCTTAACGAAACTTATAAAACGTTTTTAAAAACCTTATAACAAGTTACTTTAGGGATAACAGCATAATTTCTTTTTAGAGTTCCTATCGACAAAGAAGATTATGACCTCGATGTTGAATTGAGTTGCT-CCTTTTAAGCAGATTTAAAAGGCAGGAGTCTGTTCGACCCTTAA?????????????????????????????????GGTAGTTTTATTGGAGATGATCAGATTTATAATGTAGTTGTTACAGCTCATGCTTTTGTAATAATTTTTTTTATAGTTATACCTATTATAATTGGCGGGTTTGGAAATTGACTTGTGCCTTTAATATTGGGGTCTCCTGATATGGCCTTTCCTCGTATAAACAATATAAGGTTTTGATTATTACCCCCTTCTTTAGTACTTTTACTTAGTAGAGGGCTTGTAGAAAGAGGAGTGGGTACTGGATGGACTGTTTATCCTCCTCTAGCAAGAGGTATTGCTCATAGAGGAGCTTCTGTGGACTTAGGTATTTTTTCGTTACATTTGGCTGGGGCTTCTTCTATTCTAGGAGCTGTAAATTTTATTTCTACTTGTATTAATATACGTACTCCTGGAATAAAATTAGATCGTATACCTTTATTTGTTTGATCTGTCTTAATTACTGCTATCTTATTACTTCTATCTTTACCTGTTTTGGCTGGGGCTATTACAATACTGCTTACTGATCGAAATTTAAATACTTCTTTTTTTGATCCTAGAGGAGGTGGGGATCCTGTACTATATCAGCATTTATTT
Crystal_120_2                       ?????????????????????????CTGCCCATGAGAATTAAATGGCCGCAGTACCCTGACTGTGCTAAGGTAGCATAATAATTTGCCTTTTAATTAAAGGCTAGAATGAAGGATTTGACGAAAGATTAACTGTCTTAGCTTATT-ATTAAAAAATTAACTTAGAAGTTAAAAGGCTTCTATTTACTAAAGGGACGATAAGACCCTATAAAGCTTTATTTAA-AAATTTCTATTTTTGTTAAG-AAAAAAATACAAATCATAAATTTTATTGGGGAGATAGATAAACAAACATTATCAATTACAACGTTCTTAACGAAACTTATAAAACGTTTTTAAAAACCTTATAACAAGTTACTTTAGGGATAACAGCATAATTTCTTTTTAGAGTTCCTATCGACAAAGAAGATTATGACCTCGATGTTGAATTGAGTTGCT-CCTTTTAAGCAGATTTAAAAGGCAGGAGTCTGTTCGACCCTTAA?????????????????????????????????GGTAGTTTTATTGGAGATGATCAGATTTATAATGTAGTTGTTACAGCTCATGCTTTTGTAATAATTTTTTTTATAGTTATACCTATTATAATTGGCGGGTTTGGAAATTGACTTGTGCCTTTAATATTGGGGTCTCCTGATATGGCCTTTCCTCGTATAAACAATATAAGGTTTTGATTATTACCCCCTTCTTTAGTACTTTTACTTAGTAGAGGGCTTGTAGAAAGAGGAGTGGGTACTGGATGGACTGTTTATCCTCCTCTAGCAAGAGGTATTGCTCATAGAGGAGCTTCTGTGGACTTAGGTATTTTTTCGTTACATTTGGCTGGGGCTTCTTCTATTCTAGGAGCTGTAAATTTTATTTCTACTTGTATTAATATACGTACTCCTGGAATAAAATTAGATCGTATACCTTTATTTGTTTGATCTGTCTTAATTACTGCTATCTTATTACTTCTATCTTTACCTGTTTTGGCTGGGGCTATTACAATACTGCTTACTGATCGAAATTTAAATACTTCTTTTTTTGATCCTAGAGGAGGCGGGGATCCTGTACTATATCAGCATTTATTT
Crystal_120_3                       ?????????????????????????CTGCCCATGAGAATTAAATGGCCGCAGTACCCTGACTGTGCTAAGGTAGCATAATAATTTGCCTTTTAATTAAAGGCTAGAATGAAGGATTTGACGAAAGATTAACTGTCTTAGCTTATT-ATTAAAAAATTAACTTAGAAGTTAAAAGGCTTCTATTTACTAAAGGGACGATAAGACCCTATAAAGCTTTATTTAA-AAATTTCTATTTTTGTTAAG-AAAAAAATACAAATCATAAATTTTATTGGGGAGATAGATAAACAAACATTATCAATTACAACGTTCTTAACGAAACTTATAAAACGTTTTTAAAAACCTTATAACAAGTTACTTTAGGGATAACAGCATAATTTCTTTTTAGAGTTCCTATCGACAAAGAAGATTATGACCTCGATGTTGAATTGAGTTGCT-CCTTTTAAGCAGATTTAAAAGGCAGGAGTCTGTTCGACCCTTAA?????????????????????????????????GGTAGTTTTATTGGAGATGATCAGATTTATAATGTAGTTGTTACAGCTCATGCTTTTGTAATAATTTTTTTTATAGTTATACCTATTATAATTGGCGGGTTTGGAAATTGACTTGTGCCTTTAATATTGGGGTCTCCTGATATGGCCTTTCCTCGTATAAACAATATAAGGTTTTGATTATTACCCCCTTCTTTAGTACTTTTACTTAGTAGAGGGCTTGTAGAAAGAGGAGTGGGTACTGGATGGACTGTTTATCCTCCTCTAGCAAGAGGTATTGCTCATAGAGGAGCTTCTGTGGACTTAGGTATTTTTTCGTTACATTTGGCTGGGGCTTCTTCTATTCTAGGAGCTGTAAATTTTATTTCTACTTGTATTAATATACGTACTCCTGGAATAAAATTAGATCGTATACCTTTATTTGTTTGATCTGTCTTAATTACTGCTATCTTATTACTTCTATCTTTACCTGTTTTGGCTGGGGCTATTACAATACTGCTTACTGATCGAAATTTAAATACTTCTTTTTTTGATCCTAGAGGAGGTGGGGATCCTGTACTATATCAGCATTTATTT
El_Cajete_58_2_miss_COI             ??????????????????????????????????????????????????????????????????????????????????????????????????????????????ATGATTTGACGAAAGAAAATCTGTCTTAGCTTATT-AAAAAAAAATTAACCTAGAAGTTAAAAGGCTTCTATATCCTAAAGGGACGACAAGACCCTATAAAGCTTTATTTATAATATTTTTATTTACTTCAAT-AAAAAATATAAATTTATAAATTCTATTGGGGCGATAGATAAATAAACATTATTAACTATAACGTTTTTAACGAAATTTATAAAATGTTTTTAAAA--CCTACAACAAGTTACTTTAGGGATAACAGCATAATTTCTTTTTAGAGTCCTTATCGACAGAGAAGATTATGACCTCGATGTTGGATTAAG?????-??????????????????????????????????????????????????????????????????????????????????????????????????????????????????????????????????????????????????????????????????????????????????????????????????????????????????????????????????????????????????????????????????????????????????????????????????????????????????????????????????????????????????????????????????????????????????????????????????????????????????????????????????????????????????????????????????????????????????????????????????????????????????????????????????????????????????????????????????????????????????????????????????????????????????????????????????????????????????????????????????????????
El_Cajete_58_3_miss_16s             ????????????????????????????????????????????????????????????????????????????????????????????????????????????????????????????????????????????????????????????????????????????????????????????????????????????????????????????????????????????????????????????????????????????????????????????????????????????????????????????????????????????????????????????????????????????????????????????????????????????????????????????????????????????????????-??????????????????????????????????????????????????????????????????????????????????????????????????????????????????????????GCTCATGCTTTTGTTATAATTTTTTTTATGGTTATACCTATTATAATTGGAGGATTTGGAAATTGACTCGTACCTTTAATGTTAGGAGCCCCTGATATAGCTTTTCCTCGTATAAATAATATAAGATTTTGATTACTACCTCCTTCCTTAGTACTTCTACTGAGAAGAGGGCTTGTAGAGAGAGGAGTTGGAACAGGGTGGACTGTATATCCTCCTTTAGCATCAGGAATTGCTCATAGGGGTGCTTCTGTAGATTTAGGTATTTTTTCATTACACTTAGCTGGAGCTTCTTCGATTCTAGGAGCTGTAAATTTTATTTCTACTTGTATTAATATACGTACTCCTGGAATAAAACTAGATCGTATACCATTGTTTGTGTGATCTGTTTTAATTACAGCTATTCTTTTACTTCTATCCCTGCCTGTACTAGCAGGAGCTATTACAATATTACTTACTGATCGAAATTTAAATACTTCTTTCTTCGATCCTAGAGGAGGAGGAGATCCTGTACTATATCAGCATTTATTT
El_Cajete_58_4                      ????????????????????????????GCCACTGACATTAAATGGCCGCAGTACCCTGACTGTGCTAAGGTAGCATAATAATTCGTCTTTTAATTAAAGGCTAGTATGAATGATTTGACGAAAGAAAATCTGTCTTAGCTTATT-AAAAAAAAATTAACCTAGAAGTTAAAAGGCTTCTATTTCCTAAAGGGACGACAAGACCCTATAAAGCTTTATTTATAATATTTTTATTTACTTCAAT-AAAAAATATAAATTTATAAATTCTATTGGGGCGATAGATAAATAAACATTATTAACTATAACGTTTTTAACGAAATTTATAAAATATTTTTAAAA--CCTACAACAAGTTACTTTAGGGATAACAGCATAATTTCTTTTTAGAGTCCTTATCGACAGAGAAGATTATGACCTCGATGTTGAATTGAGTTACT-ATTTTTATGGAGATATAAAAAGTAGAAGTCTGTTCGACCCTTA??????????????????????????????????????????????????????????????????????????????????????????????????????????????????ACCTATTATAATTGGAGGATTTGGAAATTGACTTGTACCTTTAATGTTAGGAGCCCCTGATATAGCTTTTCCTCGTATAAATAATATAAGATTTTGATTACTACCTCCTTCTTTAGTGCTTCTACTGAGAAGAGGGCTTGTAGAGAGAGGGGTTGGAACAGGGTGGACTGTATATCCTCCTTTAGCAGCAGGAATTGCCCATAGGGGTGCTTCTGTAGATTTATGTATTTTTTCATTACACTTAGCTGGAGCTTCTTCGATTCTAGGAGCTGTAAATTTTATTTCTACTTGTATTAATATACGTACTCCTGGGATAAAACTAGATCGTATACCATTGTTTGTGTGATCTGTTTTAATTACAGCTATTCTTTTACTTCTATCCCTGCCTGTGCTAGCAGGAGCTATTACAATATTACTTACTGATCGAAATTTAAATACTTCTTTCTTCGATCCTAGAGGAGGAGGAGATCCTGTACTATATCAGCATTTATTT
El_Cajete_58_5_miss_16s             ????????????????????????????????????????????????????????????????????????????????????????????????????????????????????????????????????????????????????????????????????????????????????????????????????????????????????????????????????????????????????????????????????????????????????????????????????????????????????????????????????????????????????????????????????????????????????????????????????????????????????????????????????????????????????-??????????????????????????????????????????????????ATTATCCGTACAGAGTTAGGGCAGCCAGGAAGTTTTATTGGAGATGATCAGATCTATAATGTAGTGGTAACAGCTCATGCTTTTGTTATGATTTTTTTTATGGTTATACCTATTATAATTGGAGGATTTGGAAATTGACTTGTACCTTTAATGTTAGGAGCCCCTGATATAGCTTTTCCTCGTATAAATAATATAAGATTTTGATTACTACCTCCTTCTTTAGTACTTCTACTGAGAAGAGGGCTTGTAGAGAGAGGGGTTGGAACAGGGTGGACTGTATATCCTCCTTTAGCAGCAGGAATTGCCCATAGGGGTGCTTCTGTAGATTTAGGTATTTTTTCATTACACTTAGCTGGAGCTTCTTCGATTCTAGGAGCTGTAAATTTTATTTCTACTTGTATTAATATACGTACTCCTGGGATAAAACTAGATCGTATACCATTGTTTGTGTGATCTGTTTTAATTACAGCTATTCTTTTACTTCTATCCCTGCCTGTACTAGCAGGAGCT??????????????????????????????????????????????????????????????????????????????????????????
El_Cajete_58_6_miss_16s             ????????????????????????????????????????????????????????????????????????????????????????????????????????????????????????????????????????????????????????????????????????????????????????????????????????????????????????????????????????????????????????????????????????????????????????????????????????????????????????????????????????????????????????????????????????????????????????????????????????????????????????????????????????????????????-??????????????????????????????????????????????????ATTATCCGTACAGAGTTAGGGCAGCCAGGAAGTTTTATTGGAGATGATCAGATCTATAATGTAGTGGTAACAGCTCATGCTTTTGTTATGATTTTTTTTATGGTTATACCTATTATAATTGGAGGATTTGGAAATTGACTTGTACCTTTAATGTTAGGAGCCCCTGATATAGCTTTTCCTCGTATAAATAATATAAGATTTTGATTACTACCTCCTTCTTTAGTACTTCTACTGAGAAGAGGGCTTGTAGAGAGAGGGGTTGGAACAGGGTGGACTGTATATCCTCCTTTAGCAGCAGGAATTGCCCATAGGGGTGCTTCTGTAGATTTAGGTATTTTTTCATTACACTTAGCTGGAGCTTCTTCGATTCTAGGAGCTGTAAATTTTATTTCTACTTGTATTAATATACGTACTCCTGGGATAAAACTAGATCGTATACCATTGTTTGTGTGATCTGTTTTAATTACAGCTATTCTTTTACTTCTATCCCTGCCTGTACTAGCAGGAGCT??????????????????????????????????????????????????????????????????????????????????????????
El_Cajete_58_7_miss_16s             ????????????????????????????????????????????????????????????????????????????????????????????????????????????????????????????????????????????????????????????????????????????????????????????????????????????????????????????????????????????????????????????????????????????????????????????????????????????????????????????????????????????????????????????????????????????????????????????????????????????????????????????????????????????????????-??????????????????????????????????????????????????ATTATCCGCACAGAGTTAGGGCAGCCAGGAAGTTTTATTGGAGATGATCAGATCTATAATGTAGTGGTAACAGCTCATGCTTTTGTTATAATTTTTTTTATGGTTATACCTATTATAATTGGAGGATTTGGAAATTGACTCGTACCTTTAATGTTAGGAGCCCCTGATATAGCTTTTCCTCGAATAAATAATATAAGATTTTGATTACTACCTCCTTCCTTAGTACTTCTACTGAGAAGAGGGCTTGTAGAGAGAGGAGTTGGAACAGGGTGGACTGTATATCCTCCTTTAGCAGCAGGAATTGCTCATAGGGGTGCTTCTGTAGATTTAGGTATTTTTTCATTACACTTAGCTGGAGCTTCTTCGATTCTAGGAGCTGTAAATTTTATTTCTACTTGTATTAATATACGTACTCCTGGGATAAAACTAGATCGTATACCATTGTTTGTGTGATCTGTTTTAATTACAGCTATTCTTTTACTTCTATCCCTGCCCGTACTAGCAGGAGCT??????????????????????????????????????????????????????????????????????????????????????????
El_Tomatal_268_5                    ????????????????????????????????????????????????????????????????????????????????????????????????????????????????GATTTGACGAAAGATTAACTGTCTTAGCTTATT-ATTAAAAAATTAACTTAGAAGTTAAAAGGCTTCTATTTACTAAAGGGACGATAAGACCCTATAAAGCTTTATTTAA-AAATTTCTATTTTTGTTAAG-AAAAAAATACAAATCATAAATTTTATTGGGGAGATAGATAAACAAACATTATCAATTACAACGTTCTTAACGAAACTTATAAAACGTTTTTAAAAACCTTATAACAAGTTACTTTAGGGATAACAGCATAATTTCTTTTTAGAGTTCCTATCGACAAAGAAGATTATGACCTCGATGTTGAATTGAGTTGCT-CCTTTTAAGCAGATTTAAAAGGCAGGAGTCTGTTCGACCCTTAA??????ATTATTCGAACAGAGTTAGGGCAACCAGGTAGTTTTATTGGAGATGATCAGATTTATAATGTAGTTGTTACAGCTCATGCTTTTGTAATAATTTTTTTTATAGTTATACCTATTATAATTGGCGGGTTTGGAAATTGACTTGTGCCTTTAATATTGGGGTCTCCTGATATGGCCTTTCCTCGTATAAACAATATAAGGTTTTGATTATTACCCCCTTCTTTAGTACTTTTACTTAGTAGAGGGCTTGTAGAAAGAGGAGTGGGTACTGGATGGACTGTTTATCCTCCTCTAGCAAGAGGTATTGCTCATAGAGGAGCTTCTGTGGACTTAGGTATTTTTTCGTTACATTTGGCTGGGGCTTCTTCTATTCTAGGAGCTGTAAATTTTATTTCTACTTGTATTAATATACGTACTCCTGGAATAAAATTAGATCGTATACCTTTATTTGTTTGATCTGTCTTAATTACTGCTATCTTATTACTTCTATCTTTACCTGTTTTG???????????????????????????????????????????????????????????????????????????????????????????????????
El_Tomatal_268_6                    ????????????????????????????????????????????????????????????????????????????????????????????????????????????????GATTTGACGAAAGATTAACTGTCTTAGCTTATT-ATTAAAAAATTAACTTAGAAGTTAAAAGGCTTCTATTTACTAAAGGGACGATAAGACCCTATAAAGCTTTATTTAA-AAATTTCTATTTTTGTTAAG-AAAAAAATACAAATCATAAATTTTATTGGGGAGATAGATAAACAAACATTATCAATTACAACGTTCTTAACGAAACTTATAAAACGTTTTTAAAAACCTTATAACAAGTTACTTTAGGGATAACAGCATAATTTCTTTTTAGAGTTCCTATCGACAAAGAAGATTATGACCTCGATGTTGAATTGAGTTGCT-CCTTTTAAGCAGATTTAAAAGGCAGGAGTCTGTTCGACCCTTAA??????ATTATTCGAACAGAGTTAGGGCAACCAGGTAGTTTTATTGGAGATGATCAGATTTATAATGTAGTTGTTACAGCTCATGCTTTTGTAATAATTTTTTTTATAGTTATACCTATTATAATTGGCGGGTTTGGAAATTGACTTGTGCCTTTAATATTGGGGTCTCCTGATATGGCCTTTCCTCGTATAAACAATATAAGGTTTTGATTATTACCCCCTTCTTTAGTACTTTTACTTAGTAGAGGGCTTGTAGAAAGAGGAGTGGGTACTGGATGGACTGTTTATCCTCCTCTAGCAAGAGGTATTGCTCATAGAGGAGCTTCTGTGGACTTAGGTATTTTTTCGTTACATTTGGCTGGGGCTTCTTCTATTCTAGGAGCTGTAAATTTTATTTCTACTTGTATTAATATACGTACTCCTGGAATAAAATTAGATCGTATACCTTTATTTGTTTGATCTGTCTTAATTACTGCTATCTTATTACTTCTATCTTTACCTGTTTTGGCCGGGGCTATTACA????????????????????????????????????????????????????????????????????????????????????
Ensenada_281_2                      ???????????????????????????????????????????TGGCCGCAGTACCCTGACTGTGCTAAGGTAGCATAATAATTTGCCTTTTAATTAAAGGCTAGAATGAAGGATTTGACGAAAGATTAACTGTCTTAGCTTATT-ATTAAAAAATTAACTTAGAAGTTAAAAGGCTTCTATTTACTAAAGGGACGATAAGACCCTATAAAGCTTTATTTAA-AAATTTCTATTTTTGTTAAG-AAAAAAATACAAATCATAAATTTTATTGGGGAGATAGATAAACAAACATTATCAATTACAACGTTCTTAACGAAACTTATAAAACGTTTTTAAAAACCTTATAACAAGTTACTTTAGGGATAACAGCATAATTTCTTTTTAGAGTTCCTATCGACAAAGAAGATTATGACCTCGATGTTGAATTGAGTTGCT-CCTTTTAAGCAGATTTAAAAGGCAGGAGTCTGTTCGACCCTTAA??????ATTATTCGAACAGAGTTAGGGCAACCAGGTAGTTTTATTGGAGATGATCAGATTTATAATGTAGTTGTTACAGCTCATGCTTTTGTAATAATTTTTTTTATAGTTATACCTATTATAATTGGCGGGTTTGGAAATTGACTTGTGCCTTTAATATTGGGGTCTCCTGATATGGCCTTTCCTCGTATAAACAATATAAGGTTTTGATTATTACCCCCTTCTTTAGTACTTTTACTTAGTAGAGGGCTTGTAGAAAGAGGAGTGGGTACTGGATGGACTGTTTATCCTCCTCTAGCAAGAGGTATTGCTCATAGAGGAGCTTCTGTGGACTTAGGTATTTTTTCGTTACATTTGGCTGGGGCTTCTTCTATTCTAGGAGCTGTAAATTTTATTTCTACTTGTATTAATATACGTACTCCTGGAATAAAATTAGATCGTATACCTTTATTTGTTTGATCTGTCTTAATTACTGCTATCTTATTACTTCTATCTTTACCTGTTTTGGCTGGGGCTAT????????????????????????????????????????????????????????????????????????????????????????
Ensenada_281_3_miss_16s             ????????????????????????????????????????????????????????????????????????????????????????????????????????????????????????????????????????????????????????????????????????????????????????????????????????????????????????????????????????????????????????????????????????????????????????????????????????????????????????????????????????????????????????????????????????????????????????????????????????????????????????????????????????????????????-?????????????????????????????????????????????????????????????????????????????????????????????????????????????????????????????????????????????????????????????????????????????????????????????????????????????????????????????????????????????????????????????????????????????????????????????????????????????????????????????????????????????????????????????????????????????????????????????GTATTTTTTCGTTACATTTGGCTGGGGCTTCTTCTATTCTAGGAGCTGTAAATTTTATTTCTACTTGTATTAATATACGTACTCCTGGAATAAAATTAGATCGTATACCTTTATTTGTTTGATCTGTCTTAATTACTGCTATCTTATTACTTCTATCTTTACCTGTTTTGGCTGGGGCTATTACAATACTGCTTACTGATCGAAATTTAAATACTTCTTTTTTTGATCCTAGAGGAGGTGGGGATCCTGTACTATATCAGCATTTATTT
Ensenada_281_4                      ?????????????????????????????????GAGCATTAAATGGCCGCAGTACCCTGACTGTGCTAAGGTAGCATAATAATTTGCCTTTTAATTAAAGGCTAGAATGAAGGATTTGACGAAAGATTAACTGTCTTAGCTTATT-ATTAAAAAATTAACTTAGAAGTTAAAAGGCTTCTATTTACTAAAGGGACGATAAGACCCTATAAAGCTTTATTTAA-AAATTTCTATTTTTGTTAAG-AAAAAAATACAAATCATAAATTTTATTGGGGAGATAGATAAACAAACATTATCAATTACAACGTTCTTAACGAAACTTATAAAACGTTTTTAAAAACCTTATAACAAGTTACTTTAGGGATAACAGCATAATTTCTTTTTAGAGTTCCTATCGACAAAGAAGATTATGACCTCGATGTTGAATTGAGTTGCT-CCTTTTAAGCAGATTTAAAAGGCAGGAGTCTGTTCGACCCTTAA??????ATTATTCGAACAGAGTTAGGGCAACCAGGTAGTTTTATTGGAGATGATCAGATTTATAATGTAGTTGTTACAGCTCATGCTTTTGTAATAATTTTTTTTATAGTTATACCTATTATAATTGGCGGGTTTGGAAATTGACTTGTGCCTTTAATATTGGGGTCTCCTGATATGGCCTTTCCTCGTATAAACAATATAAGGTTTTGATTATTACCCCCTTCTTTAGTACTTTTACTTAGTAGAGGGCTTGTAGAAAGAGGAGTGGGTACTGGATGGACTGTTTATCCTCCTCTAGCAAGAGGTATTGCTCATAGAGGAGCTTCTGTGGACTTAGGTATTTTTTCGTTACATTTGGCTGGGGCTTCTTCTATTCTAGGAGCTGTAAATTTTATTTCTACTTGTATTAATATACGTACTCCTGGAATAAAATTAGATCGTATACCTTTATTTGTTTGATCTGTCTTAATTACTGCTATCTTATTACTTCTATCTTTACCTGTTTTGGCTGGGGCTATTACAATACTGCTTACTGATCGAAATTTAAATACTTCTTTTTTTGATCCTAGAGGAGGTGGGGATCCTGTACTATATCAGCATTTATTT
Ensenada_281_5                      ??????????????????????????????????????????????????????????????????????????????????????????????????????????ATGAAGGATTTGACGAAAGATTAACTGTCTTAGCTTATT-ATTAAAAAATTAACTTAGAAGTTAAAAGGCTTCTATTTACTAAAGGGACGATAAGACCCTATAAAGCTTTATTTAA-AAATTTCTATTTTTGTTAAG-AAAAAAATACAAATCATAAATTTTATTGGGGAGATAGATAAACAAACATTATCAATTACAACGTTCTTAACGAAACTTATAAAACGTTTTTAAAAACCTTATAACAAGTTACTTTAGGGATAACAGCATAATTTCTTTTTAGAGTTCCTATCGACAAAGAAGATTATGACCTCGATGTTGGATTAAG?????-??????????????????????????????????????????????????ATTATTCGAACAGAGTTAGGGCAACCAGGTAGTTTTATTGGAGATGATCAGATTTATAATGTAGTTGTTACAGCTCATGCTTTTGTAATAATTTTTTTTATAGTTATACCTATTATAATTGGCGGGTTTGGAAATTGACTTGTGCCTTTAATATTGGGGTCTCCTGATATGGCCTTTCCTCGTATAAACAATATAAGGTTTTGATTATTACCCCCTTCTTTAGTACTTTTACTTAGTAGAGGGCTTGTAGAAAGAGGAGTGGGTACTGGATGGACTGTTTATCCTCCTCTAGCAAGAGGTATTGCTCATAGAGGAGCTTCTGTGGACTTAGGTATTTTTTCGTTACATTTGGCTGGGGCTTCTTCTATTCTAGGAGCTGTAAATTTTATTTCTACTTGTATTAATATACGTACTCCTGGAATAAAATTAGATCGTATACCTTTATTTGTTTGATCTGTCTTAATTACTGCTATCTTATTACTTCTATCTTTACCTGTTTTGGCTGGGGCTATTACAATACTGCTTACTGATCGAAATTTAAATACTTCTTTTTTTGATCCTAGAGGAGGTGGGGATCCTGTACTATATCAGCATTTATTT
Ensenada_281_6                      ?????????????????????????????????GAGCATTAAATGGCCGCAGTACCCTGACTGTGCTAAGGTAGCATAATAATTTGCCTTTTAATTAAAGGCTAGAATGAAGGATTTGACGAAAGATTAACTGTCTTAGCTTATT-ATTAAAAAATTAACTTAGAAGTTAAAAGGCTTCTATTTACTAAAGGGACGATAAGACCCTATAAAGCTTTATTTAA-AAATTTCTATTTTTGTTAAG-AAAAAAATACAAATCATAAATTTTATTGGGGAGATAGATAAACAAACATTATCAATTACAACGTTCTTAACGAAACTTATAAAACGTTTTTAAAAACCTTATAACAAGTTACTTTAGGGATAACAGCATAATTTCTTTTTAGAGTTCCTATCGACAAAGAAGATTATGACCTCGATGTTGAATTGAGTTGCT-CCTTTTAAGCAGATTTAAAAGGCAGGAGTCTGTTCGACCCTTAA??????ATTATTCGAACAGAGTTAGGGCAACCAGGTAGTTTTATTGGAGATGATCAGATTTATAATGTAGTTGTTACAGCTCATGCTTTTGTAATAATTTTTTTTATAGTTATACCTATTATAATTGGCGGGTTTGGAAATTGACTTGTGCCTTTAATATTGGGGTCTCCTGATATGGCCTTTCCTCGTATAAACAATATAAGGTTTTGATTATTACCCCCTTCTTTAGTACTTTTACTTAGTAGAGGGCTTGTAGAAAGAGGAGTGGGTACTGGATGGACTGTTTATCCTCCTCTAGCAAGAGGTATTGCTCATAGAGGAGCTTCTGTGGACTTAGGTATTTTTTCGTTACATTTGGCTGGGGCTTCTTCTATTCTAGGAGCTGTAAATTTTATTTCTACTTGTATTAATATACGTACTCCTGGAATAAAATTAGATCGTATACCTTTATTTGTTTGATCTGTCTTAATTACTGCTATCTTATTACTTCTATCTTTACCTGTTTTGGCTGGGGCTATTACAATACTGCTTACTGATCGAAATTTAAATACTTCTTTTTTTGATCCTAGAGGAGGTGGGGATCCTGTACTATATCAGCATTTATTT
Espiritu_Santo_60_1                 ???????????????????????TCTGCCCACTGAATATTAAATGGCCGCAGTACCCTGACTGTGCTAAGGTAGCATAATAATTCGTCTTTTAATTAAAGGCTAGTATGAATGATTTGACGAAAGAAAATCTGTCTTAGCTTATTAAAAAAAAAATTAACCTAGAAGTTAAAAGGCTTCTATTTCCTAAAGGGACGACAAGACCCTATAAAGCTTTATTTATAATATTTTTATTTATTTCAAT-AAAAAATACAAATTTATAAATTCTATTGGGGCGATAGATAAATAAACATTATTAACTATAACGTTTTTAACGTAATTTATAAAATGTTTTTAAAA--CCTACAACAAGTTACTTTAGGGATAACAGCATAATTTCTTTTTAGAGTCCTTATCGACAAAGAAGATTATGACCTCGATGTTGAATTGAGTTACT-ATTTTTATGGAGATATAAAAAGTAGGAGTCTGTTCGACTTTTAA??????ATTATCCGTACAGAGTTAGGGCAGCCAGGAAGTTTTATTGGAGATGATCAGATCTATAATGTAGTGGTAACAGCTCATGCTTTTGTTATAATTTTTTTTATAGTTATACCTATTATAATTGGAGGATTCGGAAATTGACTCGTACCTTTAATGCTAGGAGCCCCTGATATAGCTTTTCCTCGTATAAATAATATAAGATTTTGATTATTACCTCCTTCTTTAGTACTTCTACTGAGAAGAGGGCTTGTAGAGAGAGGAGTTGGAACAGGGTGGACTGTATACCCTCCTTTAGCAGCAGGAATTGCTCATAGAGGTGCTTCTGTAGACCTAGGTATTTTTTCATTACACTTAGCTGGAGCTTCTTCGATTCTAGGAGCTGTAAATTTTATTTCTACTTGTATTAATATGCGTACTCCTGGGATAAAACTAGATCGTATACCATTGTTTGTGTGATCTGTTTTGATTACAGCTATTCTTTTACTTCTATCCCTGCCTGTACTAGCAGGAGCTATTACAATATTACTTACTGATCGAAATTTAAATACTTCTTTCTTCGATCCTAGAGGGGGAGGAGATCCTGTACTATATCAGCATTTATTT
Espiritu_Santo_60_2                 ???????????????????????TCTGCCCACTGAACATTAAATGGCCGCAGTACCCTGACTGTGCTAAGGTAGCATAATAATTCGTCTTTTAATTAAAGGCTAGTATGAATGATTTGACGAAAGAAAATCTGTCTTAGCTTATT-AAAAAAAAATTAACCTAGAAGTTAAAAGGCTTCTATTTCCTAAAGGGACGACAAGACCCTATAAAGCTTTATTTATAATATTTTTATTTACTTCAAT-AAAAAATATAAATTTATAAATTCTATTGGGGCGATAGATAAATAAACATTATTAACTATAACGTTTTTAACGAAATTTATAAAATATTTTTAAAA--CCTACAACAAGTTACTTTAGGGATAACAGCATAATTTCTTTTTAGAGTCCTTATCGACAGAGAAGATTATGACCTCGATGTTGAATTGAGTTACT-ATTTTTATGGAGATATAAAAAGTAGAAGTCTGTTCGACCCTTAA??????ATTATCCGTACAGAGTTAGGGCAGCCAGGAAGTTTTATTGGAGATGATCAGATCTATAATGTAGTGGTAACAGCTCATGCCTTTGTTATAATTTTTTTTATAGTTATACCTATTATAATTGGAGGATTTGGAAATTGACTCGTACCTTTAATGCTAGGAGCCCCTGATATAGCTTTTCCTCGTATAAATAATATAAGATTTTGATTACTACCTCCTTCTTTAGTACTTCTACTGAGAAGAGGGCTTGTAGAGAGAGGAGTTGGAACAGGGTGAACTGTATACCCTCCTTTAGCAGCAGGAATTGCTCATAGAGGCGCTTCTGTAGATTTAGGTATTTTTTCATTACACCTAGCTGGGGCTTCTTCGATTCTAGGAGCTGTAAATTTTATTTCTACTTGTATTAATATACGTACTCCTGGGATAAAACTAGATCGTATACCACTGTTTGTATGATCTGTTTTGATTACAGCTATTCTTTTACTTCTATCCC??????????????????????????????????????????????????????????????????????????????????????????????????????????????
Espiritu_Santo_60_4                 ???????????????????????????????????????????TGGCCGCAGTACCCTGACTGTGCTAAGGTAGCATAATAATTCGTCTTTTAATTAAAGGCTAGTATGAATGATTTGACGAAAGAAAATCTGTCTTAGCTTATT-AAAAAAAAATTAACCTAGAAGTTAAAAGGCTTCTATTTCCTAAAGGGACGACAAGACCCTATAAAGCTTTATTTATAATATTTTTATTTATTTCAAT-AAAAAATATAAATTTATAAATTCTATTGGGGCGATAGATAAATAAACATTATTAACTATAACGTTTTTAACGAAATTTATAAAATATTTTTAAAA--CCTACAACAAGTTACTTTAGGGATAACAGCATAATTTCTTTTTAGAGTCCTTATCGACAGAGAAGATTATGACCTCGATGTTGAATTGAGTTACT-ATTTTTATGGAGATATAAAAAGTAGAAGTCTGTTCGACCCTTAA???????????????????????????????????????????????????????????????????????????????CTCATGCCTTTGTTATAATTTTTTTTATAGTTATACCTATTATAATTGGAGGATTTGGAAATTGACTCGTACCTTTAATGCTAGGAGCCCCTGATATAGCTTTTCCTCGTATAAATAATATAAGATTTTGATTACTACCTCCTTCTTTAGTACTTCTACTGAGAAGAGGGCTTGTAGAGAGAGGAGTTGGAACAGGGTGGACTGTATACCCTCCTTTAGCAGCAGGAATTGCTCATAGAGGCGCTTCTGTAGATTTAGGTATTTTTTCATTACACCTAGCTGGGGCTTCTTCGATTCTAGGAGCTGTAAATTTTATTTCTACTTGTATTAATATACGTACTCCTGGGATAAAACTAGATCGTATACCACTGTTTGTGTGATCTGTTTTGATTACAGCTATTCTTTTACTTCTATCCCTGCCTGTACTAGCAGGAGCTATTACAATATTACTTACTGATCGAAATTTAAATACTTCTTTCTTCGATCCTAGAGGCGGAGGAGATCCTGTACTATATCAGCATTTATTT
Espiritu_Santo_60_5                 ??????????????????????????????????????????????????????????????????????????????????????????????????????????????ATGATTTGACGAAAGAAAATCTGTCTTAGCTTATT-AAAAAAAAATTAACCTAGAAGTTAAAAGGCTTCTATTTCCTAAAGGGACGACAAGACCCTATAAAGCTTTATTTATAATATTTTTATTTATTTCAAT-AAAAAATATAAATTTATAAATTCTATTGGGGCGATAGATAAATAAACATTATTAACTATAACGTTTTTAACGAAATTTATAAAATATTTTTAAAA--CCTACAACAAGTTACTTTAGGGATAACAGCATAATTTCTTTTTAGAGTCCTTATCGACAGAGAAGATTATGACCTCGATGTTGGATTAAG?????-??????????????????????????????????????????????????ATTATCCGTACAGAGTTAGGGCAGCCAGGAAGTTTTATTGGAGATGATCAGATCTATAATGTAGTGGTAACAGCGCATGCCTTTGTTATAATTTTTTTTATAGTTATACCTATTATAATTGGAGGATTTGGAAATTGACTCGTACCTTTAATGCTAGGAGCTCCTGATATAGCTTTTCCTCGTATAAATAATATAAGATTTTGATTACTACCTCCTTCTTTAGTACTTCTACTGAGAAGAGGGCTTGTAGAGAGAGGAGTTGGAACAGGGTGGACCGTATACCCTCCTTTAGCAGCAGGAATTGCTCATAGAGGCGCTTCTGTAGATTTAGGTATTTTTTCATTACACCTAGCTGGGGCTTCTTCGATTCTAGGAGCTGTAAATTTTATTTCTACTTGTATTAATATACGTACTCCTGGGATAAAACTAGATCGTATACCACTGTTTGTGTGATCTGTTTTGATTACAGCTATTCTTTTACTTCTATCCCTGCCTGTACTAGCAGGAGCT??????????????????????????????????????????????????????????????????????????????????????????
Espiritu_Santo_60_6                 ??????????????????????????????????????????????????????????????????????????????????????????????????????????????ATGATTTGACGAAAGAAAATCTGTCTTAGCTTATT--AAAAAAAATTAACCTAGAAGTTAAAAGGCTTCTATTTCCTAAAGGGACGACAAGACCCTATAAAGCTTTATTTATAATATTTTTATTTACTTCAAT-AAAAAATATAAATTTATAAATTCTATTGGGGCGATAAATAAATAAACATTATTAACTATAACGTTTTTAACGAAATTTATAAAATATTTTTAAAA--CCTACAACAAGTTACTTTAGGGATAACAGCATAATTTCTTTTTAGAGTCCTTATCGACAGAGAAGATTATGACCTCGATGTTGGATTAAG?????-??????????????????????????????????????????????????ATTATCCGTACAGAGTTAGGGCAGCCAGGAAGTTTTATTGGAGATGATCAGATCTATAATGTAGTGGTAACAGCTCATGCCTTTGTTATAATTTTTTTTATAGTTATACCTATTATAATTGGAGGATTTGGAAATTGACTCGTACCTTTAATGCTAGGAGCCCCTGATATAGCTTTTCCTCGTATAAATAATATAAGATTTTGATTACTACCTCCTTCTTTAGTACTTCTACTGAGAAGAGGGCTTGTAGAGAGAGGAGTTGGAACAGGTTGAACTGTATACCCTCCTTTAGCAGCAGGAATTGCTCATAGAGGCGCTTCTGTAGATTTAGGTATTTTTTCATTACACCTAGCTGGAGCTTCTTCGATTCTAGGAGCTGTAAATTTTATTTCTACTTGTATTAATATACGTACTCCTGGAATAAAACTAGATCGTATACCACTGTTTGTGTGATCTGTTTTGATCACAGCTATTCTTTTACTTCTATCCTTGCCTGTACTAGCAGGAGCT??????????????????????????????????????????????????????????????????????????????????????????
Espiritu_Santo_60_7                 ??????????????????????????????????????????????????????????????????????????????????????????????????????????????ATGATTTGACGAAAGAAAATCTGTCTTAGCTTATT-AAAAAAAAATTAACCTAGAAGTTAAAAGGCTTCTATTTCCTAAAGGGACGACAAGACCCTATAAAGCTTTATTTATAATATTTTTATTTATTTCAAT-AAAAAATATAAATTTATAAATTCTATTGGGGCGATAGATAAATAAACATTATTAACTATAACGTTTTTAACGAAATTTATAAAATATTTTTAAAA--CCTACAACAAGTTACTTTAGGGATAACAGCATAATTTCTTTTTAGAGTCCTTATCGACAGAGAAGATTATGACCTCGATGTTGGATTAAG?????-??????????????????????????????????????????????????ATTATCCGTACAGAGTTAGGGCAGCCAGGAAGTTTTATTGGAGATGATCAGATCTATAATGTAGTGGTAACAGCGCATGCCTTTGTTATAATTTTTTTTATAGTTATACCTATTATAATTGGAGGATTTGGAAATTGACTCGTACCTTTAATGCTAGGAGCCCCTGATATAGCTTTTCCTCGTATAAATAATATAAGATTTTGATTACTACCTCCTTCTTTAGTACTTCTACTGAGAAGAGGGCTTGTAGAGAGAGGAGTTGGAACAGGGTGGACTGTATACCCTCCTTTAGCAGCAGGAATTGCTCATAGAGGCGCTTCTGTAGATTTAGGTATTTTTTCATTACACCTAGCTGGGGCTTCTTCGATTCTAGGAGCTGTAAATTTTATTTCTACTTGTATTAATATACGTACTCCTGGGATAAAACTAGATCGTATACCACTGTTTGTGTGATCTGTTTTGATTACAGCTATTCTTTTACTTCTATCCCTGCCTGTACTAGCAGGAGCT??????????????????????????????????????????????????????????????????????????????????????????
Espiritu_Santo_60_8                 ??????????????????????????????????????????????????????????????????????????????????????????????????????????????ATGATTTGACGAAAGAAAATCTGTCTTAGCTTATT-AAAAAAAAATTAACCTAGAAGTTAAAAGGCTTCTATTTCCTAAAGGGACGACAAGACCCTATAAAGCTTTATTTATAATATTTTTATTTATTTCAAT-AAAAAATATAAATTTATAAATTCTATTGGGGCGATAGATAAATAAACATTATTAACTATAACGTTTTTAACGAAATTTATAAAATATTTTTAAAA--CCTACAACAAGTTACTTTAGGGATAACAGCATAATTTCTTTTTAGAGTCCTTATCGACAGAGAAGATTATGACCTCGATGTTGGATTAAG?????-??????????????????????????????????????????????????ATTATCCGTACAGAGTTAGGGCAGCCAGGAAGTTTTATTGGAGATGATCAGATCTATAATGTAGTGGTAACAGCTCATGCCTTTGTTATAATTTTTTTTATAGTTATACCTATTATAATTGGAGGATTTGGAAATTGACTCGTACCTTTAATGCTAGGAGCCCCTGATATAGCTTTTCCTCGTATAAATAATATAAGATTTTGATTACTACCTCCTTCTTTAGTACTTCTACTGAGAAGAGGGCTTGTAGAGAGAGGAGTTGGAACAGGGTGGACTGTATACCCTCCTTTAGCAGCAGGAATTGCTCATAGAGGCGCTTCTGTAGATTTAGGTATTTTTTCATTACACCTAGCTGGGGCTTCTTCGATTCTAGGAGCTGTAAATTTTATTTCTACTTGTATTAATATACGTACTCCTGGGATAAAACTAGATCGTATACCACTGTTTGTGTGATCTGTTTTGATTACAGCTATTCTTTTACTTCTATCCCTGCCTGTACTAGCAGGAGCT??????????????????????????????????????????????????????????????????????????????????????????
Espiritu_Santo_60_9                 ??????????????????????????????????????????????????????????????????????????????????????????????????????????????ATGATTTGACGAAAGAAAATCTGTCTTAGCTTATT-AAAAAAAAATTAACCTAGAAGTTAAAAGGCTTCTATTTCCTAAAGGGACGACAAGACCCTATAAAGCTTTATTTATAATATTTTTATTTATTTCAAT-AAAAAATACAAATTTATAAATTCTATTGGGGCGATAGATAAATAAACATTATTAACTATAACGTTTTTAACGAAATTTATAAAATGTTTTTAAAA--CCTACAACAAGTTACTTTAGGGATAACAGCATAATTTCTTTTTAGAGTCCTTATCGACAAAGAAGATTATGACCTCGATGTTGGATTAAG?????-??????????????????????????????????????????????????ATTATCCGTACAGAGTTAGGGCAGCCAGGAAGTTTTATTGGAGATGATCAGATCTATAATGTAGTGGTAACAGCTCATGCTTTTGTTATAATTTTTTTTATAGTTATACCTATTATAATTGGAGGATTCGGAAATTGACTCGTACCTTTAATGCTAGGAGCCCCTGATATAGCTTTTCCTCGTATAAATAATATAAGATTTTGATTATTACCTCCTTCTTTAGTACTTCTACTGAGAAGAGGGCTTGTAGAGAGAGGAGTTGGAACAGGGTGGACTGTATACCCTCCTTTAGCAGCAGGAATTGCTCATAGAGGTGCTTCTGTAGACCTAGGTATTTTTTCATTACACTTAGCTGGAGCTTCTTCGATTCTAGGAGCTGTAAATTTTATTTCTACTTGTATTAATATGCGTACTCCTGGGATAAAACTAGATCGTATACCATTGTTTGTGTGATCTGTTTTGATTACAGCTATTCTTTTACTTCTATCCC??????????????????????????????????????????????????????????????????????????????????????????????????????????????
Isla_angel_de_la_Guarda_06_miss_COI ????????????????????????????????????????????????????TATATTGACTGTGCTAAGGTAGCATAATAATTTGCCTTTTAATTAAAGGCTAGCATGAATGATTTGACGAAAGAAGAGCTGTCTCCGCTTATT-TTTAATAAATTAACCTAGAAGTTAAAAGGCTTCTATTCTCTAGAGGGACGACAAGACCCTATAAAGCTTTATTTATCATATTTCTATTTATTTCAA-AAAAAAATATAAATTTATAAATTTTATTGGGGCGATAGATAAAAAAACATTATTAACCATAACGTTTTTAACGAAACTTATAAAATATTCTTAAA----CTA-AACAAGTTACTTTAGGGATAACAGC?????????????????????????????????????????????????????????????????-??????????????????????????????????????????????????????????????????????????????????????????????????????????????????????????????????????????????????????????????????????????????????????????????????????????????????????????????????????????????????????????????????????????????????????????????????????????????????????????????????????????????????????????????????????????????????????????????????????????????????????????????????????????????????????????????????????????????????????????????????????????????????????????????????????????????????????????????????????????????????????????????????????????????????????????????????????????????????????????????????????????
Isla_Cedros_36_6                    ???????????????????????????????ATGAGAATTAAATGGCCGCAGTACCCTGACTGTGCTAAGGTAGCATAATAATTTGCCTTTTAATTAAAGGCTAGAATGAAGGATTTGACGAAAGATTAACTGTCTTAGCTTATT-ATTAAAAAATTAACTTAGAAGTTAAAAGGCTTCTATTTACTAAAGGGACGATAAGACCCTATAAAGCTTTATTTAA-AAATTTCTATTTTTGTTAAG-AAAAAAATACAAATCATAAATTTTATTGGGGAGATAGATAAACAAACATTATCAATTACAACGTTCTTAACGAAACTTATAAAACGTTTTTAAAAACCTTATAACAAGTTACTTTAGGGATAACAGCATAATTTCTTTTTAGAGTTCCTATCGACAAAGAAGATTATGACCTCGATGTTGAATTGAGTTGCT-CCTTTTAAGCAGATTTAAAAGGCAGGAGTCTGTTCGA?????????????ATTATTCGAACAGAGTTAGGGCAACCAGGTAGTTTTATTGGAGATGATCAGATTTATAATGTAGTTGTTACAGCTCATGCTTTTGTAATAATTTTTTTTATAGTTATACCTATTATAATTGGCGGGTTTGGAAATTGACTCGTGCCTTTAATATTGGGGTCTCCTGATATGGCCTTTCCTCGTATAAACAATATAAGGTTTTGATTATTACCCCCTTCTTTAGTACTTTTACTTAGTAGAGGGCTTGTAGAAAGAGGAGTGGGTACTGGATGGACTGTTTATCCTCCTCTAGCAAGAGGTATTGCTCATAGAGGAGCTTCTGTGGACTTAGGTATTTTTTCGTTACATTTGGCTGGGGCTTCTTCTATTCTAGGAGCTGTAAATTTTATTTCTACTTGTATTAATATACGTACTCCTGGAATAAAATTAGATCGTATACCTTTATTTGTTTGATCTGTCTTAATTACTGCTATCTTATTACTTCTATCTTTACCTGTTTTGGCTGGGGCTATTACAATACTGCTTACTGATCGAAATTTAAATACTTCTTTTTTTG????????????????????????????????????????????
Isla_Cedros_36_7                    ???????????????????????????????ATGAGAATTAAATGGCCGCAGTACCCTGACTGTGCTAAGGTAGCATAATAATTTGCCTTTTAATTAAAGGCTAGAATGAAGGATTTGACGAAAGATTAACTGTCTTAGCTTATT-ATTAAAAAATTAACTTAGAAGTTAAAAGGCTTCTATTTACTAAAGGGACGATAAGACCCTATAAAGCTTTATTTAA-AAATTTCTATTTTTGTTAAGAAAAAAAATACAAATCATAAATTTTATTGGGGAGATAGATAAACAAACATTATCAATTACAACGTTCTTAACGAAACTTATAAAACGTTTTTAAAAACCTTATAACAAGTTACTTTAGGGATAACAGCATAATTTCTTTTTAGAGTTCCTATCGACAAAGAAGATTATGACCTCGATGTTGAATTGAGTTGCT-CCTTTTAAGCAGATTTAAAAGGCAGGAGTCTGTTCGA?????????????ATTATTCGAACAGAGTTAGGGCAACCAGGTAGTTTTATTGGAGATGATCAGATTTATAATGTAGTTGTTACAGCTCATGCTTTTGTAATAATTTTTTTTATAGTTATACCTATTATAATTGGCGGGTTTGGAAATTGACTCGTGCCTTTAATATTGGGGTCTCCTGATATGGCCTTTCCTCGTATAAACAATATAAGGTTTTGATTATTACCCCCTTCTTTAGTACTTTTACTTAGTAGAGGGCTTGTAGAAAGAGGAGTGGGTACTGGATGGACTGTTTATCCTCCTCTAGCAAGAGGTATTGCTCATAGAGGAGCTTCTGTGGACTTAGGTATTTTTTCGTTACATTTGGCTGGGGCTTCTTCTATTCTAGGAGCTGTAAATTTTATTTCTACTTGTATTAATATACGTACTCCTGGAATAAAATTAGATCGTATACCTTTATTTGTTTGATCTGTCTTAATTACTGCTATCTTATTACTTCTATCTTTACCTGTTTTGGCTGGGGCTATTACAATACTGCTTACTGATCGAAATTTAAATACTTCTTTTTTTG????????????????????????????????????????????
Isla_Partida_62_1                   ????????????????GGTAGGATCTGCCCACTGAACATTAAATGGCCGCAGTACCCTGACTGTGCTAAGGTAGCATAATAATTCGTCTTTTAATTAAAGGCTAGTATGAATGATTTGACGAAAGAAAATCTGTCTTAGCTTATT--AAAAAAAATTAACCTAGAAGTTAAAAGGCTTCTATATCCTAAAGGGACGACAAGACCCTATAAAGCTTTATTTATAATATTTTTATTTACTTCAAT-AAAAAATATAAATTTATAAATTCTATTGGGGCGATAGATAAATAAACATTATTAACTATAACGTTTTTAACGAAATTTATAAAATGTTTTTAAAA--CCTACAACAAGTTACTTTAGGGATAACAGCATAATTTCTTTTTAGAGTCCTTATCGACAGAGAAGATTATGACCTCGATGTTGAATTGAGTTACT-ATTTTTATGGAGATATAAAAAGTAGAAGTCTGTTCGACCCTTAA??????ATTATCCGTACAGAGTTAGGGCAGCCAGGAAGTTTTATTGGAGATGATCAGATCTATAATGTAGTGGTAACAGCTCATGCTTTTGTTATGATTTTTTTTATGGTTATACCTATTATAATTGGAGGATTTGGAAATTGACTCGTACCTTTAATGTTAGGAGCCCCTGATATAGCTTTTCCTCGTATAAATAATATAAGATTTTGATTACTACCTCCTTCTTTAGTACTTCTACTGAGAAGAGGGCTTGTAGAGAGAGGAGTTGGAACAGGGTGGACTGTATATCCTCCTTTAGCAGCAGGAATTGCTCATAGGGGTGCTTCTGTAGATTTAGGTATTTTTTCATTACACTTAGCTGGAGCTTCTTCGATTCTAGGAGCTGTAAATTTTATTTCTACTTGTATTAATATACGTACTCCTGGGATAAAACTAGATCGTATACCATTGTTTGTGTGATCTGTTTTAATTACAGCTATTCTTTTACTTCTATCCCTACCTGTACTAGCAGGAGCTATTACAATATTACTTACTGATCGAAATTTAAATACTTCTTTCTTCGATCCTAGAGGAGGAGGAGATCCTGTACTATATCAGCATTTATTT
Isla_Partida_62_2                   ???????????????TGGTAGGATCTGCCCACTGAACATTAAATGGCCGCAGTACCCTGACTGTGCTAAGGTAGCATAATAATTCGTCTTTTAATTAAAGGCTAGTATGAATGATTTGACGAAAGAAAATCTGTCTTAGCTTATTAAAAAAAAAATTAACCTAGAAGTTAAAAGGCTTCTATTTCCTAAAGGGACGACAAGACCCTATAAAGCTTTATTTATAATATTTTTATTTATTTCAAT-AAAAAATATAAATTTATAAATTCTATTGGGGCGATAGATAAATAAACATTATTAACTATAACGTTTTTAACGAAATTTATAAAATATTTTTAAAA--CCTACAACAAGTTACTTTAGGGATAACAGCATAATTTCTTTTTAGAGTCCTTATCGACAGAGAAGATTATGACCTCGATGTTGAATTGAGTTACT-ATTTTTATGGAGATATAAAAAGTAGAAGTCTGTTCGACCCTTAA??????ATTATCCGTACAGAGTTAGGGCAGCCAGGAAGTTTTATTGGAGATGATCAGATCTATAATGTAGTGGTAACAGCTCATGCCTTTGTTATAATTTTTTTTATAGTTATACCTATTATAATTGGAGGATTTGGAAATTGACTCGTACCTTTAATGCTAGGAGCCCCTGATATAGCTTTTCCTCGTATAAATAATATAAGATTTTGATTACTACCTCCTTCTTTAGTACTTCTACTGAGAAGAGGGCTTGTAGAGAGAGGAGTTGGAACAGGGTGGACTGTATACCCTCCTTTAGCAGCAGGAATTGCTCATAGAGGCGCTTCTGTAGATTTAGGTATTTTTTCATTACACCTAGCTGGGGCTTCTTCGATTCTAGGAGCTGTAAATTTTATTTCTACTTGTATTAATATACGTACTCCTGGGATAAAACTAGATCGTATACCACTGTTTGTGTGATCTGTTTTGATTACAGCTATTCTTTTACTTCTATCCCTGCCTGTACTAGCAGGAGCTATTACAATATTACTTACTGATCGAAATTTAAATACTTCTTTCTTCGATCCTAGAGGCGGAGGAGATCCTGTACTATATCAGCATTTATTT
Isla_Partida_62_3                   ????????????????????????????????????????????GGCCGCAGTACCCTGACTGTGCTAAGGTAGCATAATAATTCGTCTTTTAATTAAAGGCTAGTATGAATGATTTGACGAAAGAAAATCTGTCTTAGCTTATT-AAAAAAAAATTAACCTAGAAGTTAAAAGGCTTCTATTTCCTAAAGGGACGACAAGACCCTATAAAGCTTTATTTATAATATTTTTATTTATTTCAAT-AAAAAATATAAATTTATAAATTCTATTGGGGCGATAGATAAATAAACATTATTAACTATAACGTTTTTAACGAAATTTATAAAATATTTTTAAAA--CCTACAACAAGTTACTTTAGGGATAACAGCATAATTTCTTTTTAGAGTCCTTATCGACAGAGAAGATTATGACCTCGATGTTGAATTGAGTTACT-ATTTTTATGGAGATATAAAAAGTAGAAGTCTGTTCGACCCTTAA????????????????????????????????AGGAAGTTTTATTGGAGATGATCAGATCTATAATGTAGTGGTAACAGCTCATGCCTTTGTTATAATTTTTTTTATAGTTATACCTATTATAATTGGAGGATTTGGAAATTGACTCGTACCTTTAATGCTAGGAGCCCCTGATATAGCTTTTCCTCGTATAAATAATATAAGATTTTGATTACTACCTCCTTCTTTAGTACTTCTACTGAGAAGAGGGCTTGTAGAGAGAGGAGTTGGAACAGGGTGGACTGTATACCCTCCTTTAGCAGCAGGAATTGCTCATAGAGGCGCTTCTGTAGATTTAGGTATTTTTTCATTACACCTAGCTGGGGCTTCTTCGATTCTAGGAGCTGTAAATTTTATTTCTACTTGTATTAATATACGTACTCCTGGGATAAAACTAGATCGTATACCACTGTTTGTGTGATCTGTTTTGATTACAGCTATTCTTTTACTTCTATCCCTGCCTGTACTAGCAGGAGCTATTACAATATTACTTACTGATCGAAATTTAAATACTTCTTTCTTCGATCCTAGAGGCGGAGGAGATCCTGTACTATATCAGCATTTATTT
Isla_Partida_62_4                   ????????????????????????????????????????????GGCCGCAGTACCCTGACTGTGCTAAGGTAGCATAATAATTCGTCTTTTAATTAAAGGCTAGTATGAATGATTTGACGAAAGAAAATCTGTCTTAGCTTATT-AAAAAAAAATTAACCTAGAAGTTAAAAGGCTTCTATTTCCTAAAGGGACGACAAGACCCTATAAAGCTTTATTTATAATATTTTTATTTATTTCAAT-AAAAAATATAAATTTATAAATTCTATTGGGGCGATAGATAAATAAACATTATTAACTATAACGTTTTTAACGAAATTTATAAAATATTTTTAAAA--CCTACAACAAGTTACTTTAGGGATAACAGCATAATTTCTTTTTAGAGTCCTTATCGACAGAGAAGATTATGACCTCGATGTTGAATTGAGTTACT-ATTTTTATGGAGATATAAAAAGTAGAAGTCTGTTCGACCCTTAA?????????????????????????????????????????????GGAGATGATCAGATCTATAATGTAGTGGTAACAGCTCATGCCTTTGTTATAATTTTTTTTATAGTTATACCTATTATAATTGGAGGATTTGGAAATTGACTCGTACCTTTAATGCTAGGAGCCCCTGATATAGCTTTTCCTCGTATAAATAATATAAGATTTTGATTACTACCTCCTTCTTTAGTACTTCTACTGAGAAGAGGGCTTGTAGAGAGAGGAGTTGGAACAGGGTGGACTGTATACCCTCCTTTAGCAGCAGGAATTGCTCATAGAGGCGCTTCTGTAGATTTAGGTATTTTTTCATTACACCTAGCTGGGGCTTCTTCGATTCTAGGAGCTGTAAATTTTATTTCTACTTGTATTAATATACGTACTCCTGGGATAAAACTAGATCGTATACCACTGTTTGTGTGATCTGTTTTGATTACAGCTATTCTTTTACTTCTATCCCTGCCTGTACTAGCAGGAGCTATTACAATATTACTTACTGATCGAAATTTAAATACTTCTTTCTTCGATCCTAGAGGCGGAGGAGATCCTGTACTATATCAGCATTTATTT
Isla_Partida_62_6                   ??????????????????????????????????????????????????????????????????????????????????????????????????????????????ATGATTTGACGAAAGAAAATCTGTCTTAGCTTATT-AAAAAAAAATTAACCTAGAAGTTAAAAGGCTTCTATTTCCTAAAGGGACGACAAGACCCTATAAAGCTTTATTTATAATATTTTTATTTATTTCAAT-AAAAAATATAAATTTATAAATTCTATTGGGGCGATAGATAAATAAACATTATTAACTATAACGTTTTTAACGAAATTTATAAAATATTTTTAAAA--CCTACAACAAGTTACTTTAGGGATAACAGCATAATTTCTTTTTAGAGTCCTTATCGACAGAGAAGATTATGACCTCGATGTTGGATTAAG?????-??????????????????????????????????????????????????ATTATCCGTACAGAGTTAGGGCAGCCAGGAAGTTTTATTGGAGATGATCAGATTTATAATGTAGTGGTAACAGCTCATGCCTTTGTTATAATTTTTTTTATAGTTATACCTATTATAATTGGAGGATTTGGAAATTGACTTGTACCTTTAATGCTAGGAGCCCCTGATATAGCTTTTCCTCGTATAAATAATATAAGATTTTGATTACTACCTCCTTCTTTAGTACTTCTACTGAGAAGAGGGCTTGTAGAGAGAGGAGTTGGAACAGGGTGGACTGTATACCCTCCTTTAGCAGCAGGAATTGCTCATAGAGGCGCTTCTGTAGATTTAGGTATTTTTTCATTACACCTAGCTGGGGCTTCTTCGATTCTAGGAGCTGTAAATTTTATTTCTACTTGTATTAATATACGTACTCCTGGGATAAAACTAGATCGTATACCACTGTTTGTGTGATCTGTTTTGATTACAGCTATTCTTTTACTTCTATCCCTGCCTGTACTAGCAGGAGCT??????????????????????????????????????????????????????????????????????????????????????????
Isla_Partida_62_7                   ??????????????????????????????????????????????????????????????????????????????????????????????????????????????ATGATTTGACGAAAGAAAATCTGTCTTAGCTTATT-AAAAAAAAATTAACCTAGAAGTTAAAAGGCTTCTATTTCCTAAAGGGACGACAAGACCCTATAAAGCTTTATTTATAATATTTTTATTTATTTCAAT-AAAAAATATAAATTTATAAATTCTATTGGGGCGATAGATAAATAAACATTATTAACTATAACGTTTTTAACGAAATTTATAAAATATTTTTAAAA--CCTACAACAAGTTACTTTAGGGATAACAGCATAATTTCTTTTTAGAGTCCTTATCGACAGAGAAGATTATGACCTCGATGTTGGATTAAG?????-??????????????????????????????????????????????????ATTATCCGTACAGAGTTAGGGCAGCCAGGAAGTTTTATTGGAGATGATCAGATCTATAATGTAGTGGTAACAGCTCATGCCTTTGTTATAATTTTTTTTATAGTTATACCTATTATAATTGGAGGATTTGGAAATTGACTCGTACCTTTAATGCTAGGAGCCCCTGATATAGCTTTTCCTCGTATAAATAATATAAGATTTTGATTACTACCTCCTTCTTTAGTACTTCTACTGAGAAGAGGGCTTGTAGAGAGAGGAGTTGGAACAGGGTGGACTGTATACCCTCCTTTAGCAGCAGGAATTGCTCATAGAGGCGCTTCTGTAGATTTAGGTATTTTTTCATTACACCTAGCTGGGGCTTCTTCGATTCTAGGAGCTGTAAATTTTATTTCTACTTGTATTAATATACGTACTCCTGGGATAAAACTAGATCGTATACCACTGTTTGTGTGATCTGTTTTGATTACAGCTATTCTTTTACTTCTATCCCTGCCTGTACTAGCAGGAGCT??????????????????????????????????????????????????????????????????????????????????????????
Isla_Partida_63_1_miss_COI          ???????????????????????????????????????????????????????????????????????????????????????CTTTTAATTAAAGGCTAGTATGAATGATTTGACGAAAGAAAATCTGTCTTAGCTTATT--AAAAAAAATTAACCTAGAAGTTAAAAGGCTTCTATATCCTAAAGGGACGACAAGACCCTATAAAGCTTTATTTATAATATTTTTATTTACTTCAAT-AAAAAATATAAATTTATAAATTCTATTGGGGCGATAGATAAATAAACATTATTAACTATAACGTTTTTAACGAAATTTATAAAATGTTTTTAAAA--CCTACAACAAGTTACTTTAGGGATAACAGCATAATTTCTTTTTAGAGTCCTTA??????????????????????????????????????????-??????????????????????????????????????????????????????????????????????????????????????????????????????????????????????????????????????????????????????????????????????????????????????????????????????????????????????????????????????????????????????????????????????????????????????????????????????????????????????????????????????????????????????????????????????????????????????????????????????????????????????????????????????????????????????????????????????????????????????????????????????????????????????????????????????????????????????????????????????????????????????????????????????????????????????????????????????????????????????????????????????????
Isla_Partida_63_2_miss_COI          ?????????????????????????????????GAACATTAAATGGCCGCAGTACCCTGACTGTGCTAAGGTAGCATAATAATTCGTCTTTTAATTAAAGGCTAGTATGAATGATTTGACGAAAGAAAATCTGTCTTAGCTTATTAAAAAAAAAATTAACCTAGAAGTTAAAAGGCTTCTATTTCCTAAAGGGACGACAAGACCCTATAAAGCTTTATTTATAATATTTTTATTTATTTCAAT-AAAAAATATAAATTTATAAATTCTATTGGGGCGATAGATAAATAAACATTATTAACTATAACGTTTTTAACGAAATTTATAAAATATTTTTAAAA--CCTACAACAAGTTACTTTAGGGATAACAGCATAATTTCTTTTTAGAGTCCTTATCGACAGAGAAGATTATGACCTCGATGTTGAATTGAGTTACT-ATTTTTATGGAGATATAAAAAGTAGAAGTCTGTTCGACTTTTAA??????????????????????????????????????????????????????????????????????????????????????????????????????????????????????????????????????????????????????????????????????????????????????????????????????????????????????????????????????????????????????????????????????????????????????????????????????????????????????????????????????????????????????????????????????????????????????????????????????????????????????????????????????????????????????????????????????????????????????????????????????????????????????????????????????????????????????????????????????????????????????????????????????????????????????????????
La_Paz_59_1                         ????????????????????????????????????????????GGCCGCAGTACCCTGACTGTGCTAAGGTAGCATAATAATTCGTCTTTTAATTAAAGGCTAGTATGAATGATTTGACGAAAGAAAATCTGTCTTAGCTTATT-AAAAAAAAATTAACCTAGAAGTTAAAAGGCTTCTATTTCCTAAAGGGACGACAAGACCCTATAAAGCTTTATTTATAATATTTTTATTTATTTCAAT-AAAAAATATAAATTTATAAATTCTATTGGGGCGATAGATAAATAAACATTATTAACTATAACGTTTTTAACGAAATTTATAAAATATTTTTAAAA--CCTACAACAAGTTACTTTAGGGATAACAGCATAATTTCTTTTTAGAGTCCTTATCGACAGAGAAGATTATGACCTCGATGTTGAATTGAGTTACT-ATTTTTATGGAGATATAAAAAGTAGAAGTCTGTTCGACTTTTAATTTCTCATTATCCGTACAGAGTTAGGGCAGCCAGGAAGTTTTATTGGAGATGATCAGATCTATAATGTAGTGGTAACAGCGCATGCCTTTGTTATAATTTTTTTTATAGTTATACCTATTATAATTGGAGGATTTGGAAATTGACTCGTACCTTTAATGCTAGGAGCCCCTGATATAGCTTTTCCTCGTATAAATAATATAAGATTTTGATTACTACCTCCTTCTTTAGTACTTCTACTGAGAAGAGGGCTTGTAGAGAGAGGAGTTGGAACAGGGTGGACTGTATACCCTCCTTTAGCAGCAGGAATTGCTCATAGAGGCGCTTCTGTAGATTTAGGTATTTTTTCATTACACCTAGCTGGGGCTTCTTCGATTCTAGGAGCTGTAAATTTTATTTCTACTTGTATTAATATACGTACTCCTGGGATAAAACTAGATCGTATACCACTGTTTGTGTGATCTGTTTTGATTACAGCTATTCTTTTACTTCTATCCCTGCCTGTACTAGCAGGAGCTATTACAATATTACTTACTGATCGAAATTTAAATACTTCTTTCTTCGATCCTAGAGGCGGAGGAGATCCTGTACTATATCAG?????????
La_Paz_59_2                         ????????????????????????????????????????????GGCCGCAGTACCCTGACTGTGCTAAGGTAGCATAATAATTCGTCTTTTAATTAAAGGCTAGTATGAATGATTTGACGAAAGAAAATCTGTCTTAGCTTATT-AAAAAAAAATTAACCTAGAAGTTAAAAGGCTTCTATTTCCTAAAGGGACGACAAGACCCTATAAAGCTTTATTTATAATATTTTTATTTATTTCAAT-AAAAAATATAAATTTATAAATTCTATTGGGGCGATAGATAAATAAACATTATTAACTATAACGTTTTTAACGAAATTTATAAAATATTTTTAAAA--CCTACAACAAGTTACTTTAGGGATAACAGCATAATTTCTTTTTAGAGTCCTTATCGACAGAGAAGATTATGACCTCGATGTTGAATTGAGTTACT-ATTTTTATGGAGATATAAAAAGTAGAAGTCTGTTCGACTTTTAATTTCTCATTATCCGTACAGAGTTAGGGCAGCCAGGAAGTTTTATTGGAGATGATCAGATCTATAATGTAGTGGTAACAGCGCATGCCTTTGTTATAATTTTTTTTATAGTTATACCTATTATAATTGGAGGATTTGGAAATTGACTCGTACCTTTAATGCTAGGAGCCCCTGATATAGCTTTTCCTCGTATAAATAATATAAGATTTTGATTACTACCTCCTTCTTTAGTACTTCTACTGAGAAGAGGGCTTGTAGAGAGAGGAGTTGGAACAGGGTGGACTGTATACCCTCCTTTAGCAGCAGGAATTGCTCATAGAGGCGCTTCTGTAGATTTAGGTATTTTTTCATTACACCTAGCTGGGGCTTCTTCGATTCTAGGAGCTGTAAATTTTATTTCTACTTGTATTAATATACGTACTCCTGGGATAAAACTAGATCGTATACCACTGTTTGTGTGATCTGTTTTGATTACAGCTATTCTTTTACTTCTATCCCTGCCTGTACTAGCAGGAGCTATTACAATATTACTTACTGATCGAAATTTAAATACTTCTTTCTTCGAT??????????????????????????????????????????
La_Paz_59_3                         ?????????????????????????CTGCCACTGAACATTAAATGGCCGCAGTACCCTGACTGTGCTAAGGTAGCATAATAATTCGTCTTTTAATTAAAGGCTAGTATGAATGATTTGACGAAAGAAAATCTGTCTTAGCTTATT-AAAAAAAAATTAACCTAGAAGTTAAAAGGCTTCTATTTCCTAAAGGGACGACAAGACCCTATAAAGCTTTATTTATAATATTTTTATTTATTTCAAT-AAAAAATATAAATTTATAAATTCTATTGGGGCGATAGATAAATAAACATTATTAACTATAACGTTTTTAACGAAATTTATAAAATATTTTTAAAA--CCTACAACAAGTTACTTTAGGGATAACAGCATAATTTCTTTTTAGAGTCCTTATCGACAGAGAAGATTATGACCTCGATGTTGAATTGAGTTACT-ATTTTTATGGAGATATAAAAAGTAGAAGTCTGTTCGACCCTTAA?????????????????????????????????????????????GGAGATGATCAGATCTATAATGTAGTGGTAACAGCGCATGCCTTTGTTATAATTTTTTTTATAGTTATACCTATTATAATTGGAGGATTTGGAAATTGACTCGTACCTTTAATGCTAGGAGCCCCTGATATAGCTTTTCCTCGTATAAATAATATAAGATTTTGATTACTACCTCCTTCTTTAGTACTTCTACTGAGAAGAGGGCTTGTAGAGAGAGGAGTTGGAACAGGGTGGACTGTATACCCTCCTTTAGCAGCAGGAATTGCTCATAGAGGCGCTTCTGTAGATTTAGGTATTTTTTCATTACACCTAGCTGGGGCTTCTTCGATTCTAGGAGCTGTAAATTTTATTTCTACTTGTATTAATATACGTACTCCTGGGATAAAACTAGATCGTATACCACTGTTTGTGTGATCTGTTTTGATTACAGCTATTCTTTTACTTCTATCCCTGCCTGTACTAGCAGGAGCTATTACAATATTACTTACTGATCGAAATTTAAATACTTCTTTCTTCGATCCTAGAGGCGGAGGAGATCCTGTACTATATCAGCATTTATTT
La_Paz_59_4                         ?????????????????????????CTGCCACTGAACATTAAATGGCCGCAGTACCCTGACTGTGCTAAGGTAGCATAATAATTCGTCTTTTAATTAAAGGCTAGTATGAATGATTTGACGAAAGAAAATCTGTCTTAGCTTATT-AAAAAAAAATTAACCTAGAAGTTAAAAGGCTTCTATTTCCTAAAGGGACGACAAGACCCTATAAAGCTTTATTTATAATATTTTTATTTATTTCAAT-AAAAAATATAAATTTATAAATTCTATTGGGGCGATAGATAAATAAACATTATTAACTATAACGTTTTTAACGAAATTTATAAAATATTTTTAAAA--CCTACAACAAGTTACTTTAGGGATAACAGCATAATTTCTTTTTAGAGTCCTTATCGACAGAGAAGATTATGACCTCGATGTTGAATTGAGTTACT-ATTTTTATGGAGATATAAAAAGTAGAAGTCTGTTCGACCCTTAA?????????????????????????????????????????????GGAGATGATCAGATCTATAATGTAGTGGTAACAGCGCATGCCTTTGTTATAATTTTTTTTATAGTTATACCTATTATAATTGGAGGATTTGGAAATTGACTCGTACCTTTAATGCTAGGAGCCCCTGATATAGCTTTTCCTCGTATAAATAATATAAGATTTTGATTACTACCTCCTTCTTTAGTACTTCTACTGAGAAGAGGGCTTGTAGAGAGAGGAGTTGGAACAGGGTGGACTGTATACCCTCCTTTAGCAGCAGGAATTGCTCATAGAGGCGCTTCTGTAGATTTAGGTATTTTTTCATTACATCTAGCTGGGGCTTCTTCGATTCTAGGAGCTGTAAATTTTATTTCTACTTGTATTAATATACGTACTCCTGGGATAAAACTAGATCGTATACCACTGTTTGTGTGATCTGTTTTGATTACAGCTATTCTTTTACTTCTATCCCTGCCTGTACTAGCAGGAGCTATTACAATATTACTTACTGATCGAAATTTAAATACTTCTTTCTTCGATCCTAGAGGCGGAGGAGATCCTGTACTATATCAGCATTTATTT
La_Paz_59_5_miss_16s                ???????????????????????????????????????????????????????????????????????????????????????????????????????????????????????????????????????????????????????????????????????????????????????????????????????????????????????????????????????????????????????????????????????????????????????????????????????????????????????????????????????????????????????????????????????????????????????????????????????????????????????????????????????????????????????????????????????????????????????????????????????ATTATCCGTACAGAGTTAGGGCAACCAGGAAGTTTTATTGGAGATGATCAGATCTATAATGTAGTGGTAACAGCGCATGCCTTTGTTATAATTTTTTTTATAGTTATACCTATTATAATTGGAGGATTTGGAAATTGACTCGTACCTTTAATGCTAGGAGCCCCTGATATAGCTTTTCCTCGTATAAATAATATAAGATTTTGATTACTACCCCCTTCTTTAGTACTTCTACTGAGAAGAGGGCTTGTAGAGAGAGGAGTTGGAACAGGGTGGACTGTATACCCTCCTTTAGCAGCAGGAATTGCTCATAGAGGCGCTTCTGTAGATTTAGGTATTTTTTCATTACATCTAGCTGGGGCTTCTTCGATTCTAGGAGCTGTAAATTTTATTTCTACTTGTATTAATATACGTACTCCTGGGATAAAACTAGATCGTATACCACTGTTTGTGTGATCTGTTTTGATTACAGCTATTCTTTTACTTCTATCCCTGCCTGTACTAGCAGGAGCT??????????????????????????????????????????????????????????????????????????????????????????
La_Paz_59_6                         ??????????????????????????????????????????????????????????????????????????????????????????????????????????????ATGATTTGACGAAAGAAAATCTGTCTTAGCTTATT-AAAAAAAAATTAACCTAGAAGTTAAAAGGCTTCTATTTCCTAAAGGGACGACAAGACCCTATAAAGCTTTATTTATAATATTTTTATTTATTTCAATAAAAAAATATAAATTTATAAATTCTATTGGGGCGATAGATAAATAAACATTATTAACTATAACGTTTTTAACGAAATTTATAAAATATTTTTAAAA--CCTACAACAAGTTACTTTAGGGATAACAGCATAATTTCTTTTTAGAGTCCTTATCGACAGAGAAGATTATGACCTCGATGTTGGATTAAG?????-??????????????????????????????????????????????????ATTATCCGTACAGAGTTAGGGCAGCCAGGAAGTTTTATTGGAGATGATCAGATCTATAATGTAGTGGTAACAGCGCATGCCTTTGTTATAATTTTTTTTATAGTTATACCTATTATAATTGGAGGATTTGGAAATTGACTCGTACCTTTAATGCTAGGAGCCCCTGATATAGCTTTTCCTCGTATAAATAATATAAGATTTTGATTACTACCTCCTTCTTTAGTACTTCTACTGAGAAGAGGGCTTGTAGAGAGAGGAGTTGGAACAGGGTGGACTGTATACCCTCCTTTAGCAGCAGGAATTGCTCATAGAGGCGCTTCTGTAGATTTAGGTATTTTTTCATTACACCTAGCTGGGGCTTCTTCGATTCTAGGAGCTGTAAATTTTATTTCTACTTGTATTAATATACGTACTCCTGGGATAAAACTAGATCGTATACCACTGTTTGTGTGATCTGTTTTGATTACAGCTATTCTTTTACTTCTATCCCTGCCTGTACTAGCAGGAGCT??????????????????????????????????????????????????????????????????????????????????????????
Las_Gringas_265_7                   ???????????????????????????????????????????TGGCCGCAGTACCCTGACTGTGCTAAGGTAGCATAATAATTTGCCTTTTAATTAAAGGCTAGCATGAATGATTTGACGAAAGAAGAACTGTCTCTACTTATT-TTAAATAAATTAACCTAGAAGTTAAAAGGCTTCTATTCTCTAGAGGGACGACAAGACCCTATAAAGCTTTATTTATCATATTTCTATTTATTTCAA-AAAAAAATATAAATTTATAAATTTTATTGGGGCGATAAATAAACAAACATTATTAACCATAACGTTCTTAACGAAATTTATAAAACGTTTTTAAA----CCACAACAAGTTACTTTAGGGATAACAGCATAATTTCTTTTTAGAGCCCTTATCGACAAAGAAGATTATGACCTCGATGTTGAATTGAGCTACT-CCTTTTATGTAGACTTAAAAGGCAGGAGTCTGTT????????????????ATTATTCGAACAGAGTTAGGGCAACCAGGAAGTTTTATTGGAGATGATCAAATTTATAATGTAGTTGTAACAGCTCATGCTTTTGTTATAATTTTTTTTATAGTTATACCTATTATAATTGGTGGGTTTGGAAATTGGCTTGTACCTTTAATACTAGGGGCTCCTGATATAGCTTTTCCTCGAATAAATAATATAAGATTTTGATTGTTACCTCCCTCTTTAGTGCTTTTACTTAGAAGAGGATTGGTGGAAAGAGGAGTAGGGACAGGATGAACTGTATATCCTCCTTTGGCAAGAGGTATTGCTCATAGAGGAGCTTCTGTAGATTTAGGAATCTTTTCATTACATCTAGCTGGAGCCTCTTCTATTTTAGGAGCTGTGAATTTTATTTCTACTTGTATTAATATGCGTACTCCTGGAATAAAACTAGATCGTATACCTCTATTTGTTTGATCTGTTTTAATTACAGCTGTTCTTTTACTTTTATCTTTACCCGTATTAGCGGGGGC???????????????????????????????????????????????????????????????????????????????????????????
Las_Gringas_265_4                   CGCCAGGAATTTTCCTGGTAGGATCTGCCCACTGAACTTTAAATGGCCGCAGTACCCTGACTGTGCTAAGGTAGCATAATAATTTGCCTTTTAATTAAAGGCTAGCATGAATGATTTGACGAAAGAAGAACTGTCTCTACTTATT-TTAAATAAATTAACCTAGAAGTTAAAAGGCTTCTATTCTCTAGAGGGACGACAAGACCCTATAAAGCTTTATTTATCATATTTCTATTTATTTCAA-AAAAAAATATAAATTTATAAATTTTATTGGGGCGATAAATAAACAAACATTATTAACCATAACGTTCTTAACGAAATTTATAAAACGTTTTTAAA----CCACAACAAGTTACTTTAGGGATAACAGCATAATTTCTTTTTAGAGCCCTTATCGACAAAGAAGATTATGACCTCGATGTTGAATTGAGTTACT-CCTTTTATGTAGACTTAAAAGGCAGGAGTCTGTTCGACTCTTAATTACTCATTATTCGAACAGAGTTAGGGCAACCAGGAAGTTTTATTGGAGATGATCAAATTTATAATGTAGTTGTAACAGCTCATGCTTTTGTTATAATTTTTTTTATAGTTATACCTATTATAATTGGTGGGTTTGGAAATTGGCTTGTACCTTTAATACTAGGGGCTCCTGATATAGCTTTTCCTCGAATAAATAATATAAGATTTTGATTGTTACCCCCCTCTTTAGTGCTTTTACTTAGAAGAGGATTGGTGGAAAGAGGAGTAGGGACAGGATGAACTGTATATCCTCCTTTGGCAAGAGGTATTGCTCATAGAGGAGCTTCTGTAGATTTAGGAATCTTTTCATTACATCTAGCTGGAGCCTCTTCTATTTTAGGAGCTGTGAATTTTATTTCTACTTGTATTAATATGCGCACTCCTGGAATAAAACTAGATCGTATACCTCTATTTGTTTGATCTGTTTTAATTACAGCTGTTCTTTTACTTTTATCTTTACCCGTATTAGCGGGGGC???????????????????????????????????????????????????????????????????????????????????????????
Las_Gringas_265_5                   CGCCAGGAATTTTCCTGGTAGGATCTGCCCACTGAACTTTAAATGGCCGCAGTACCCTGACTGTGCTAAGGTAGCATAATAATTTGCCTTTTAATTAAAGGCTAGCATGAATGATTTGACGAAAGAAGAACTGTCTCTACTTATT-TTAAATAAATTAACCTAGAAGTTAAAAGGCTTCTATTCTCTAGAGGGACGACAAGACCCTATAAAGCTTTATTTATCATATTTCTATTTATTTCAAAAAAAAAATATAAATTTATAAATTTTATTGGGGCGATAAATAAACAAACATTATTAACCATAACGTTCTTAACGAAATTTATAAAACGTTTTTAAA----CCACAACAAGTTACTTTAGGGATAACAGCATAATTTCTTTTTAGAGCCCTTATCGACAAAGAAGATTATGACCTCGATGTTGAATTGAGCTACT-CCTTTTATGTAGACTTAAAAGGCAGGAGTCTGTTCGACCCTTAA?????????????????????????????????????????????????????????????ATAATGTAGTTGTAACAGCTCATGCTTTTGTTATAATTTTTTTTATAGTTATACCTATTATAATTGGTGGGTTTGGAAATTGGCTTGTACCTTTAATACTAGGGGCTCCTGATATAGCTTTTCCTCGAATAAATAATATAAGATTTTGATTGTTACCTCCCTCTTTAGTGCTTTTACTTAGAAGAGGATTGGTGGAAAGAGGAGTAGGGACAGGATGAACTGTATATCCTCCTTTGGCAAGAGGTATTGCTCATAGAGGAGCTTCTGTAGATTTAGGGATCTTTTCATTACATCTAGCTGGAGCCTCTTCTATTTTAGGAGCTGTGAATTTTATTTCTACTTGTATTAATATGCGTACTCCTGGAATAAAACTAGATCGTATACCTCTATTTGTTTGATCTGTTTTAATTACAGCTGTTCTTTTACTTTTATCTTTACCCGTATTAGCGGGGGCTATTACAATATTGCTTACTGATCGAAATTTAAATACTTCTTTCTTTGATCCTAGAGGAGGAGGAGACCCTGTACTGTATCAAC????????
Las_Gringas_265_8                   ???????????????????????????????????????????TGGCCGCAGTACCCTGACTGTGCTAAGGTAGCATAATAATTTGCCTTTTAATTAAAGGCTAGCATGAATGATTTGACGAAAGAAGAACTGTCTCTACTTATT-TTAAATAAATTAACCTAGAAGTTAAAAGGCTTCTATTCTCTAGAGGGACGACAAGACCCTATAAAGCTTTATTTATCATATTTCTATTTATTTCAA-AAAAAAATATAAATTTATAAATTTTATTGGGGCGATAAATAAACAAACATTATTAACCATAACGTTCTTAACGAAATTTATAAAACGTTTTTAAA----CCACAACAAGTTACTTTAGGGATAACAGCATAATTTCTTTTTAGAGCCCTTATCGACAAAGAAGATTATGACCTCGATGTTGAATTGAGCTACT-CCTTTTATGTAGACTTAAAAGGCAGGAGTCTGTTCGACCCTTAA??????ATTATTCGAACAGAGTTAGGGCAACCAGGAAGTTTTATTGGAGATGATCAAATTTATAATGTAGTTGTAACAGCTCATGCTTTTGTTATAATTTTTTTTATAGTTATACCTATTATAATTGGTGGGTTTGGAAATTGGCTTGTACCTTTAATACTAGGGGCTCCTGATATAGCTTTTCCTCGAATAAATAATATAAGATTTTGATTGTTACCTCCCTCTTTAGTGCTTTTACTTAGAAGAGGATTGGTGGAAAGAGGAGTAGGGACAGGATGAACTGTATATCCTCCTTTGGCAAGAGGTATTGCTCATAGAGGAGCTTCTGTAGATTTAGGAATCTTTTCATTACATCTAGCTGGAGCCTCTTCTATTTTAGGAGCTGTGAATTTTATTTCTACTTGTATTAATATGCGTACTCCTGGAATAAAACTAGATCGTATACCTCTATTTGTTTGATCTGTTTTAATTACAGCTGTTCTTTTACTTTTATCTTTACCCGTATTAGCGGGGGC???????????????????????????????????????????????????????????????????????????????????????????
Loreto_54_3                         ?????????????????????????TGCCCACTGAATATTAAATGGCCGCAGTACC----CTGTGCTAAGGTAGCATAATAATTTGCCTCTTAATTAGGGGCTAGCATGAAAGATTTGACGAAAGAAAATCTGTTTCAGCTTATT-AGAAAGAAATTAACCTAGAAGTTAAAAGGCTTCTATTGTCTAAAGGGACGACAAGACCCTATAAAGCTTTATTTAT-TTATTTATATCTATATTAAGAAAATAATATAAATATATAAATTCTATTGGGGCGATATATAAATAAACATTATAAATTATAACGTCTTTAACGAAACTTATTTAATGTTTTTAAAAA-CCTATAACAAGTTACTTTAGGGATAACAGCATAATTTCTTTTTCGAGTCCTTATCTACAAAGAAGATTATGACCTCGATGTTGAATTGAGTTACT-CCTTTTATGCAGACCTAAAAGGTAGAAGTCTGTTCGACCCTTAAA?????ATTATTCGAACAGAGTTAGGGCAGCCGGGAAGTTTTATTGGAGATGATCAGATTTACAATGTAGTTGTAACAGCTCAAGCTTTTGTTATAATTTTTTTTATAGTTATACCTATTATGATTGGAGGGTTTGGGAATTGGCTTGTACCTTTAATATTAGGTGCCCCTGATATAGCCTTTCCTCGGATAAATAATATAAGGTTTTGGTTATTGCCTCCTTCTTTAGTACTTTTACTTAGAAGGGGGCTTGTAGAGAGGGGGGTAGGAACTGGATGGACTGTATACCCTCCTTTGGCAAGAGGAATTGCTCACAGGGGGGCTTCTGTAGATTTAGGTATTTTTTCACTACATTTAGCCGGAGCCTCTTCGATTTTAGGAGCTGTAAATTTTATTTCTACCTGTATTAATATACGCACCCCGGGAATAAAATTAGATCGAATGCCATTGTTTGTTTGATCTGTTTTGATTACAGCTGTTCTTTTGCTTCTCTCTTTACCAGTTTTTGC?????????????????????????????????????????????????????????????????????????????????????????????????
Loreto_54_5                         ????????????????????????????????????????????????????????----???TGCTAAGGTAGCATAATAATTTGCCTCTTAATTAGGGGCTAGCATGAAAGATTTGACGAAAGAAAATCTGTTTCAGCTTATT-AGAAAGAAATTAACCTAGAAGTTAAAAGGCTTCTATTGTCTAAAGGGACGACAAGACCCTATAAAGCTTTATTTAT-TTATTTATATCTATATTAAGAAAATAATATAAATATATAAATTCTATTGGGGCGATACATAAATAAACATTATAAATTATAACGTCTTTAACGAAACTTATTTAACGTTTTTAAAAA-CCTATAACAAGTTACTTTAGGGATAACAGCATAATTTCTTTTTCGAGTCCTTATCTACAAAGAAGATTATGACCTCGATGTTGAATTGAGTTACT-CCTTTTATGCAGACCTAAAAGGTAGAAGTCTGTTCGACCCTTAAA?????ATTATTCGAACAGAGTTAGGGCAGCCGGGAAGTTTTATTGGAGATGATCAGATTTACAATGTAGTTGTAACAGCTCATGCTTTTGTTATAATTTTTTTTATAGTTATACCTATTATGATTGGAGGGTTTGGGAATTGGCTTGTACCTTTAATATTAGGTGCCCCTGATATAGCCTTTCCTCGGATAAATAATATAAGGTTTTGGTTATTGCCTCCTTCCTTAGCACTTTTACTTAGAAGGGGACTTGTAGAGAGGGGGGTAGGAACTGGATGGACTGTATACCCTCCTTTGGCAAGAGGAATTGCTCACAGGGGGGCTTCTGTAGATTTAGGTATTTTTTCACTACATTTAGCCGGAGCCTCTTCGATTTTAGGAGCTGTAAATTTTATTTCTACCTGTATTAATATACGCACCCCGGGAATAAAATTAGATCGAATGCCATTGTTTGTTTGATCTGTTTTGATTACAGCTGTTCTTTTGCTTCTCTCTTTACCAGTATTWGCAGGAGCTATTACAATACTGCTTACCGATCGTAATTTAAACACTTCTTTCTTTGACCCAAGAGGCGGAGGAGACCCTGTGCTATACCAGCATTTATTT
Loreto_54_6_miss_16s                ???????????????????????????????????????????????????????????????????????????????????????????????????????????????????????????????????????????????????????????????????????????????????????????????????????????????????????????????????????????????????????????????????????????????????????????????????????????????????????????????????????????????????????????????????????????????????????????????????????????????????????????????????????????????????????????????????????????????????????????????????????ATTATTCGAACAGAGTTAGGGCAGCCGGGAAGTTTTATTGGAGATGATCAGATTTACAATGTAGTTGTAACAGCTCATGCTTTTGTTATAATTTTTTTTATAGTTATACCTATTATGATTGGAGGGTTTGGGAATTGGCTTGTACCTTTAATATTAGGTGCCCCTGATATAGCTTTTCCTCGGATAAATAATATAAGGTTTTGGTTATTGCCTCCTTCTTTAGTACTTTTACTTAGAAGGGGACTTGTAGAGAGGGGGGTAGGAACTGGATGGACTGTATACCCTCCTTTGGCAAGAGGAATTGCTCACAGGGGGGCTTCTGTAGATTTAGGTATTTTTTCACTACATTTAGCCGGAGCCTCTTCGATTTTAGGAGCTGTAAATTTTATTTCTACCTGTATTAATATACGCACCCCGGGAATAAAATTAGATCGAATGCCATTGTTTGTTTGATCTGTTTTGATTACAGCTGTTCTTTTGCTTCTCTCTTTACCAGTATTAGCAGGAGCTATTACAA???????????????????????????????????????????????????????????????????????????????????
Loreto_54_7                         ????????????????????????CTGCCCACTGAACATTAAATGGCCGCAGTACCCTGACTGTGCTAAGGTAGCATAATAATTCGTCTTTTAATTAAAGGCTAGTATGAATGATTTGACGAAAGAAAATCTGTCTTAGCTTATT-AAAAAAAAATTAACCTGGAAGTTAAAAGGCTTCTATTTCCTAAAGGGACGACAAGACCCTATAAAGCTTTATTTATAAAATTTTTATTTATTTCAAT-AAAAAATACAAATTTATAAATTCTATTGGGGCGATAGATAAATAAACATTATTGACTACAACGTTTTTAACGAAATTTACAAAATGTTTTTAAAA--CCTACAACAAGTTACTTTAGGGATAACAGCATAATTTCTTTTTAGAGTCCTTATCGACAGAAAAAATTATGACCTCGATGTTGAATTGAGTTACT-ATTTTTATGGAGATATAAAAAATAGAAGTCTGTTCGACCCTTAA???????????????????????????????????????????????????????????????????????????????CCCATGCTTTTGTAATAATTTTTTTTATAGTTATACCTATTATAATTGGAGGATTTGGAAATTGACTCGTACCTTTAATGCTAGGAGCCCCTGATATAGCTTTTCCTCGTATAAATAATATAAGATTTTGATTACTACCTCCTTCTCTAGTACTTCTACTTAGAAGAGGGCTTGTAGAGAGAGGAGTTGGGACAGGGTGAACTGTGTACCCTCCTTTAGCAGCAGGAATTGCTCATAGGGGTGCTTCTGTAGATTTAGGTATTTTTTCATTACATTTAGCCGGAGCTTCTTCGATTCTAGGGGCTGTAAATTTTATTTCTACTTGTATTAATATACGTACTCCTGGGATAAAACTAGATCGTATACCGTTGTTTGTGTGATCTGTTTTGATCACAGCTATTCTTTTACTTCTATCTCTGCCTGTACTAGCAGGGGCTATTACAATATTACTTACTGATCGAAATTTAAACACTTCTTTCTTCGATCCTAGAGGAGGAGGAGATCCTGTACTATATCAACATTTATTT
Los_Barriles_416_1                  ???????????????????????????????????ACATTAAATGGCCGCAGTACCCTGACTGTGCTAAGGTAGCATAATAATTCGTCTTTTAATTAAAGGCTAGTATGAATGATTTGACGAAAGAAAATCTGTCTTAGCTTATT-AAAAAAAAATTAACCTAGAAGTTAAAAGGCTTCTATTTCCTAAAGGGACGACAAGACCCTATAAAGCTTTATTTATAATATTTTTATTTATTTCAAT-AAAAAATACAAATTTATAAATTCTATTGGGGCGATAAATAAATAAACATTATTAACTATAACGTTTTTAACGAAATTTATAAAATGTTTTTAAAA--CCTACAACAAGTTACTTTAGGGATAACAGCATAATTTCTTTTTAGAGTCCTTATCGACAAAGAAGATTATGACCTCGATGTTGAATTGAGTTACT-ATTTTTATGGAGATATAAAAAGTAGAAGTCTGTTCGACCCTTAA??????ATTATCCGTACAGAGTTAGGGCAGCCAGGAAGTTTTATTGGAGATGATCAGATCTATAAAGTAGTGGTAACAGCTCATGCTTTTGTTATAATTTTTTTTATAGTTATACCTATTATAATTGGAGGATTCGGAAATTGACTCGTACCTTTAATGCTAGGAGCCCCTGATATAGCTTTTCCTCGTATAAATAATATAAGATTTTGATTATTACCTCCTTCTTTAGTACTTCTACTGAGAAGAGGGCTTGTAGAGAGAGGAGTTGGAACAGGGTGGACTGTATATCCTCCTTTAGCAGCAGGAATTGCTCATAGAGGTGCTTCTGTAGACCTAGGTATTTTTTCATTACACTTAGCGGGAGCTTCTTCGATTCTAGGAGCTGTAAATTTTATTTCTACTTGTATTAATATGCGTACTCCTGGGATAAAACTAGATCGTATACCATTGTTTGTGTGATCTGTTTTGATTACAGCTATTCTTTTACTTCTATCCCTGCCTGTACTAGCAGGAGCTATT???????????????????????????????????????????????????????????????????????????????????????
Los_Barriles_416_2                  ???????????????????????????????????ACATTAAATGGCCGCAGTACCCTGACTGTGCTAAGGTAGCATAATAATTCGTCTTTTAATTAAAGGCTAGTATGAATGATTTGACGAAAGAAAATCTGTCTTAGCTTATT-AAAAAAAAATTAACCTAGAAGTTAAAAGGCTTCTATTTCCTAAAGGGACGACAAGACCCTATAAAGCTTTATTTATAATATTTTTATTTATTTCAAT-AAAAAATACAAATTTATAAATTCTATTGGGGCGATAAATAAATAAACATTATTAACTATAACGTTTTTAACGAAATTTATAAAATGTTTTTAAAA--CCTACAACAAGTTACTTTAGGGATAACAGCATAATTTCTTTTTAGAGTCCTTATCGACAAAGAAGATTATGACCTCGATGTTGAATTGAGTTACT-ATTTTTATGGAGATATAAAAAGTAGAAGTCTGTTCGACCCTTAA??????ATTATCCGTACAGAGTTAGGGCAGCCAGGAAGTTTTATTGGAGATGATCAGATCTATAATGTAGTGGTAACAGCTCATGCTTTTGTTATAATTTTTTTTATAGTTATACCTATTATAATTGGAGGATTCGGAAATTGACTCGTACCTTTAATGCTAGGAGCCCCTGATATAGCTTTTCCTCGTATAAATAATATAAGATTTTGATTATTACCTCCTTCTTTAGTACTTCTACTGAGAAGAGGGCTTGTAGAGAGAGGAGTTGGAACAGGGTGGACTGTATATCCTCCTTTAGCAGCAGGAATTGCTCATAGAGGTGCTTCTGTAGACCTAGGTATTTTTTCATTACACTTAGCTGGAGCTTCTTCGATTCTAGGAGCTGTAAATTTTATTTCTACTTGTATTAATATGCGTACTCCTGGGATAAAACTAGATCGTATACCATTGTTTGTGTGATCTGTTTTGATTACAGCTATTCTTTTACTTCTATCCCTGCCTGTA??????????????????????????????????????????????????????????????????????????????????????????????????????
Manzanillo_426_1                    ????????????????????????????????????????AAATGGCCGCAGTACCCTAACTGTGCTAAGGTAGCATAATAATTTGCCTTTTAATTAGAGGCTAGTATGAAAGATTTGACGAAAGAATATCTCTCTCAGCTTATC-AAAAAAAAATTAACCTGAAAGTTAAAAGGCTTTCATATCCTAAAAGGACGACAAGACCCTATAAAGCTTTATTTAT-ATATTTTTATTTACTTCAATAGAAAAATACAAATCTATAAATTTTATTGGGGCGATAAATAAACAAACATTATTAATTATAACGTCTTTGACGAAACTTATAGAACGTTTGTAAAAA-CTTATAACAAGTTACTTTAGGGATAACAGCATAATTTCTTTTAAGAGTTCCTATCGACAAAGAAGATTATGACCTCGATGTTGAATTGAGTTACT-CCTTTTAAGCAGCCCTAAAAGGTAGAAGTCTGTTCGACTTTTAATTACTCATTATCCGGACAGAATTAGGTCAGCCAGGGAGTTTTATTGGAGATGATCAGATTTATAATGTAGTTGTAACAGCTCATGCTTTTGTTATAATTTTTTTTATAGTTATACCCATTATAATTGGAGGATTTGGAAATTGGCTTGTGCCTTTAATATTAGGGGCTCCTGATATAGCCTTCCCACGTATAAATAATATAAGGTTTTGATTATTGCCTCCTTCCTTAGTATTATTGCTTAGAAGAGGTCTTGTAGAGAGGGGAGTGGGCACAGGGTGGACTGTCTATCCTCCTTTAGCAAGAGGAATTGCCCATAGAGGTGCATCTGTAGATTTAGGTATTTTTTCATTACATTTAGCTGGGGCCTCTTCAATTTTAGGGGCTGTAAATTTTATCTCTACTTGTATTAATATACGTACCCCTGGGATAAAATTAGATCGTATGCCTTTATTTGTTTGATCAGTTTTGATTACAGCTGTTCTTTTACTTCTATCTCTCCCTGTATTAGCCGGAGCTA?????????????????????????????????????????????????????????????????????????????????????????
Manzanillo_426_2                    GCCAGAGAATCCTCTGGTAGGATCTGCCCAATGAGTATTTAAATGGCCGCAGTACCCTAACTGTGCTAAGGTAGCATAATAATTTGCCTTTTAATTAGAGGCTAGTATGAAAGATTTGACGAAAGAATATCTCTCTCAGCTTATC-AAAAAAAAATTAACCTGAAAGTTAAAAGGCTTTCATATCCTAAAAGGACGACAAGACCCTATAAAGCTTTATTTAT-ATATTTTTATTTACTTCAATAGAAAAATACAAATCTATAAATTTTATTGGGGCGATAAATAAACAAACATTATTAATTATAACGTCTTTGACGAAACTTATAGAACGTTTGTAAAAA-CTTATAACAAGTTACTTTAGGGATAACAGCATAATTTCTTTTAAGAGTTCCTATCGACAAAGAAGATTATGACCTCGATGTTGAATTGAGTTACT-CCTTTTAAGCAGCCCTAAAAGGTAGAAGTCTGTTCGACTTTTAATTACTCATTATCCGGACAGAATTAGGTCAACCAGGGAGTTTTATTGGAGATGATCAGATTTATAATGTAGTTGTAACAGCTCATGCTTTTGTTATAATTTTTTTTATAGTTATACCCATTATAATTGGAGGATTTGGAAATTGGCTTGTGCCTTTAATATTAGGGGCTCCTGATATAGCCTTCCCACGTATAAATAATATAAGGTTTTGATTATTGCCTCCTTCCTTAGTATTATTGCTTAGAAGAGGTCTTGTAGAGAGGGGAGTAGGCACAGGGTGGACTGTCTATCCTCCTTTAGCAAGAGGAATTGCCCATAGAGGTGCATCTGTAGATTTAGGTATTTTTTCATTACATTTAGCTGGGGCCTCTTCAATTTTAGGGGCTGTAAATTTTATCTCTACTTGTATTAATATACGTACCCCTGGGATAAAATTAGATCGTATGCCTTTATTTGTTTGATCAGTTTTGATTACAGCTGTTC?????????????????????????????????????????????????????????????????????????????????????????????????????????????????????????????
Manzanillo_426_3                    GCCAGAGAATCCTCTGGTAGGATCTGCCCAATGAGTATTTAAATGGCCGCAGTACCCTAACTGTGCTAAGGTAGCATAATAATTTGCCTTTTAATTAGAGGCTAGTATGAAAGATTTGACGAAAGAATATCTCTCTCAGCTTATC-AAAAAAAAATTAACCTGAAAGTTAAAAGGCTTTCATATCCTAAAAGGACGACAAGACCCTATAAAGCTTTATTTAT-ATATTTTTATTTACTTCAATAGAAAAATACAAATCTATAAATTTTATTGGGGCGATAAATAAACAAACATTATTAATTATAACGTCTTTGACGAAACTTATAGAACGTTTGTAAAAA-CTTATAACAAGTTACTTTAGGGATAACAGCATAATTTCTTTTAAGAGTTCCTATCGACAAAGAAGATTATGACCTCGATGTTGAATTGAGTTACT-CCTTTTAAGCAGCCCTAAAAGGTAGAAGTCTGTTCGACTTTTAATTACTCATTATCCGGACAGAATTAGGTCAACCAGGGAGTTTTATTGGAGATGATCAGATTTATAATGTAGTTGTAACAGCTCATGCTTTTGTTATAATTTTTTTTATAGTTATACCCATTATAATTGGAGGATTTGGAAATTGGCTTGTGCCTTTAATATTAGGGGCTCCTGATATAGCCTTCCCACGTATAAATAATATAAGGTTTTGATTATTGCCTCCTTCCTTAGTATTATTGCTTAGAAGAGGTCTTGTAGAGAGGGGAGTAGGCACAGGGTGGACTGTCTATCCTCCTTTAGCAAGAGGAATTGCCCATAGAGGTGCATCTGTAGATTTAGGTATTTTTTCATTACATTTAGCTGGGGCCTCTTCAATTTTAGGGGCTGTAAATTTTATCTCTACTTGTATTAATATACGTACCCCTGGGATAAAATTAGATCGTATGCCTTTATTTGTTTGATCAGTTTTGATTACAGCTGTTCTTTTACTTCTATCTCTCCCTGTATTAGCCGGAGCTATTACAATACTGC?????????????????????????????????????????????????????????????????????????????
Manzanillo_426_4                    ??????????????????????????????????????????????????????????????????????????????????????????????????????????????AAGATTTGACGAAAGAATATCTCTCTCAGCTTATC-AAAAAAAAATTAACCTGAAAGTTAAAAGGCTTTCATATCCTAAAAGGACGACAAGACCCTATAAAGCTTTATTTAT-ATATTTTTATTTACTTCAATAGAAAAATACAAATCTATAAATTTTATTGGGGCGATAAATAAACAAACATTATTAATTATAACGTCTTTGACGAAACTTATAGAACGTTTGTAAAAA-CTTATAACAAGTTACTTTAGGGATAACAGCATAATTTCTTTTAAGAGTTCCTATCGACAAAGAAGATTATGACCTCGATGTTGGATTAAG?????-??????????????????????????????????????????????????ATTATCCGGACAGAATTAGGTCAACCAGGGAGTTTTATTGGAGATGATCAGATTTATAATGTAGTTGTAACAGCTCATGCTTTTGTTATAATTTTTTTTATAGTTATACCCATTATAATTGGAGGATTTGGAAATTGGCTTGTGCCTTTAATATTAGGGGCTCCTGATATAGCCTTCCCACGTATAAATAATATAAGGTTTTGATTATTGCCTCCTTCCTTAGTATTATTGCTTAGAAGAGGTCTTGTAGAGAGGGGAGTAGGCACAGGGTGGACTGTCTATCCTCCTTTAGCAAGAGGAATTGCCCATAGAGGTGCATCTGTAGATTTAGGTATTTTTTCATTACATTTAGCTGGGGCCTCTTCAATTTTAGGGGCTGTAAATTTTATCTCTACTTGTATTAATATACGTACCCCTGGGATAAAATTAGATCGTATGCCTTTATTTG????????????????????????????????????????????????????????????????????????????????????????????????????????????????????????????????????????????????????????
Manzanillo_426_6                    ??????????????????????????????????????????????????????????????????????????????????????????????????????????????AAGATTTGACGAAAGAATATCTCTCTCAGCTTATC-AAAAAAAAATTAACCTGAAAGTTAAAAGGCTTTCATATCCTAAAAGGACGACAAGACCCTATAAAGCTTTATTTAT-ATATTTTTATTTACTTCAATAGAAAAATACAAATCTATAAATTTTATTGGGGCGATAAATAAACAAACATTATTAATTATAACGTCTTTGACGAAACTTATAGAACGTTTGTAAAAA-CTTATAACAAGTTACTTTAGGGATAACAGCATAATTTCTTTTAAGAGTTCCTATCGACAAAGAAGATTATGACCTCGATGTTGGATTAAG?????-??????????????????????????????????????????????????ATTATCCGGACAGAATTAGGTCAACCAGGGAGTTTTATTGGAGATGATCAGATTTATAATGTAGTTGTAACAGCTCATGCTTTTGTTATAATTTTTTTTATAGTTATACCCATTATAATTGGAGGATTTGGAAATTGGCTTGTGCCTTTAATATTAGGGGCTCCTGATATAGCCTTCCCACGTATAAATAATATAAGGTTTTGATTATTGCCTCCTTCCTTAGTATTATTGCTTAGAAGAGGTCTTGTAGAGAGGGGAGTAGGCACAGGGTGGACTGTCTATCCTCCTTTAGCAAGAGGAATTGCCCATAGAGGTGCATCTGTAGATTTAGGTATTTTTTCATTACATTTAGCTGGGGCCTCTTCAATTTTAGGGGCTGTAAATTTTATCTCTACTTGTATTAATATACGTACCCCTGGGATAAAATTAGATCGTATGCCTTTATTTGTTTGATCAGTTTTGATTACAGCTGTTCTTTTACTTCTATCTCTCCCTGTATTAGCCGGAGCTATTACA????????????????????????????????????????????????????????????????????????????????????
Mazatlan_578_1                      ??????????????????????????????????????????ATGGCCGCAGTACCCTAACTGTGCTAAGGTAGCATAATAATTTGCCTTTTAATTAAAGGCTAGTATGAAAGATTTGACGAAAGAATATCTATCTCAGCTTATT-AAAAAAAAATTAACTTGAGAGTTAAAAGGCTCTCATATCCTAAGGGGACGACAAGACCCTATAAAGCTTTATTTAT-ATATTTTTATTTACTTCAAT-AAAAAATACAAATTTATAAATTTTATTGGGGCGATAAATAAACAAACATTATTAATTACAACGTTTTTAACGAAATTTATAGAACGTTTATAAAAA-CTTATAACAAGTTACTTTAGGGATAACAGCATAATTTCTTTTAAAAGTTCCTATCGACAAAGAAGATTATGACCTCGATGTTGAATTGAGTTACT-CCTTTTAAGCAGCCCTAAAAGGTAGAAGTCTGTTCGACCCTTAAA?????ATTATTCGGACGGAGTTAGGTCAACCAGGAAGTTTTATTGGGGATGACCAGATTTATAATGTAGTTGTAACAGCCCATGCTTTTGTTATAATTTTCTTTATAGTTATACCCATTATAATTGGAGGGTTTGGGAATTGGCTTGTGCCTTTAATAGTAGGGGCTCCTGATATAGCTTTTCCTCGTATAAATAATATAAGGTTTTGGTTATTACCTCCTTCTTTAGTATTATTACTTAGAAGAGGACTTGTAGAAAGGGGAGTGGGTACAGGATGAACTGTTTATCCTCCTCTAGCAAGAGGGATTGCCCATAGAGGTGCATCTGTAGATTTAGGAATCTTTTCATTACATTTAGCTGGAGCTTCTTCGATTTTAGGAGCTGTAAATTTTATTTCTACTTGTATTAATATACGCACCCCAGGAATAAAATTAGATCGTATACCTTTGTTTGTTTGATCAGTTTTGATTACAGCTGTTCTTTTACTTTTATCTTTACCTGTATT????????????????????????????????????????????????????????????????????????????????????????????????????
Mazatlan_578_2                      ??????????????????????????????????????????ATGGCCGCAGTACCCTAACTGTGCTAAGGTAGCATAATAATTTGCCTTTTAATTAAAGGCTAGTATGAAAGATTTGACGAAAGAATATCTATCTCAGCTTATT-AAAAAAAAATTAACTTGAGAGTTAAAAGGCTTTCATATCCTAAGGGGACGACAAGACCCTATAAAGCTTTATTTAT-ATATTTTTATTTACTTCAAT-AAAAAATACAAATTTATAAATTTTATTGGGGCGATAAATAAACAAACATTATTAATCACAACGTTTTTAACGAAATTTATAGAACGTTTATAAAAA-CTTATAACAAGTTACTTTAGGGATAACAGCATAATTTCTTTTAAAAGTTCCTATCGACAAAGAAGATTATGACCTCGATGTTGAATTGAGTTACT-CCTTTTAAGCAGCCCTAAAAGGTAGAAGTCTGTTCGACCCTTAAA?????ATTATTCGGACGGAGTTAGGTCAACCAGGAAGTTTTATTGGGGATGACCAGATTTATAATGTAGTTGTAACAGCCCATGCTTTTGTTATAATTTTCTTTATAGTTATACCCATTATAATTGGAGGGTTTGGGAATTGGCTTGTGCCTTTAATACTAGGGGCTCCTGATATAGCTTTTCCTCGTATAAATAATATAAGGTTTTGGTTATTACCTCCTTCTTTAGTATTATTACTTAGAAGAGGACTTGTAGAAAGAGGAGTGGGTACAGGATGAACTGTTTATCCTCCTCTAGCAAGAGGGATTGCCCATAGAGGTGCATCTGTAGATTTAGGAATCTTTTCATTACATTTAGCTGGAGCTTCTTCGATTTTAGGAGCTGTAAATTTTATTTCTACTTGTATTAATATACGCACCCCAGGAATAAAATTAGATCGTATACCTTTGTTTGTTTGATCAGTTTTGATTACAGCTGTTCTTTTACTTTTATCTTTACCTGTATTAGCTGGAGCTA?????????????????????????????????????????????????????????????????????????????????????????
Mazatlan_578_3                      ??????????????????????????????????????????????????????????????????????????????????????????????????????????????AAGATTTGACGAAAGAATATCTATCTCAGCTTATT-AAAAAAAAATTAACTTGAGAGTTAAAAGGCTCTCATATCCTAAGGGGACGACAAGACCCTATAAAGCTTTATTTAT-ATATTTTTATTTACTTCAAT-AAAAAATACAAATTTATAAATTTTATTGGGGCGATAAATAAACAAACATTATTAATTACAACGTTTTTAACGAAATTTATAGAACGTTTATAAAAA-CTTATAACAAGTTACTTTAGGGATAACAGCATAATTTCTTTTAAAAGTTCCTATCGACAAAGAAGATTATGACCTCGATGTTGGATTAAG?????-??????????????????????????????????????????????????ATTATTCGGACGGAGTTAGGTCAACCAGGAAGTTTTATTGGGGATGACCAGATTTATAATGTAGTTGTAACAGCCCATGCTTTTGTTATAATTTTCTTTATAGTTATACCCATTATAATTGGAGGGTTTGGGAATTGGCTTGTGCCTTTAATACTAGGGGCTCCTGATATAGCTTTTCCTCGTATAAATAATATAAGGTTTTGGTTATTACCTCCTTCTTTAGTATTATTACTTAGAAGAGGACTTGTAGAAAGGGGAGTGGGTACAGGATGAACTGTTTATCCTCCTCTAGCAAGAGGGATTGCCCATAGAGGTGCATCTGTAGATTTAGGAATCTTTTCATTACATTTAGCTGGAGCTTCTTCGATTTTAGGAGCTGTAAATTTTATTTCTACTTGTATTAATATACGCACCCCAGGAATAAAATTAGATCGTATACCTTTGTTTGTTTGATCAGTTTTGATTACAGCTGTTCTTTTACTTTTATCTTTACCTGTATTAGCTGGAGCTAT????????????????????????????????????????????????????????????????????????????????????????
Mazatlan_578_4                      ??????????????????????????????????????????????????????????????????????????????????????????????????????????????AAGATTTGACGAAAGAATATCTATCTCAGCTTATT-AAAAAAAAATTAACTTGAGAGTTAAAAGGCTCTCATATCCTAAGGGGACGACAAGACCCTATAAAGCTTTATTTAT-ATATTTTTATTTACTTCAAT-AAAAAATACAAATTTATAAATTTTATTGGGGCGATAAATAAACAAACATTATTAATTACAACGTTTTTAACGAAATTTATAGAACGTTTATAAAAA-CTTATAACAAGTTACTTTAGGGATAACAGCATAATTTCTTTTAAAAGTTCCTATCGACAAAGAAGATTATGACCTCGATGTTGGATTAAG?????-??????????????????????????????????????????????????ATTATTCGGACGGAGTTAGGTCAACCAGGAAGTTTTATTGGGGATGACCAGATTTATAATGTAGTTGTAACAGCCCATGCTTTTGTTATAATTTTCTTTATAGTTATACCCATTATAATTGGAGGGTTTGGGAATTGGCTTGTGCCTTTAATACTAGGGGCTCCTGATATAGCTTTTCCTCGTATAAATAATATAAGGTTTTGGTTATTACCTCCTTCTTTAGTATTATTACTTAGAAGAGGACTTGTAGAAAGGGGAGTGGGTACAGGATGAACTGTTTATCCTCCTCTAGCAAGAGGGATTGCCCATAGAGGTGCATCTGTAGATTTAGGAATCTTTTCATTACATTTAGCTGGAGCTTCTTCGATTTTAGGAGCTGTAAATTTTATTTCTACTTGTATTAATATACGCACCCCAGGAATAAAATTAGATCGTATACCTTTGTTTGTTTGATCAGTTTTGATTACAGCTGTTCTTTTACTTTTATCTTTACCTGTATTAGCTGGAGCTAT????????????????????????????????????????????????????????????????????????????????????????
Mazatlan_579_1                      ??????????????????????????????????????????ATGGCCGCAGTACCCTAACTGTGCTAAGGTAGCATAATAATTTGCCTTTTAATTAAAGGCTAGTATGAAAGATTTGACGAAAGAATATCTATCTCAGCTTATT-AAAAAAAAATTAACTTGAGAGTTAAAAGGCTCTCATATCCTAAGGGGACGACAAGACCCTATAAAGCTTTATTTAT-ATATTTTTATTTACTTCAAT-AAAAAATACAAATTTATAAATTTTATTGGGGCGATAAATAAACAAACATTATTAATTACAACGTTTTTAACGAAATTTATAGAACGTTTATAAAAA-CTTATAACAAGTTACTTTAGGGATAACAGCATAATTTCTTTTAAAAGTTCCTATCGACAAAGAAGATTATGACCTCGATGTTGAATTGAGTTACT-CCTTTTAAGCAGCCCTAAAAGGTAGAAGTCTGTTCGACCCTTAAA?????ATTATTCGGACGGAGTTAGGTCAACCAGGAAGTTTTATTGGGGATGACCAGATTTATAATGTAGTTGTAACAGCCCATGCTTTTGTTATAATTTTCTTTATAGTTATACCCATTATAATTGGAGGGTTTGGGAATTGGCTTGTGCCTTTAATACTAGGGGCTCCTGATATAGCTTTTCCTCGTATAAATAATATAAGGTTTTGGTTATTACCTCCTTCTTTAGTATTATTACTTAGAAGAGGACTTGTAGAAAGGGGAGTGGGTACAGGATGAACTGTTTATCCTCCTCTAGCAAGAGGGATTGCCCATAGAGGTGCATCTGTAGATTTAGGAATCTTTTCATTACATTTAGCTGGAGCTTCTTCGATTTTAGGAGCTGTAAATTTTATTTCTACTTGTATTAATATACGCACCCCAGGAATAAAATTAGATCGTATACCTTTGTTTGTTTGATCAGTTTTGATTACAGCTGTTCTTTTACTTTTATCTTTACCTGTATT????????????????????????????????????????????????????????????????????????????????????????????????????
Mazatlan_579_2                      ??????????????????????????????????????????ATGGCCGCAGTACCCTAACTGTGCTAAGGTAGCATAATAATTTGCCTTTTAATTAAAGGCTAGTATGAAAGATTTGACGAAAGAATATCTATCTCAGCTTATT-AAAAAAAAATTAACTTGAGAGTTAAAAGGCTCTCATATCCTAAGGGGACGACAAGACCCTATAAAGCTTTATTTAT-ATATTTTTATTTACTTCAAT-AAAAAATACAAATTTATAAATTTTATTGGGGCGATAAATAAACAAACATTATTAATTACAACGTTTTTAACGAAATTTATAGAACGTTTATAAAAA-CTTATAACAAGTTACTTTAGGGATAACAGCATAATTTCTTTTAAAAGTTCCTATCGACAAAGAAGATTATGACCTCGATGTTGAATTGAGTTACT-CCTTTTAAGCAGCCCTAAAAGGTAGAAGTCTGTTCGACCCTTAAA?????ATTATTCGGACGGAGTTAGGTCAACCAGGAAGTTTTATTGGGGATGACCAGATTTATAATGTAGTTGTAACAGCCCATGCTTTTGTTATAATTTTCTTTATAGTTATACCCATTATAATTGGAGGGTTTGGGAATTGGCTTGTGCCTTTAATACTAGGGGCTCCTGATATAGCTTTTCCTCGTATAAATAATATAAGGTTTTGGTTATTACCTCCTTCTTTAGTATTATTACTTAGAAGAGGACTTGTAGAAAGGGGAGTGGGTACAGGATGAACTGTTTATCCTCCTCTAGCAAGAGGGATTGCCCATAGAGGTGCATCTGTAGATTTAGGAATCTTTTCATTACATTTAGCTGGAGCTTCTTCGATTTTAGGAGCTGTAAATTTTATTTCTACTTGTATTAATATACGCACCCCAGGAATAAAATTAGATCGTATACCTTTGTTTGTTTGATCAGTTTTGATTACAGCTGTTCTTTTACTTTTATCTTTACCTGTATTAGCTGGAGCTAT????????????????????????????????????????????????????????????????????????????????????????
Michoacan_427_1                     GCCAGAGAATCCTCTGGTAGGATCTGCCCAATGAGTATTTAAATGGCCGCAGTACCCTAACTGTGCTAAGGTAGCATAATAATTTGCCTTTTAATTAGAGGCTAGTATGAAAGATTTGACGAAAGAATATCTCTCTCAGCTTATC-AAAAAAAAATTAACCTGAAAGTTAAAAGGCTTTCATACCCTAAAAGGACGACAAGACCCTATAAAGCTTTATTTAT-ATATTTTTATTTACTTCAATAGAAAAATACAAATCTATAAATTTTATTGGGGCGATAAATAAACAAACATTATTAATTATAACGTCTTTGACGAAACTTATAGAACGTTTGTAAAAA-CTTATAACAAGTTACTTTAGGGATAACAGCATAATTTCTTTTAAGAGTTCCTATCGACAAAGAAGATTATGACCTCGATGTTGAATTGAGTTACT-CCTTTTAAGCAGCCCTAAAAGGTAGAAGTCTGTTCGACTTTTAATTACTCATTATCCGGACAGAATTAGGTCAACCAGGGAGTTTTATTGGAGATGATCAGATCTATAATGTAGTTGTAACAGCTCATGCTTTTGTTATAATTTTTTTTATAGTTATACCCATTATAATTGGAGGATTTGGAAATTGGCTTGTACCTTTAATATTAGGGGCTCCTGATATAGCCTTCCCACGTATAAATAATATAAGGTTTTGATTGTTGCCTCCTTCTTTAGTATTATTGCTTAGAAGAGGTCTTGTAGAGAGGGGAGTAGGCACAGGGTGGACTGTCTATCCTCCTTTAGCAAGAGGAATTGCCCATAGAGGTGCATCTGTAGATTTAGGTATTTTTTCATTACATTTAGCTGGGGCTTCTTCAATTTTAGGGGCTGTAAATTTTATCTCTACTTGTATTAATATACGTACTCCCGGGATAAAATTAGATCGTATGCCTTTATTTGTTTGATCAGTCTTGATTACAGCTGTTCTTTTACTTCTATCTCTCCCTGTACTAGCCGGAGCTAT????????????????????????????????????????????????????????????????????????????????????????
Michoacan_427_2                     GCCAGAGAATCCTCTGGTAGGATCTGCCCAATGAGTATTTAAATGGCCGCAGTACCCTAACTGTGCTAAGGTAGCATAATAATTTGCCTTTTAATTAGAGGCTAGTATGAAAGATTTGACGAAAGAATATCTCTCTCAGCTTATC-AAAAAAAAATTAACCTGAAAGTTAAAAGGCTTTCATATCCTAAAAGGACGACAAGACCCTATAAAGCTTTATTTAT-ATATTTTTATTTACTTCAATAGAAAAATACAAATCTATAAATTTTATTGGGGCGATAAATAAACAAACATTATTAATTATAACGTCTTTGACGAAACTTATAGAACGTTTGTAAAAA-CTTGTAACAAGTTACTTTAGGGATAACAGCATAATTTCTTTTAAGAGTTCCTATCGACAAAGAAGATTATGACCTCGATGTTGAATTGAGTTACT-CCTTTTAAGCAGCCCTAAAAGGTAGAAGTCTGTT????????????????ATTATTCGGACAGAATTAGGTCAACCAGGGAGTTTTATTGGAGATGATCAGATTTATAATGTAGTTGTAACAGCTCATGCTTTTGTTATAATTTTTTTTATAGTTATACCCATTATAATTGGAGGATTTGGAAATTGGCTTGTGCCTTTAATATTAGGGGCTCCTGATATAGCCTTCCCACGTATAAATAATATAAGGTTTTGATTGTTGCCTCCTTCCTTAGTATTATTGCTTAGAAGAGGTCTTGTAGAGAGAGGAGTAGGCACAGGGTGGACTGTCTATCCTCCTCTAGCAAGAGGAATTGCCCATAGAGGTGCATCTGTAGATTTAGGTATTTTTTCATTACATTTAGCTGGGGCTTCTTCAATTTTAGGGGCTGTAAATTTTATCTCTACTTGTATTAATATACGTACCCCTGGGATAAAATTAGATCGTATGCCTTTATTTGTTTGATCAGTTTTGATTACAGCTGTTCTTTTACTTCTATCTCTCCCTGTATTAGCCGGAGCTAT????????????????????????????????????????????????????????????????????????????????????????
Michoacan_427_3                     ???????????????????????????????????????????TGGCCGCAGTACCCTAACTGTGCTAAGGTAGCATAATAATTTGCCTTTTAATTAGAGGCTAGTATGAAAGATTTGACGAAAGAATATCTCTCTCAGCTTATC-AAAAAAAAATTAACCTGAAAGTTAAAAGGCTTTCATATCCTAAAAGGACGACAAGACCCTATAAAGCTTTATTTAT-ATATTTTTATTTACTTCAATAGAAAAATACAAATCTATAAATTTTATTGGGGCGATAAATAAACAAACATTATTAATTATAACGTCTTTGACGAAACTTATAGAACGTTTGTAAAAA-CTTATAACAAGTTACTTTAGGGATAACAGCATAATTTCTTTTAAGAGTTCCTATCGACAAAGAAGATTATGACCTCGATGTTGAATTGAGTTACT-CCTTTTAAGCAGCCCTAAAAGGTAGAAGTCTGTTCGACCCTTAA??????ATTATTCGGACAGAATTAGGTCAACCAGGGAGTTTTATTGGAGATGATCAGATTTATAATGTAGTTGTAACAGCTCATGCTTTTGTTATAATTTTTTTTATAGTTATACCCATTATAATTGGAGGATTTGGAAATTGGCTTGTGCCTTTAATATTAGGGGCTCCTGATATAGCCTTCCCACGTATAAATAATATAAGGTTTTGATTGTTGCCTCCTTCCTTAGTATTATTGCTTAGAAGAGGTCTTGTAGAGAGAGGAGTAGGCACAGGGTGGACTGTCTATCCTCCTCTAGCAAGGGGAATTGCCCATAGAGGTGCATCTGTAGATTTAGGTATTTTTTCATTACATTTAGCTGGGGCTTCTTCAATTTTAGGGGCTGTAAATTTTATCTCTACTTGTATTAATATACGTACCCCTGGGATAAAATTAGATCGTATGCCTTTATTTGTTTGATCAGTTTTGATTACAGCTGTTCTTTTACTTCTATCTCTCCCTGTATTAGCCGGAGCTATTACAATACTGCTTACTGATCGCAATCTAAATACCTCTTTTTTTGACCCTAGAGGAGGAGGAGATCCTGTATTATATCAACATTTATTT
Pancho_26_1                         ?????????????????????????????????????????????????????????????????????????????????????????????????????????????GATGATTTGACGAAAGAAAATCTGTCTTAGCCTATTTTAAAAAAAATTAACCTAGAAGTTAAAAGGCTTCTATTTCCTAAAGGGACGACAAGACCCTATAAAGCTTTATTTATAATATTTTTATTTACTTCAAT-AAAAAATATAAATTTATAAATTCTATTGGGGCGATAGATAAATAAACATTATTGACTATAACGTTTTTAACGAAATTTATAAAATGTTTTTAAAA--CCTACAACAAGTTACTTTAGGGATAACAGCATAATTTCTTTTTAGAGTCCTTATCGACAAAGAAGATTATGACCTCGATGTTGAATTGAGTTACT-ATTTTTATGGAGATATAAAAAGTAGAAGTCTGTTCGACCCTTAAA?????ATTATCCGTACGGAGTTAGGGCAACCAGGAAGTTTTATTGGAGATGATCAGATCTATAATGTAGTTGTAACAGCTCATGCTTTTGTTATAATTTTTTTTATAGTTATACCTATTATAATTGGAGGATTTGGAAATTGACTTGTACCTTTAATGTTAGGAGCCCCTGACATAGCTTTCCCTCGTATAAATAATATAAGATTTTGACTACTACCTCCTTCTTTAGTACTTCTACTAAGAAGAGGGCTTGTAGAAAGAGGAGTTGGAACAGGGTGAACTGTATATCCTCCTTTAGCAGCAGGAATTGCTCATAGGGGAGCTTCTGTAGATTTAGGTATTTTTTCATTACACTTAGCTGGAGCTTCTTCGATTCTAGGAGCTGTAAATTTTATTTCTACTTGTATTAATATACGTACTCCTGGGATAAAACTAGATCGTATACCATTGTTTGTTTGATCTGTTTTGATTACGGCTATTCTATTACTTCTATCCCTGCCTGTGCTCGCAGGGG????????????????????????????????????????????????????????????????????????????????????????????
Puerta_del_Arco_69_1                ???????????????????????????????CTGAACATTAAATGGCCGCAGTACCCTGACTGTGCTAAGGTAGCATAATAATTCGTCTTTTAATTAAAGGCTAGTATGAATGATTTGACGAAAGAAAATCTGTCTTAGCTTATT--AAAAAAAATTAACCTAGAAGTTAAAAGGCTTCTATTTCCTAAAGGGACGACAAGACCCTATAAAGCTTTATTTATAATATTCTTATTTATTTCAAT-AAAAAATACAAATTTATAAATTCTATTGGGGCGATAAATAAATAAACATTATTAACTATAACGTTTTTAACGAAATTTATAAAATGTTTTTAAAA--CCTACAACAAGTTACTTTAGGGATAACAGCATAATTTCTTTTTAGAGTCCTTATCGACAAAGAAGATTATGACCTCGATGTTGAATTGAGTTACT-ATTTTTATGGAGATATAAAAAGTAGAAGTCTGTTCGACTTTTAA??????ATTATCCGTACAGAGTTAGGGCAGCCAGGAAGTTTTATTGGAGATGATCAGATCTATAATGTAGTGGTAACAGCTCATGCTTTTGTTATAATTTTTTTTATAGTTATACCTATTATAATTGGAGGATTCGGAAATTGACTGGTACCTTTAATGCTAGGAGCCCCTGATATAGCTTTTCCTCGTATAAATAATATAAGATTTTGATTATTACCTCCTTCTTTAGTACTTCTACTGAGAAGAGGGCTTGTAGAGAGAGGAGTTGGAACAGGGTGAACTGTATACCCTCCTTTAGCAGCAGGAATTGCTCATAGAGGTGCTTCTGTAGACCTAGGTATTTTTTCATTACACTTAGCTGGAGCTTCTTCGATTCTAGGAGCTGTAAATTTTATTTCTACTTGTATTAATATGCGTACTCCTGGGATAAAACTAGATCGTATACCATTGTTTGTGTGATCTGTTTTGATTACAGCTATTCTTTTACTTCTATCCCTGCCTGTACTAGCAGGAGCTATTACAATATTACTTACTGATCGAAATTTAAATACTTCTTTCTTCGATCCTAGAGGGGGAGGAGATCCTGTACTATATCAGCATTTATTT
Puerta_del_Arco_69_2                ???????????????????????????????CTGAATATTAAATGGCCGCAGTACCCTGACTGTGCTAAGGTAGCATAATAATTCGTCTTTTAATTAAAGGCTAGTATGAATGATTTGACGAAAGAAAATCTGTCTTAGCTTATT-AAAAAAAAATTAACCTAGAAGTTAAAAGGCTTCTATTTCCTAAAGGGACGACAAGACCCTATAAAGCTTTATTTATAATATTTTTATTTATTTCAAT-AAAAAATACAAATTTATAAATTCTATTGGGGCGATAGATAAATAAACATTATTAACTATAACGTTTTTAACGAAATTTATAAAATGTTTTTAAAA--CCTACAACAAGTTACTTTAGGGATAACAGCATAATTTCTTTTTAGAGTCCTTATCGACAAAGAAGATTATGACCTCGATGTTGAATTGAGTTACT-ATTTTTATGGAGATATAAAAAGTAGAAGTCTGTTCGACTTTTAA??????ATTATCCGTACAGAGTTAGGGCAGCCAGGAAGTTTTATTGGAGATGATCAGATCTATAATGTAGTGGTAACAGCTCATGCTTTTGTTATAATTTTTTTTATAGTTATACCTATTATAATTGGAGGATTCGGAAATTGACTCGTACCTTTAATGCTAGGAGCCCCTGATATAGCTTTTCCTCGTATAAATAATATAAGATTTTGATTATTACCTCCTTCTTTAGTACTTCTACTGAGAAGAGGGCTTGTAGAGAGAGGAGTTGGAACAGGGTGGACTGTATACCCTCCTTTAGCAGCAGGAATTGCTCATAGAGGTGCTTCTGTAGACCTAGGTATTTTTTCATTACACTTAGCTGGAGCTTCTTCGATTCTAGGAGCTGTAAATTTTATCTCTACTTGTATTAATATGCGTACTCCTGGGATAAAACTAGATCGTATACCATTGTTTGTGTGATCTGTTTTGATTACAGCTATTCTTTTACTTCTATCCCTGCCTGTACTAGCAGGAGCTATTACAATATTACTTACTGATCGAAATTTAAATACTTCTTTCTTCGATCCTAGAGGGGGAGGAGATCCTGTACTATATCAGCATTTATTT
Puerta_del_Arco_69_3                ????????????????????????????????????????????GGCCGCAGTACCCTGACTGTGCTAAGGTAGCATAATAATTCGTCTTTTAATTAAAGGCTAGTATGAATGATTTGACGAAAGAAAATCTGTCTTAGCTTATT-AAAAAAAAATTAACCTAGAAGTTAAAAGGCTTCTATCTCCTAAAGGGACGACAAGACCCTATAAAGCTTTATTTATAATATTTTTATTTATTTCAAT-AAAAAATACAAATTTATAAATTCTATTGGGGCGATAAATAAATAAACATTATTAACTATAACGTTTTTAACGAAATTTATAAAATGTTTTTAAAA--CCTACAACAAGTTACTTTAGGGATAACAGCATAATTTCTTTTTAGAGTCCTTATCGACAAAGAAGATTATGACCTCGATGTTGAATTGAGTTACT-ATTTTTATGGAGATATAAAAAGTAGAAGTCTGTTCGA????????????????????????????????????GCCAGGAAGTTTTATTGGAGATGATCAGATCTATAATGTAGTGGTAACAGCTCATGCTTTTGTTATAATTTTTTTTATAGTTATACCTATTATAATTGGAGGATTCGGAAATTGACTCGTACCTTTAATGCTAGGAGCCCCTGATATAGCTTTTCCTCGTATAAATAATATAAGATTTTGATTATTACCTCCTTCTTTAGTACTTCTACTGAGAAGAGGGCTTGTAGAGAGAGGAGTTGGAACAGGGTGGACTGTATACCCTCCTTTAGCAGCAGGAATTGCTCATAGAGGTGCTTCTGTAGACCTAGGTATTTTTTCATTACACTTAGCTGGAGCTTCTTCGATTCTAGGAGCTGTAAATTTTATTTCTACTTGTATTAATATGCGTACTCCTGGGATAAAACTAGATCGTATACCATTGTTTGTGTGATCTGTTTTGATTACAGCTATTCTCTTACTTCTATCCTTGCCTGTACTAGCAGGAGCTATTACAATATTACTTACTGATCGAAATTTAAATACTTCTTTCTTCGATCCTAGAGGGGGAGGAGATCCTGTACTATATCAGCATTTATTT
Puerta_del_Arco_69_4                ????????????????????????????????????????????GGCCGCAGTACCCTGACTGTGCTAAGGTAGCATAATAATTCGTCTTTTAATTAAAGGCTAGTATGAATGATTTGACGAAAGAAAATCTGTCTTAGCTTATT-AAAAAAAAATTAACCTAGAAGTTAAAAGGCTTCTATTTCCTAAAGGGACGACAAGACCCTATAAAGCTTTATTTATAATATTTTTATTTATTTCAAT-AAAAAATACAAATTTATAAATTCTATTGGGGCGATAGATAAATAAACATTATTAACTATAACGTTTTTAACGAAATTTATAAAATGTTTTTAAAA--CCTACAACAAGTTACTTTAGGGATAACAGCATAATTTCTTTTTAGAGTCCTTATCGACAAAGAAGATTATGACCTCGATGTTGAATTGAGTTACT-ATTTTTATGGAGATATAAAAAGTAGAAGTCTGTTCGACCCTTAA??????ATTATCCGTACAGAGTTAGGGCAGCCAGGAAGTTTTATTGGAGATGATCAGATCTATAATGTAGTGGTAACAGCTCATGCTTTTGTTATAATTTTTTTTATAGTTATACCTATTATAATTGGAGGATTCGGAAATTGACTCGTACCTTTAATGCTAGGAGCCCCTGATATAGCTTTTCCTCGTATAAATAATATAAGATTTTGATTATTACCTCCTTCTTTAGTACTTCTACTGAGAAGAGGGCTTGTAGAGAGAGGAGTTGGAACAGGGTGGACTGTATACCCTCCTTTAGCAGCAGGAATTGCTCATAGAGGTGCTTCTGTAGACCTAGGTATTTTTTCATTACACTTAGCTGGAGCTTCTTCGATTCTAGGAGCTGTAAATTTTATCTCTACTTGTATTAATATGCGTACTCCTGGGATAAAACTAGATCGTATACCATTGTTTGTGTGATCTGTTTTGATTACAG???????????????????????????????????????????????????????????????????????????????????????????????????????????????????????????????????
Puerta_del_Arco_69_5                ??????????????????????????????????????????????????????????????????????????????????????????????????????????????ATGATTTGACGAAAGAAAATCTGTCTTAGCTTATT-AAAAAAAAATTAACCTAGAAGTTAAAAGGCTTCTATTTCCTAAAGGGACGACAAGACCCTATAAAGCTTTATTTATAATATTTTTATTTATTTCAAT-AAAAAATACAAATTTATAAATTCTATTGGGGCGATAAATAAATAAACATTATTAACTATAACGTTTTTAACGAAATTTATAAAATATTTTTAAAA--TCTACAACAAGTTACTTTAGGGATAACAGCATAATTTCTTTTTAGAGTCCTTATCGACAAAGAAGATTATGACCTCGATGTTGGATTAAG?????-??????????????????????????????????????????????????ATTATCCGTACAGAGTTAGGGCAGCCAGGGAGTTTTATTGGAGATGATCAGATCTATAATGTAGTGGTAACAGCTCATGCTTTTGTTATAATTTTTTTTATAGTTATACCTATTATAATTGGAGGATTCGGAAATTGACTTGTACCTTTAATGCTAGGAGCCCCTGATATAGCTTTTCCTCGTATAAATAATATAAGATTTTGATTATTACCTCCTTCTTTAGTACTTCTACTGAGAAGAGGGCTTGTAGAGAGAGGAGTTGGAACAGGGTGGACTGTATACCCTCCTTTAGCAGCAGGAATTGCTCATAGAGGTGCTTCTGTAGACCTAGGTATTTTTTCATTACACTTAGCTGGAGCTTCTTCGATTCTAGGAGCTGTAAATTTTATTTCTACTTGTATTAATATGCGTACTCCTGGGATAAAACTAGATCGTATACCATTGTTTGTGTGATCTGTTTTGATTACAGCTATTCTTTTACTTCTATCCCTGCCTGTACTAGCAGGAGCTATTAC?????????????????????????????????????????????????????????????????????????????????????
Puerta_del_Arco_69_6                ??????????????????????????????????????????????????????????????????????????????????????????????????????????????ATGATTTGACGAAAGAAAATCTGTCTTAGCTTATT-AAAAAAAAATTAACCTAGAAGTTAAAAGGCTTCTATTTCCTAAAGGGACGACAAGACCCTATAAAGCTTTATTTATAATATTTTTATTTATTTCAAT-AAAAAATACAAATTTATAAATTCTATTGGGGCGATAGATAAATAAACATTATTAACTATAACGTTTTTAACGAAATTTATAAAATGTTTTTAAAA--CCTACAACAAGTTACTTTAGGGATAACAGCATAATTTCTTTTTAGAGTCCTTATCGACAAAGAAGATTATGACCTCGATGTTGGATTAAG?????-??????????????????????????????????????????????????ATTATCCGTACAGAGTTAGGGCAGCCAGGAAGTTTTATTGGAGATGATCAGATCTATAATGTAGTGGTAACAGCTCATGCTTTTGTTATAATTTTTTTTATAGTTATACCTATTATAATTGGAGGATTCGGAAATTGACTCGTACCTTTAATGCTAGGAGCCCCTGATATAGCTTTTCCTCGTATAAATAATATAAGATTTTGATTATTACCTCCTTCTTTAGTACTTCTACTGAGAAGAGGGCTTGTAGAGAGAGGAGTTGGAACAGGGTGGACTGTATACCCTCCTTTAGCAGCAGGAATTGCTCATAGAGGTGCTTCTGTAGACCTAGGTATTTTTTCATTACACTTAGCTGGGGCTTCTTCGATTCTAGGAGCTGTAAATTTTATCTCTACTTGTATTAATATGCGTACTCCTGGGATAAAACTAGATCGTATACCATTGTTTGTGTGATCTGTTTTGATTACAGCTATTCTTTTACTTCTATCCCTGCCTGTACTAGCAGGAGCT??????????????????????????????????????????????????????????????????????????????????????????
Puerto_Libertad_76_11_miss_16s      ???????????????????????????????????????????????????????????????????????????????????????????????????????????????????????????????????????????????????????????????????????????????????????????????????????????????????????????????????????????????????????????????????????????????????????????????????????????????????????????????????????????????????????????????????????????????????????????????????????????????????????????????????????????????????????????????????????????????????????????????????????ATTATTCGTACAGAGTTAGGGCAACCAGGGAGTTTTATTGGAGATGATCAGATCTATAATGTAGTTGTAACAGCTCATGCTTTTGTTATAATTTTTTTTATAGTTATACCTATTATAATTGGAGGGTTTGGAAATTGACTCGTACCCTTAATGTTAGGAGCTCCTGATATAGCTTTTCCTCGTATAAATAATATAAGATTTTGATTATTACCTCCTTCTTTAGTACTTTTACTGAGAAGAGGGCTTGTAGAGAGAGGAGTTGGAACAGGGTGAACTGTATACCCTCCTTTAGCAGCAGGAATTGCTCATAGGGGTGCTTCTGTAGATTTAGGTATTTTTTCACTACACTTAGCTGGAGCTTCCTCGATTCTAGGAGCTGTAAATTTTATTTCTACTTGTATTAATATACGTACTCCTGGTATAAAACTGGATCGTATACCATTGTTTGTGTGATCTGTTTTGATTACAGCCATTCTATTACTTCTGTCCCTGCC??????????????????????????????????????????????????????????????????????????????????????????????????????????
Puerto_Libertad_76_12               CGCCAGAATTTCTTCTGGTAGGATCTGCCCACTGAATATTAAATGGCCGCAGTACCCTGACTGTGCTAAGGTAGCATAATAATTCGTCTTTTAATTAAAGGCTAGTATGAATGATTTGACGAAAGAAAATCTGTCTTAGCTTATT-AAAAAAAAATTAACCTAGAAGTTAAAAGGCTTCTATTTCCTAAAGGGACGACAAGACCCTATAAAGCTTTATTTATAATATTTTTATTTACTTCAAT-AAAAAATATAAATTTATAAATTCTATTGGGGCGATAGATAAATAAACATTATTGACTATAACGTCTTTAACGAAATTTATAAAATGTTTTTAAAA--TATACAACAAGTTACTTTAGGGATAACAGCATAATTTCTTTTTAGAGTCCTTATCGACAAAGAAGATTATGACCTCGATGTTGAATTGAGTTACT-ATTTTTATGGAGATATAAAAAGTAGAAGTCTGTTCGACCCTTAA??????ATTATTCGTACAGAGTTAGGGCAACCAGGGAGTTTTATTGGAGATGATCAGATCTATAATGTAGTTGTAACAGCTCATGCTTTTGTTATAATTTTTTTTATAGTTATACCTATTATAATTGGAGGGTTTGGAAATTGACTCGTACCCTTAATGCTAGGAGCTCCTGATATAGCTTTTCCTCGTATAAATAATATAAGATTTTGATTATTACCTCCTTCTTTAGTACTTTTATTGAGAAGAGGGCTTGTAGAGAGAGGAGTTGGAACAGGGTGAACTGTATACCCTCCTTTAGCAGCAGGAATTGCTCATAGAGGTGCTTCTGTAGATTTAGGTATTTTTTCACTACACTTAGCTGGAGCTTCTTCGATTCTAGGAGCTGTAAATTTTATTTCTACTTGTATTAATATACGCACTCCTGGTATAAAACTAGATCGTATACCATTGTTTGTGTGATCTGTTTTGATTACAGCCATTCTATTACTTCTGTCTCTGCCTGTACTAGCGGGGGCTATT???????????????????????????????????????????????????????????????????????????????????????
Puerto_Libertad_76_13               ?????????????????????GATCTGCCCACTGAATATTAAATGGCCGCAGTACCCTGACTGTGCTAAGGTAGCATAATAATTCGTCTTTTAATTAAAGGCTAGTATGAATGATTTGACGAAAGAAAATCTGTCTTAGCTTATT--AAAAAAAATTAACCTAGAAGTTAAAAGGCTTCTATTTCCTAAAGGGACGACAAGACCCTATAAAGCTTTATTTATAATATTTTTATTTACTTCAAT-AAAAAATATAAATTTATAAATTCTATTGGGGCGATAGATAAATAAACATTATTGACTATAACGTCTTTAACGAAATTTATAAAATGTTTTTAAAA--TATACAACAAGTTACTTTAGGGATAACAGCATAATTTCTTTTTAGAGTCCTTATCGACAAAGAAGATTATGACCTCGATGTTGAATTGAGTTACT-ATTTTTATGGAGATATAAAAAGTAGAAGTCTGTTCGACCCTTAA??????ATTATTCGTACAGAGTTAGGGCAACCAGGGAGTTTTATTGGAGATGATCAGATCTATAATGTAGTTGTAACAGCTCATGCTTTTGTTATAATTTTTTTTATAGTTATACCTATTATAATTGGAGGGTTTGGAAATTGACTCGTACCCTTAATGCTAGGAGCTCCTGATATAGCTTTTCCTCGTATAAATAATATAAGATTTTGATTATTACCTCCTTCTTTAGTACTTTTATTGAGAAGAGGGCTTGTAGAGAGAGGAGTTGGAACAGGGTGAACTGTATACCCTCCTTTAGCAGCAGGAATTGCTCATAGAGGTGCTTCTGTAGATTTAGGTATTTTTTCACTACACTTAGCTGGAGCTTCTTCGATTCTAGGAGCTGTAAATTTTATTTCTACTTGTATTAATATACGCACTCCTGGTATAAAACTAGATCGTATACCATTGTTTGTGTGATCTGTTTTGATTACAGCCATTCTATTACTTCTGTCTCTGCCTGTACTAGCGGGGGCTATTACAATATTACTTACTGATCGAAATTTAAATACTTCTTTCTTCG????????????????????????????????????????????
Puerto_Libertad_76_14               ????????????????????????????????????????????GGCCGCAGTACCCTGACTGTGCTAAGGTAGCATAATAATTTGCCTTTTAATTAAAGGCTAGCATGAAAGATTTGACGAGAGAAGACCTGTCTCTGCTTATT-TTAAAAAAATTAACCTGGAAGTTAAAAGGCTTCTATTTCTTAGAGGGACGACAAGACCCTATAAAGCTTTATTTATTATATTTTTATATACTTCAAGGAGACAATACAAATTTATAAATTTTATTGGGGTGATAAATAAACAAACATTATTGGCCATAACGTACTTAACGAAGTTTATAAAACGTTTTTAAA---CTTACAACAAGTTACTTTAGGGATAACAGCATAATTTCTTTCTAGAGTCCTTATCGACAAAGAAGATTATGACCTCGATGTTGAATTGAGCTACT-TCTTTTATGTAAACTTAAAAGGCAGGAGTCTGTTCGACCCTTA???????ATTATCCGAACAGAGTTAGGACAACCAGGGAGTTTTATTGGAGACGATCAAATTTACAACGTAGTTGTAACAGCTCATGCTTTTGTTATAATTTTTTTTATGGTTATGCCTATTATAATTGGAGGGTTTGGAAATTGGCTTGTGCCTTTGATACTAGGGGCTCCTGATATAGCCTTCCCTCGGATGAATAACATAAGATTTTGACTGCTACCTCCTTCTTTAGTGCTTCTGCTTAGAAGAGGGCTGGTGGAGAGAGGAGTGGGAACAGGATGAACTGTGTATCCTCCTTTGGCAGGAGGGATTGCCCACAGAGGAGCTTCTGTAGATTTAGGTATTTTTTCACTGCATTTAGCTGGAGCTTCTTCTATTTTAGGGGCTGTAAATTTCATTTCTACTTGCATTAATATGCGGACTCCTGGGATAAAATTAGATCGTATACCTTTGTTTGTTTGGTCTGTCTTGATTACAGCTGTTCTTTTGCTTTTATCTTTACCTGTACTAGCAGGAGCTATTACA????????????????????????????????????????????????????????????????????????????????????
Puerto_Libertad_76_15_miss_16s      ???????????????????????????????????????????????????????????????????????????????????????????????????????????????????????????????????????????????????????????????????????????????????????????????????????????????????????????????????????????????????????????????????????????????????????????????????????????????????????????????????????????????????????????????????????????????????????????????????????????????????????????????????????????????????????????????????????????????????????????????????????ATTATTCGTACAGAGTTAGGGCAACCAGGGAGTTTTATTGGAGATGATCAGATCTATAATGTAGTTGTAACAGCTCATGCTTTTGTTATAATTTTTTTTATAGTTATACCTATTATAATTGGAGGGTTTGGAAATTGACTAGTACCCTTAATGTTAGGAGCTCCTGATATAGCTTTTCCTCGTATAAATAATATAAGATTTTGATTATTACCTCCTTCTTTAGTACTTTTACTGAGAAGAGGGCTTGTAGAGAGAGGAGTTGGAACAGGGTGAACTGTATACCCTCCTTTAGCAGCAGGAATTGCTCATAGGGGTGCTTCTGTAGATTTAGGTATTTTTTCACTACACTTAGCTGGAGCTTCTTCGATTCTAGGAGCTGTAAATTTTATTTCTACTTGTATTAATATACGTACTCCTGGTATAAAACTGGATCGTATACCATTGTTTGTGTGATCTGTTTTGATTACAGCCATTCTATTACTTCTGTCCCTGCCTGTACTA???????????????????????????????????????????????????????????????????????????????????????????????????
Puerto_Penasco_Mex_1                ????????????????????????????????????????????????????????????CTGTGCTAAGGTAGCATAATAATTCGTCTTTTAATTAAAGGCTAGTATGAATGATTTGACGAAAGAAAATCTGTCTTAGCTTATT-AAAAAAAAATTAACCTAGAAGTTAAAAGGCTTCTATTTCCTAAAGGGACGACAAGACCCTATAAAGCTTTATTTATAATATTTTTATTTACTTCAAT-AAAAAATATAAATTTATAAATTCTATTGGGGCGATAGATAAATAAACATTATTGACTATAACGTCTTTAACGAAATTTATAAAATGTTTTTAAAA--TATACAACAAGTTACTTTAGGGATAACAGCATAATTTCTTTTTAGAGTCCTTATCGACAAAGAAGATTATGACCTCGATGTTGAATTGAGTTACT-ATTTTTATGGAGATATAAAAAGTAGAA???????????????????????ATTATTCGTACAGAGTTAGGGCAACCAGGGAGTTTTATTGGAGATGATCAGATCTATAATGTAGTTGTAACAGCTCATGCTTTTGTTATAATTTTTTTTATAGTTATACCTATTATAATTGGAGGGTTTGGAAATTGACTCGTACCCTTAATGCTAGGAGCTCCTGATATAGCTTTTCCTCGTATAAATAATATAAGATTTTGATTATTACCTCCTTCTTTAGTACTTTTATTGAGAAGAGGGCTTGTAGAGAGAGGAGTTGGAACAGGGTGAACTGTATACCCTCCTTTAGCAGCAGGAATTGCTCATAGAGGTGCTTCTGTAGATTTAGGTATTTTTTCACTACACTTAGCTGGAGCTTCTTCGATTCTAGGAGCTGTAAATTTTATTTCTACTTGTATTAATATACGCACTCCTGGTATAAAACTAGATCGTATACCATTGTTTGTGTGATCTGTTTTGATTACAGCCATTCTATTACTTCTGTCTCTACCTGTACTAGCGGGGGCTATTACAATATTACTTACTGATCGAAATTTAAATACTTCTTTCTTCGACCCCAGAGGCGGCGGC???????????????????????????
Salsipuedes_569_1                   ????????????????????????????????????ACTTTAATGGCCGCAGTACCCTGACTGTGCTAAGGTAGCATAATAATTTGCCTTTTAATTAAAGGCTAGCATGAATGATTTGACGAAAGAAGAGCTGTCTCCGCTTATT-TTTAATAAATTAACCTAGAAGTTAAAAGGCTTCTATTCTCTAGAGGGACGACAAGACCCTATAAAGCTTTATTTATCATATTTCTATTTATTTCAA-AAAAAAATATAAATTTATAAATTTTATTGGGGCGATAGGTAAAAAAACATTATTAACCATAACGTTTTTAACGAAACTTATAAAATATTCTTAAA----CTA-AACAAGTTACTTTAGGGATAACAGCATAATTTCTTTTTAGAGCCCTTATCGACAAAGAAGATTATGACCTCGATGTTGAATTGAGCTACT-CCTTTTATGTAGACTTAAAAGGCAGGAGTCTGTTCGACCCTTAA??????ATTATTCGAACAGAGTTAGGGCAACCAGGAAGTTTTATTGGAGATGATCAAATTTATAATGTAGTTGTAACAGCTCACGCTTTTGTTATAATTTTTTTTATAGTTATACCTATTATAATTGGCGGTTTTGGAAATTGGCTTGTACCTTTAATATTAGGAGCTCCTGATATAGCTTTTCCTCGGATAAATAATATAAGATTTTGGCTGTTGCCTCCTTCTTTAGTGCTTTTGCTTAGAAGAGGATTAGTGGAAAGAGGAGTAGGGACAGGATGAACTGTATACCCTCCTTTGGCAAGAGGTATTGCTCACAGAGGGGCCTCAGTAGACCTAGGAATTTTTTCATTGCATCTAGCTGGAGCCTCTTCTATTTTAGGAGCTGTGAATTTTATTTCTACTTGTATTAATATACGCACTCCTGGGATAAAATTAGATCGTATACCTCAGTTTGTCTGATCTGTTTTAATTACAGCTGTTCTTTTACTTTTATCTTTACCCGTA??????????????????????????????????????????????????????????????????????????????????????????????????????
Salsipuedes_569_2                   ???????????????????????????????????????????TGGCCGCAGTACCCTGACTGTGCTAAGGTAGCATAATAATTTGCCTTTTAATTAAAGGCTAGCATGAATGATTTGACGAAAGAAGAGCTGTCTCCGCTTATT-TTTAATAAATTAACCTAGAAGTTAAAAGGCTTCTATTCTCTAGAGGGACGACAAGACCCTATAAAGCTTTATTTATCATATTTCTATTTATTTCAA-AAAAAAATATAAATTTATAAATTTTATTGGGGCGATAGGTAAAAAAACATTATTAACCATAACGTTTTTAACGAAACTTATAAAATATTCTTAAA----CTA-AACAAGTTACTTTAGGGATAACAGCATAATTTCTTTTTAGAGCCCTTATCGACAAAGAAGATTATGACCTCGATGTTGAATTGAGCTACT-CCTTTTATGTAGACTTAAAAGGCAGGAGTCTGTTCGACCCTTAA??????ATTATTCGAACAGAGTTAGGGCAACCAGGAAGTTTTATTGGAGATGATCAAATTTATAATGTAGTTGTAACAGCTCACGCTTTTGTTATAATTTTTTTTATAGTTATACCTATTATAATTGGCGGTTTTGGAAATTGGCTTGTACCTTTAATATTAGGAGCTCCTGATATAGCTTTTCCTCGGATAAATAATATAAGATTTTGGCTGTTGCCTCCTTCTTTAGTGCTTTTGCTTAGAAGAGGATTAGTGGAAAGAGGAGTAGGGACAGGATGAACTGTATACCCTCCTTTGGCAAGAGGTATTGCTCACAGAGGGGCCTCAGTAGACCTAGGAATTTTTTCATTGCATCTAGCTGGAGCCTCTTCTATTTTAGGAGCTGTGAATTTTATTTCTACTTGTATTAATATACGCACTCCTGGGATAAAATTAGATCGTATACCTCTGTTTGTCTGATCTGTTTTAATTACAGCTGTTCTTTTACTTTTATCTTTACCCGTACTAGCAGGAGCTATT???????????????????????????????????????????????????????????????????????????????????????
Salsipuedes_569_3                   ????????????????????????????????????ACTTTAATGGCCGCAGTACCCTGACTGTGCTAAGGTAGCATAATAATTTGCCTTTTAATTAAAGGCTAGCATGAAAGATTTGACGAAAGAAGATCTGTCTCTGCTTATT-TTAAAAAAATTAACCTGGAAGTTAAAAGGCTTCCGTTTCTTAGAGGGACGACAAGACCCTATAAAGCTTTATTTATTATATTTTTATATACTTCAAGGAGACAATACAAATTTATAAATTTTATTGGGGCGATAAATAAACAAACATTATTGGCCATAACGTACTTAACGAAGTTTATAGAACGTTTTTGAA---CCTGCAACAAGTTACTTTAGGGATAACAGCATAATTTCTTTCTAGAGTCCTTATCGACAAAGAAGATTATGACCTCGATGTTGAATTGAGCTACT-TCTTTTATGTAAACTTAAAAGGCAGGAGTCTGTTCGACCCTTAA??????ATTATCCGAACAGAGTTAGGACAACCAGGGAGTTTTATTGGAGACGATCAAATTTACAACGTAGTTGTAACAGCTCATGCTTTTGTTATAATTTTTTTTATGGTTATGCCTATTATAATTGGAGGGTTTGGAAATTGGCTTGTGCCTTTGATATTAGGGGCTCCTGATATAGCTTTTCCTCGGATGAATAACATAAGATTTTGACTGCTACCTCCTTCTTTAGTGCTTCTACTTAGAAGAGGGCTGGTGGAGAGAGGAGTAGGAACAGGATGAACTGTGTATCCTCCTTTGGCAGGAGGGATTGCCCACAGAGGAGCTTCTGTGGATCTAGGTATTTTTTCATTGCACTTAGCTGGGGCTTCTTCTATTTTAGGGGCTGTAAATTTCATTTCTACTTGCATTAATATACGGACCCCTGGGATAAAATTAGATCGTATACCTCTGTTCGTTTGGTCTGTCTTGATTACAGCTATTCTTTTACTCTTGTCTTTGCCTGTATTAGCAGGAGCTATTACAATAATGCT????????????????????????????????????????????????????????????????????????????
Salsipuedes_569_4_miss_16s          ???????????????????????????????????????????????????????????????????????????????????????????????????????????????????????????????????????????????????????????????????????????????????????????????????????????????????????????????????????????????????????????????????????????????????????????????????????????????????????????????????????????????????????????????????????????????????????????????????????????????????????????????????????????????????????????????????????????????????????????????????????ATTATTCGAACAGAGTTAGGGCAACCAGGAAGTTTTATTGGAGATGATCAAATTTATAATGTAGTTGTAACAGCTCACGCTTTTGTTATAATTTTTTTTATAGTTATACCTATTATAATTGGCGGTTTTGGAAATTGGCTTGTACCTTTAATATTAGGAGCTCCTGATATAGCTTTTCCTCGGATAAATAATATAAGATTTTGGCTGTTGCCTCCTTCTTTAGTGCTTTTGCTTAGAAGAGGATTAGTGGAAAGAGGAGTAGGGACAGGATGAACTGTATACCCTCCTTTGGCAAGAGGTATTGCTCACAGAGGGGCCTCAGTAGACCTAGGAATTTTTTCATTGCATCTAGCTGGAGCCTCTTCTATTTTAGGAGCTGTGAATTTTATTTCTACTTGTATTAATATACGCACTCCTGGGATAAAATTAGATCGTATACCTCTGTTTGTCTGATCTGTTTTAATTACAGCTGTTCTTTTACTTTTATCTTTACCCGTACTAGCAGGAGCTATT???????????????????????????????????????????????????????????????????????????????????????
Salsipuedes_569_6_miss_16s          ???????????????????????????????????????????????????????????????????????????????????????????????????????????????????????????????????????????????????????????????????????????????????????????????????????????????????????????????????????????????????????????????????????????????????????????????????????????????????????????????????????????????????????????????????????????????????????????????????????????????????????????????????????????????????????????????????????????????????????????????????????ATTATTCGAACAGAGTTAGGCCAACCAGGAAGTTTTATTGGAGATGATCAAATTTATAATGTAGTTGTAACAGCTCACGCTTTTGTTATAATTTTTTTTATAGTTATACCTATTATAATTGGCGGTTTTGGAAATTGGCTTGTACCTTTAATATTAGGAGCTCCTGATATAGCTTTTCCTCGGATAAATAATATAAGATTTTGGCTGTTGCCTCCTTCTTTAGTGCTTTTGCTTAGAAGAGGATTAGTGGAAAGAGGAGTAGGGACAGGATGAACTGTATACCCTCCTTTGGCAAGAGGTATTGCTCACAGAGGGGCCTCAGTAGACCTAGGAATTTTTTCATTGCATCTAGCTGGAGCCTCTTCTATTTTAGGAGCTGTGAATTTTATTTCTACTTGTATTAATATACGCACTCCTGGGATAAAATTAGATCGTATACCTCTGTTTGTCTGATCTGTTTTAATTACAGCTGTTCTTTTACTTTTATCTTTACCCGTACTAGCAGGAGCTATT???????????????????????????????????????????????????????????????????????????????????????
Salsipuedes_569_7_miss_16s          ???????????????????????????????????????????????????????????????????????????????????????????????????????????????????????????????????????????????????????????????????????????????????????????????????????????????????????????????????????????????????????????????????????????????????????????????????????????????????????????????????????????????????????????????????????????????????????????????????????????????????????????????????????????????????????????????????????????????????????????????????????ATTATTCGAACAGAGTTAGGGCAACCAGGAAGTTTTATTGGAGATGATCAAATTTATAATGTAGTTGTAACAGCTCACGCTTTTGTTATAATTTTTTTTATAGTTATACCTATTATAATTGGCGGTTTTGGAAATTGGCTTGTACCTTTAATATTAGGAGCTCCTGATATAGCTTTTCCTCGGATAAATAATATAAGATTTTGGCTGTTGCCTCCTTCTTTAGTGCTTTTGCTTAGAAGAGGATTAGTGGAAAGAGGAGTAGGGACAGGATGAACTGTATACCCTCCTTTGGCAAGAGGTATTGCTCACAGAGGGGCCTCAGTAGACCTAGGAATTTTTTCATTGCATCTAGCTGGAGCCTCTTCTATTTTAGGAGCTGTGAATTTTATTTCTACTTGTATTAATATACGCACTCCTGGGATAAAATTAGATCGTATACCTCTGTTTGTCTGATCTGTTTTAATTACAGCTGTTCTTTTACTTTTATCTTTACCCGTACTAGCAGGAGCTATT???????????????????????????????????????????????????????????????????????????????????????
San_Bruno_104_2                     CGCCAGAATTTCTTCTGGTAGGATCTGCCCACTGAACATTAAATGGCCGCAGTACCCTGACTGTGCTAAGGTAGCATAATAATTCGTCTTTTAATTAAAGGCTAGTATGAATGATTTGACGAAAGAAAATCTGTCTTAGCTTATT-AAAAAAAAATTAACCTGGAAGTTAAAAGGCTTCTATTTCCTAAAGGGACGACAAGACCCTATAAAGCTTTATTTATAATATTTTTATTTATTTCAAT-AAAAAATACAAATTTATAAATTCTATTGGGGCGATAGATAAATAAACATTATTGACTACAACGTTTTTAACGAAATTTACAAAATGTTTTTAAAA--CCTACAACAAGTTACTTTAGGGATAACAGCATAATTTCTTTTTAGAGTCCTTATCGACAGAGAAGATTATGACCTCGATGTTGAATTGAGTTACT-ATTTTTATGGAGATATAAAAAATAGAAGTCTGTTCGACTTTTAA??????ATTATTCGTACAGAGCTAGGGCAGCCGGGAAGTTTTATTGGAGATGATCAGATCTATAATGTAGTTGTAACAGCCCATGCTTTTGTAATAATTTTTTTTATAGTTATACCTATTATAATTGGAGGATTTGGAAATTGACTCGTACCTTTAATGCTAGGAGCCCCTGATATAGCTTTTCCTCGTATAAATAATATAAGATTTTGATTACTACCTCCTTCTCTAGTACTTCTACTTAGAAGAGGGCTTGTAGAGAGAGGAGTTGGGACAGGGTGAACTGTGTACCCTCCTTTAGCAGCAGGAATTGCTCATAGGGGTGCTTCTGTAGATTTAGGTATTTTTTCATTACATTTAGCCGGAGCTTCTTCGATTCTAGGGGCTGTAAATTTTATTTCTACTTGTATTAATATACGTACTCCTGGGATAAAACTAGATCGTATACCGTTGTTTGTGTGATCTGTTTTGATCACAGCTATTCTTTTACTTCTATCTCTGCCTGTACTAGCAGGGGCTATTACAATATTACTTACTGATCGAAATTTAAACACTTCTTTCTTCGATCCTAGAGGAGGAGGAGATCCTGTACTATATCAACATTTATTT
San_Bruno_405_1_miss_COI            ???????????????????????????????????ACATTAAATGGCCGCAGTACCCTGACTGTGCTAAGGTAGCATAATAATTCGTCTTTTAATTAAAGGCTAGTATGAATGATTTGACGAAAGAAAATCTGTCTTAGCTTATT-AAAAAAAAATTAACCTGGAAGTTAAAAGGCTTCTATTTCCTAAAGGGACGACAAGACCCTATAAAGCTTTATTTATAATATTTTTATTTATTTCAAT-AAAAAATACAAATTTATAAATTCTATTGGGGCGATAGATAAATAAACATTATTGACTACAACGTTTTTAACGAAATTTACAAAATGTTTTTAAAA--CCTACAACAAGTTACTTTAGGGATAACAGCATAATTTCTTTTTAGAGTCCTTATCGACAGAGAAGATTATGACCTCGATGTTGAATTGAGTTACT-ATTTTTATGGAGATATAAAAAATAGAAGTCTGTTCGACCCTTAA??????????????????????????????????????????????????????????????????????????????????????????????????????????????????????????????????????????????????????????????????????????????????????????????????????????????????????????????????????????????????????????????????????????????????????????????????????????????????????????????????????????????????????????????????????????????????????????????????????????????????????????????????????????????????????????????????????????????????????????????????????????????????????????????????????????????????????????????????????????????????????????????????????????????????????????????
San_Bruno_43_1                      ???????????????????????????????CTGAACATTAAATGGCCGCAGTACCCTGACTGTGCTAAGGTAGCATAATAATTCGTCTTTTAATTAAAGGCTAGTATGAATGATTTGACGAAAGAAAATCTGTCTTAGCTTATT-AAAAAAAAATTAACCTGGAAGTTAAAAGGCTTCTATTTCCTAAAGGGACGACAAGACCCTATAAAGCTTTATTTATAATATTTTTATTTATTTCAAT-AAAAAATACAAATTTATAAATTCTATTGGGGCGATAGATAAATAAACATTATTGACTACAACGTTTTTAACGAAATTTACAAAATGTTTTTAAAA--CCTACAACAAGTTACTTTAGGGATAACAGCATAATTTCTTTTTAGAGTCCTTATCGACAGAGAAGATTATGACCTCGATGTTGAATTGAGTTACT-ATTTTTATGGAGATATAAAAAATAGAAGTCTGTTCGACCCTTAA??????ATTATTCGTACAGAGCTAGGGCAGCCGGGAAGTTTTATTGGAGATGATCAGATCTATAATGTAGTTGTAACAGCCCATGCTTTTGTAATAATTTTTTTTATAGTTATACCTATTATAATTGGAGGATTTGGAAATTGACTCGTACCTTTAATACTAGGAGCCCCTGATATAGCTTTTCCTCGTATAAATAATATAAGATTTTGATTACTACCTCCTTCTCTAGTACTTCTACTTAGAAGAGGGCTTGTAGAGAGAGGAGTTGGGACAGGGTGAACTGTGTACCCTCCTTTAGCAGCAGGAATTGCTCATAGGGGTGCTTCTGTAGATTTAGGTATTTTTTCATTACATTTAGCCGGAGCTTCTTCGATTCTAGGGGCTGTAAATTTTATTTCTACTTGTATTAATATACGTACTCCTGGGATAAAACTAGATCGTATACCGTTGTTTGTGTGATCTGTTTTGATCACAGCTATTC?????????????????????????????????????????????????????????????????????????????????????????????????????????????????????????????
San_Bruno_43_2                      ????????????????????????CTGCCCACTGAACATTAAATGGCCGCAGTACCCTGACTGTGCTAAGGTAGCATAATAATTCGTCTTTTAATTAAAGGCTAGTATGAATGATTTGACGAAAGAAAATCTGTCTTAGCTTATT-AAAAAAAAATTAACCTGGAAGTTAAAAGGCTTCTATTTCCTAAAGGGACGACAAGACCCTATAAAGCTTTATTTATAATATTTTTATTTATTTCAAT-AAAAAATACAAATTTATAAATTCTATTGGGGCGATAGATAAATAAACATTATTGACTACAACGTTTTTAACGAAATTTACAAAATGTTTTTAAAA--CCTACAACAAGTTACTTTAGGGATAACAGCATAATTTCTTTTTAGAGTCCTTATCGACAGAGAAGATTATGACCTCGATGTTGAATTGAGTTACT-ATTTTTATGGAGATATAAAAAATAGAAGTCTGTTCGACCCTTAA??????ATTATTCGTACAGAGCTAGGGCAGCCGGGAAGTTTTATTGGAGATGATCAGATCTATAATGTAGTTGTAACAGCCCATGCTTTTGTAATAATTTTTTTTATAGTTATACCTATTATAATTGGAGGATTTGGAAATTGACTCGTACCTTTAATGCTAGGAGCCCCTGATATAGCTTTTCCTCGTATAAATAATATAAGATTTTGATTACTACCTCCTTCTCTAGTACTTCTACTTAGAAGAGGGCTTGTAGAGAGAGGAGTTGGGACAGGGTGAACTGTGTACCCTCCTTTAGCAGCAGGAATTGCTCATAGGGGTGCTTCTGTAGATTTAGGTATTTTTTCATTACATTTAGCCGGAGCTTCTTCGATTCTAGGGGCTGTAAATTTTATTTCTACTTGTATTAATATACGTACTCCTGGGATAAAACTAGATCGTATACCGTTGTTTGTGTGATCTGTTTTGATCACAGCTATTC?????????????????????????????????????????????????????????????????????????????????????????????????????????????????????????????
San_Bruno_43_3                      ????????????????????????CTGCCCACTGAACATTAAATGGCCGCAGTACCCTGACTGTGCTAAGGTAGCATAATAATTCGTCTTTTAATTAAAGGCTAGTATGAATGATTTGACGAAAGAAAATCTGTCTTAGCTTATT-AAAAAAAAATTAACCTGGAAGTTAAAAGGCTTCTATTTCCTAAAGGGACGACAAGACCCTATAAAGCTTTATTTATAATATTTTTATTTATTTCAAT-AAAAAATACAAATTTATAAATTCTATTGGGGCGATAGATAAATAAACATTATTGACTACAACGTTTTTAACGAAATTTACAAAATGTTTTTAAAA--CCTACAACAAGTTACTTTAGGGATAACAGCATAATTTCTTTTTAGAGTCCTTATCGACAGAGAAGATTATGACCTCGATGTTGAATTGAGTTACT-ATTTTTATGGAGATATAAAAAATAGAAGTCTG??????????????????ATTATTCGTACAGAGCTAGGGCAGCCGGGAAGTTTTATTGGAGATGATCAGATCTATAATGTAGTTGTAACAGCCCATGCTTTTGTAATAATTTTTTTTATAGTTATACCTATTATAATTGGAGGATTTGGAAATTGACTCGTACCTTTAATGCTAGGAGCCCCTGATATAGCTTTTCCTCGTATAAATAATATAAGATTTTGATTACTACCTCCTTCTCTAGTACTTCTACTTAGAAGAGGGCTTGTAGAGAGAGGAGTTGGGACAGGGTGAACTGTGTACCCTCCTTTAGCAGCAGGAATTGCTCATAGGGGTGCTTCTGTAGATTTAGGTATTTTTTCATTACATTTAGCCGGAGCTTCTTCGATTCTAGGGGCTGTAAATTTTATTTCTACTTGTATTAATATACGTACTCCTGGGATAAAACTAGATCGTATACCGTTGTTTGTGTGATCTGTTTTGATCACAGCTATTCTTTTACTTCTATCTCTGCCTGTACTAGCAGGGGCTATTACAATATTACTTACTGATCGAAATTTAAACACTTCTTTCTTCGATCCTAGAGGAGGAGGAGATCCTGTACTATATCAACATTTATTT
San_Bruno_43_4                      ????????????????????????CTGCCCACTGAACATTAAATGGCCGCAGTACCCTGACTGTGCTAAGGTAGCATAATAATTCGTCTTTTAATTAAAGGCTAGTATGAATGATTTGACGAAAGAAAATCTGTCTTAGCTTATT-AAAAAAAAATTAACCTGGAAGTTAAAAGGCTTCTATTTCCTAAAGGGACGACAAGACCCTATAAAGCTTTATTTATAATATTTTTATTTATTTCAAT-AAAAAATACAAATTTATAAATTCTATTGGGGCGATAGATAAATAAACATTATTGACTACAACGTTTTTAACGAAATTTACAAAATGTTTTTAAAA--CCTACAACAAGTTACTTTAGGGATAACAGCATAATTTCTTTTTAGAGTCCTTATCGACAGAGAAGATTATGACCTCGATGTTGAATTGAGTTACT-ATTTTTATGGAGATATAAAAAATAGAAGTC?????????????????????????????????AGCTAGGGCAGCCGGGAAGTTTTATTGGAGATGATCAGATCTATAATGTAGTTGTAACAGCCCATGCTTTTGTAATAATTTTTTTTATAGTTATACCTATTATAATTGGAGGATTTGGAAATTGACTCGTACCTTTAATGCTAGGAGCCCCTGATATAGCTTTTCCTCGTATAAATAATATAAGATTTTGATTACTACCTCCTTCTCTAGTACTTCTACTTAGAAGAGGGCTTGTAGAGAGAGGAGTTGGGACAGGGTGAACTGTGTACCCTCCTTTAGCAGCAGGAATTGCTCATAGGGGTGCTTCTGTAGATTTAGGTATTTTTTCATTACATTTAGCCGGAGCTTCTTCGATTCTAGGGGCTGTAAATTTTATTTCTACTTGTATTAATATACGTACTCCTGGGATAAAACTAGATCGTATACCGTTGTTTGTGTGATCTGTTTTGATCACAGCTATTCTTTTACTTCTATCTCTGCCTGTACTAGCAGGGGCTATTACAATATTACTTACTGATCGAAATTTAAACACTTCTTTCTTCGATCCTAGAGGAGGAGGAGATCCTGTACTATATCAACATTTATTT
San_Carlos_12_1                     CGCCAGAATTTCTTCTGGTAGGATCTGCCCACTGAACATTAAATGGCCGCAGTACCCTGACTGTGCTAAGGTAGCATAATAATTCGTCTTTTAATTAAAGGCTAGTATGAATGATTTGACGAAAGAAAATCTGTCTTAGCTTATT-AAAAAAAAATTAACCTAGAAGTTAAAAGGCTTCTATTTCCTAAAGGGACGACAAGACCCTATAAAGCTTTATTTATAATATTTTTATTTACTTCAAT-AAAAAATATAAATTTATAAATTCTATTGGGGCGATAGATAAATAAACATTATTGACTATAACGTTTTTAACGAAATTTATAAAATGTTTTTAAAA--CCTACAACAAGTTACTTTAGGGATAACAGCATAATTTCTTTTTAGAGTCCTTATCGACAAAGAAGATTATGACCTCGATGTTGAATTGAGTTACT-ATTTTTATGTAGATATAAAAAGTAGAAGTCTGTTCGACTTTTAATTTCTCATTATTCGTACAGAGTTAGGACAACCAGGAAGTTTTATTGGGGATGATCAGATCTATAATGTAGTTGTAACAGCTCATGCTTTTGTTATAATTTTTTTTATAGTTATACCTATTATAATTGGAGGATTTGGGAATTGACTCGTACCTTTAATATTAGGAGCCCCTGATATAGCTTTCCCTCGTATAAATAATATAAGATTTTGATTACTACCTCCTTCTTTAGTACTTCTACTAAGAAGAGGGCTTGTAGAGAGAGGAGTTGGAACAGGATGAACTGTATACCCTCCTTTAGCAGCAGGAATTGCTCATAGAGGAGCTTCTGTAGATTTGGGTATTTTTTCGTTACACTTAGCTGGAGCTTCTTCGATTCTAGGAGCTGTAAATTTTATTTCTACTTGTATTAATATACGTACTCCTGGGATAAAATTAGATCGCATACCATTGTTTGTTTGATCTGTTTTGATTACAGCTATTCTATTACTTCTGTCCCTGCCTGTACTAGCAGGAGCTATTACAATATTACTTACTGATCGAAATTTAAATACTTCTTTCTTCGATCCTAGAGGAGGAGGAGATCCTGTACTATATCAGCATTTA???
San_Carlos_12_2                     CGCCAGAATTTCTTCTGGTAGGATCTGCCCACTGAATATTAAATGGCCGCAGTACCCTGACTGTGCTAAGGTAGCATAATAATTCGTCTTTTAATTAAAGGCTAGTATGAATGATTTGACGAAAGAAAATCTGTCTTAGCTTATT-AAAAAAAAATTAACCTAGAAGTTAAAAGGCTTCTATTTCCTAAAGGGACGACAAGACCCTATAAAGCTTTATTTATAATATTTTTATTTATTTCAAT-AAAAAATATAAATTTATAAATTCTATTGGGGCGATAGATAAATAAACATTATTGACTATAACGTTTTTAACGAAATTTATAAAATGTTTTTAAAA--CCTACAACAAGTTACTTTAGGGATAACAGCATAATTTCTTTTTAGAGTCCTTATCGACAAAGAAGATTATGACCTCGATGTTGAATTGAGTTACT-ATTTTTATGTAGATATAAAAAGTAGAAGTCTGTTCGACTTTTAATTTCTCATTATTCGTACAGAGTTAGGACAACCAGGAAGTTTTATTGGGGATGATCAGATCTATAATGTAGTTGTAACAGCTCATGCTTTTATTATAATTTTTTTTATAGTTATACCTATTATAATTGGAGGATTTGGGAATTGACTCGTACCTTTAATATTAGGAGCTCCTGATATAGCTTTCCCTCGTATAAATAATATAAGATTTTGATTACTACCTCCTTCTTTAGTACTTCTACTAAGAAGAGGGCTTGTAGAGAGAGGAGTTGGAACAGGATGAACTGTATACCCTCCTTTAGCAGCAGGAATTGCTCATAGAGGAGCTTCTGTAGATTTGGGTATTTTTTCGTTACACTTAGCCGGAGCTTCTTCGATTCTAGGAGCTGTAAATTTTATTTCTACTTGTATTAATATACGTACCCCTGGGATAAAATTAGATCGCATACCATTGTTTGTTTGATCTGTTTTGATTACAGCTATTCTATTACTTCTGTCCTTGCCTGTACTAGCAGGAGCTATTACAATATTACTTACTGATCGAAATTTAAATACTTCTTTCTTCGATCCT???????????????????????????????????????
San_Carlos_12_3                     ????????????????????????CTG-CCACTGAACATTAAATGGCCGCAGTACCCTGACTGTGCTAAGGTAGCATAATAATTCGTCTTTTAATTAAAGGCTAGTATGAATGATTTGACGAAAGAAAATCTGTCTTAGCTTATT--AAAAAAAATTAACCTAGAAGTTAAAAGGCTTCTATTTCCTAAAGGGACGACAAGACCCTATAAAGCTTTATTTATAATATTTTTATTTACTTCAAT-AAAAAATATAAATTTATAAATTCTATTGGGGCGATAGATAAATAAACATTATTGACTATAACGTTTTTAACGAAATTTATAAAATGTTTTTAAAA--CCTACAACAAGTTACTTTAGGGATAACAGCATAATTTCTTTTTAGAGTCCTTATCGACAAAGAAGATTATGACCTCGATGTTGAATTGAGTTACT-ATTTTTATGTAGATATAAAAAGTAGAAGTCTGT????????????????????????????????????????????GGAAGTTTTATTGGGGATGATCAGATCTATAATGTAGTTGTAACAGCTCATGCTTTTGTTATAATTTTTTTTATAGTTATACCTATTATAATTGGAGGATTTGGGAATTGACTCGTACCTTTAATATTAGGAGCCCCTGATATAGCTTTCCCTCGTATAAATAATATAAGATTTTGATTACTACCTCCTTCTTTAGTACTTCTACTAAGAAGAGGGCTTGTAGAGAGAGGAGTTGGAACAGGATGAACTGTATACCCTCCTTTAGCAGCAGGAATTGCTCATAGAGGAGCTTCTGTAGATTTGGGTATTTTTTCGTTACACTTAGCTGGAGCTTCTTCGATTCTAGGAGCTGTAAATTTTATTTCTACTTGTATTAATATACGTACTCCTGGGATAAAATTAGATCGCATACCATTGTTTGTTTGATCTGTTTTGATTACAGCTATTCTATTACTTCTGTCCCTGCCTGTACTAGCAGGAGCTATTACAATATTACTTACTGATCGAAATTTAAATACTTCTTTCTTCGATCCTAGAGGAGGAGGAGATCCTGTACTATATCAGCATTTATTT
San_Carlos_12_4                     ????????????????????????????????????????AAATGGCCGCAGTACCCTGACTGTGCTAAGGTAGCATAATAATTCGTCTTTTAATTAAAGGCTAGTATGAATGATTTGACGAAAGAAAATCTGTCTTAGCTTATT-AAAAAAAAATTAACCTAGAAGTTAAAAGGCTTCTATTTCCTAAAGGGACGACAAGACCCTATAAAGCTTTATTTATAATATTTTTATTTACTTCAAT-AAAAAATATAAATTTATAAATTCTATTGGGGCGATAGATAAATAAACATTATTGACTATAACGTTTTTAACGAAATTTATAAAATGTTTTTAAAA--CCTACAACAAGTTACTTTAGGGATAACAGCATAATTTCTTTTTAGAGTCCTTATCGACAAAGAAGATTATGACCTCGATGTTGAATTGAGTTACT-ATTTTTATGTAGATATAAAAAGTAGAAGTCTGTTCGACTTTTAATTTCTCATTATTCGTACAGAGTTAGGACAACCAGGAAGTTTTATTGGGGATGATCAGATCTATAATGTAGTTGTAACAGCTCATGCTTTTGTTATAATTTTTTTTATAGTTATACCTATTATAATTGGAGGATTTGGGAATTGACTCGTACCTTTAATATTAGGAGCCCCTGATATAGCTTTCCCTCGTATAAATAATATAAGATTTTGATTACTACCCCCTTCTTTAGTACTTCTACTAAGAAGAGGGCTTGTAGAGAGAGGAGTTGGAACAGGATGAACTGTATACCCTCCTTTAGCAGCAGGAATTGCTCATAGAGGAGCTTCTGTAGATTTGGGTATCTTTTCGTTACACTTAGCTGGAGCTTCTTCGATTCTAGGAGCTGTAAATTTTATTTCTACTTGTATTAATATACGTACTCCTGGGATAAAATTAGATCGCATACCATTGTTTGTTTGATCTGTTTTGATTACAGCTATTCTATTACTTCTGTCCCTGCCTGTACTAGCAGGAGCTATTACAATATTACTTACTGATCGAAATTTAAATAC???????????????????????????????????????????????????????
San_Carlos_12_5                     ??????????????????????????????????????????????????????????????????????????????????????????????????????????????ATGATTTGACGAAAGAAAATCTGTCTTAGCTTATT-AAAAAAAAATTAACCTAGAAGTTAAAAGGCTTCTATTTCCTAAAGGGACGACAAGACCCTATAAAGCTTTATTTATAATATTTTTATTTACTTCAAT-AAAAAATATAAATTTATAAATTCTATTGGGGCGATAGATAAATAAACATTATTGACTATAACGTTTTTAACGAAATTTATAAAATGTTTTTAAAA--CCTACAACAAGTTACTTTAGGGATAACAGCATAATTTCTTTTTAGAGTCCTTATCGACAAAGAAGATTATGACCTCGATGTTGGATTAAG?????-??????????????????????????????????????????????????ATTATTCGTACAGAGTTAGGACAACCAGGAAGTTTTATTGGGGATGATCAGATCTATAATGTAGTTGTAACAGCTCATGCTTTTGTTATAATTTTTTTTATAGTTATACCTATTATAATTGGAGGATTTGGGAATTGACTCGTGCCTTTAATATTAGGAGCCCCTGATATAGCTTTCCCTCGTATAAATAATATAAGATTTTGATTACTACCTCCTTCTTTAGTACTTCTACTAAGAAGAGGGCTTGTAGAGAGAGGAGTTGGAACAGGATGAACTGTATACCCTCCTTTAGCAGCAGGAATTGCTCATAGAGGAGCTTCTGTAGATTTGGGTATTTTTTCGTTACACTTAGCTGGAGCTTCTTCGATTCTAGGAGCTGTAAATTTTATTTCTACTTGTATTAATATACGTACTCCTGGGATAAAATTAGATCGCATACCATTGTTTGTTTGATCTGTTTTGATTACAGCTATTCTATTACTTCTGTCCCTGCCTGTACTAGCAGGAGCTATT???????????????????????????????????????????????????????????????????????????????????????
San_Carlos_12_6_miss_16s            ???????????????????????????????????????????????????????????????????????????????????????????????????????????????????????????????????????????????????????????????????????????????????????????????????????????????????????????????????????????????????????????????????????????????????????????????????????????????????????????????????????????????????????????????????????????????????????????????????????????????????????????????????????????????????????????????????????????????????????????????????????ATTATTCGTACAGAGTTAGGACAACCAGGAAGTTTTATTGGGGATGATCAGATCTATAATGTAGTTGTAACAGCTCATGCTTTTGTTATAATTTTTTTTATAGTTATACCTATTATAATTGGAGGATTTGGGAATTGACTCGTACCTTTAATATTAGGAGCCCCTGATATAGCTTTCCCTCGTATAAATAATATAAGATTTTGATTACTACCTCCTTCTTTAGTACTTCTACTAAGAAGAGGGCTTGTAGAGAGAGGAGTTGGAACAGGATGAACTGTATACCCTCCTTTAGCAGCAGGAATTGCTCATAGAGGAGCTTCTGTAGATTTGGGTATTTTTTCGTTACATTTAGCTGGGGCTTCTTCGATTCTAGGAGCTGTAAATTTTATTTCTACTTGTATTAATATACGTACTCCTGGGATAAAATTAGATCGCATACCATTGTTTGTTTGATCTGTTTTGATTACAGCTATTCTATTACTTCTGTCCCTGCCTGTACTAGCAGGAGCT??????????????????????????????????????????????????????????????????????????????????????????
San_Evaristo_102_1_miss_16s         ???????????????????????????????????????????????????????????????????????????????????????????????????????????????????????????????????????????????????????????????????????????????????????????????????????????????????????????????????????????????????????????????????????????????????????????????????????????????????????????????????????????????????????????????????????????????????????????????????????????????????????????????????????????????????????????????????????????????????????????????????????ATTATCCGTACAGAGTTAGGGCAGCCAGGAAGTTTTATTGGAGATGATCAGATCTATAATGTAGTGGTAACAGCTCATGCTTTTGTTATGATTTTTTTTATGGTTATACCTATTATAATTGGAGGATTTGGAAATTGACTTGTACCTTTAATGTTAGGAGCCCCTGATATAGCTTTTCCTCGTATAAATAATATAAGATTTTGATTACTACCTCCTTCTTTAGTACTTCTACTGAGAAGAGGGCTTGTAGAGAGAGGGGTTGGAACAGGGTGGACTGTATATCCTCCTTTAGCAGCAGGAATTGCCCATAGGGGTGCTTCTGTAGATTTAGGTATTTTTTCATTACACTTAGCTGGAGCTTCTTCGATTCTAGGAGCTGTAAATTTTATTTCTACTTGTATTAATATACGTACTCCTGGGATAAAACTAGATCGTATACCATTGTTTGTGTGATCTGTTTTAATTACAGCTATTCTTTTACTTCTATCCCTGCCTG????????????????????????????????????????????????????????????????????????????????????????????????????????
San_Evaristo_102_2_miss_16s         ???????????????????????????????????????????????????????????????????????????????????????????????????????????????????????????????????????????????????????????????????????????????????????????????????????????????????????????????????????????????????????????????????????????????????????????????????????????????????????????????????????????????????????????????????????????????????????????????????????????????????????????????????????????????????????????????????????????????????????????????????????ATTATCCGTACAGAGTTAGGGCAGCCAGGAAGTTTTATTGGAGATGATCAGATCTATAATGTAGTGGTAACAGCTCATGCTTTTGTTATGATTTTTTTTATGGTTATACCTATTATAATTGGAGGATTTGGAAATTGACTTGTACCTTTAATGTTAGGAGCCCCTGATATAGCTTTTCCTCGTATAAATAATATAAGATTTTGATTACTACCTCCTTCTTTAGTACTTCTACTGAGAAGAGGGCTTGTAGAGAGAGGGGTTGGAACAGGGTGGACTGTATATCCTCCTTTAGCAGCAGGAATTGCCCATAGGGGTGCTTCTGTAGATTTAGGTATTTTTTCATTACACTTAGCTGGAGCTTCTTCGATTCTAGGAGCTGTAAATTTTATTTCTACTTGTATTAATATACGTACTCCTGGGATAAAACTAGATCGTATACCATTGTTTGTGTGATCTGTTTTAATTACAGCTATTCTTTTACTTCTATCCCTGCCTG????????????????????????????????????????????????????????????????????????????????????????????????????????
San_Evaristo_102_3_miss_COI         ???????????????????????????????????????????TGGCCGCAGTACCCTGACTGTGCTAAGGTAGCATAATAATTCGTCTTTTAATTAAAGGCTAGTATGAATGATTTGACGAAAGAAAATCTGTCTTAGCTTATT--AAAAAAAATTAACCTAAAAGTTAAAAGGCTTCTATATCCTAAAGGGACGACAAGACCCTATAAAGCTTTATTTATAATATTTTTATTTACTTCAAT-AAAAAATATAAATTTATAAATTCTATTGGGGCGATAGATAAATAAACATTATTAACTATAACGTTTTTAACGAAATTTATAAAATGTTTTTAAAA--CCTACAACAAGTTACTTTAGGGATAACAGCATAATTTCTTTTTAGAGTCCTTATCGACAGAAAAAATTATGACCTCCATGTTGAATTGAGTTACT-ATTTTTATGGAAATATAAAAAGTAAAAGTCTGT?????????????????????????????????????????????????????????????????????????????????????????????????????????????????????????????????????????????????????????????????????????????????????????????????????????????????????????????????????????????????????????????????????????????????????????????????????????????????????????????????????????????????????????????????????????????????????????????????????????????????????????????????????????????????????????????????????????????????????????????????????????????????????????????????????????????????????????????????????????????????????????????????????????????????????????????????????????
San_Evaristo_102_4                  CGCCAGAATTTCTTCTGGTAGGATCTGCCCACTGAACATTAAATGGCCGCAGTACCCTGACTGTGCTAAGGTAGCATAATAATTCGTCTTTTAATTAAAGGCTAGTATGAATGATTTGACGAAAGAAAATCTGTCTTAGCTTATT-AAAAAAAAATTAACCTAGAAGTTAAAAGGCTTCTATATCCTAAAGGGACGACAAGACCCTATAAAGCTTTATTTATAATATTTTTATTTACTTCAAT-AAAAAATATAAATTTATAAATTCTATTGGGGCGATAGATAAATAAACATTATTAACTATAACGTTTTTAACGAAATTTATAAAATGTTTTTAAAA--CCTACAACAAGTTACTTTAGGGATAACAGCATAATTTCTTTTTAGAGTCCTTATCGACAGAGAAGATTATGACCTCGATGTTGAATTGAGTTACT-ATTTTTATGGAGATATAAAAAGTAGAAGTCTGTTCGACTTTTAATTTCTCATTATCCGTACAGAGTTAGGGCAGCCAGGAAGTTTTATTGGAGATGATCAGATCTATAATGTAGTGGTAACAGCTCATGCTTTTGTTATGATTTTTTTTATGGTTATACCTATTATAATTGGAGGATTTGGAAATTGACTTGTACCTTTAATGTTAGGAGCCCCTGATATAGCTTTTCCTCGTATAAATAATATAAGATTTTGATTACTACCTCCTTCTTTAGTACTTCTACTGAGAAGAGGGCTTGTAGAGAGAGGGGTTGGAACAGGGTGGACTGTATATCCTCCTTTAGCAGCAGGAATTGCCCATAGGGGTGCTTCTGTAGATTTAGGTATTTTTTCATTACACTTAGCTGGAGCTTCTTCGATTCTAGGAGCTGTAAATTTTATTTCTACTTGTATTAATATACGTACTCCTGGGATAAAACTAGATCGTATACCATTGTTTGTGTGATCTGTTTTAATTACAGCTATTCTTTTACTTCTATCCCTGCCTG????????????????????????????????????????????????????????????????????????????????????????????????????????
San_Evaristo_102_5                  ????????????????????????CTGCCCACTGAACATTAAATGGCCGCAGTACCCTGACTGTGCTAAGGTAGCATAATAATTCGTCTTTTAATTAAAGGCTAGTATGAATGATTTGACGAAAGAAAATCTGTCTTAGCTTATT-AAAAAAAAATTAACCTAGAAGTTAAAAGGCTTCTATATCCTAAAGGGACGACAAGACCCTGTAAAGCTTTATTTATAATATTTTTATTTACTTCAAT-AAAAAATATAAATTTATAAATTCTATTGGGGCGATAGATAAATAAACATTATTAACTATAACGTTTTTAACGAAATTTATAAAATGTTTTTAAAA--CCTACAACAAGTTACTTTAGGGATAACAGCATAATTTCTTTTTAGAGTCCTTATCGACAGAGAAGATTATGACCTCGATGTTGAATTGAGTTACT-ATTTTTATGGAAATATAAAAAGTAGAAGTCTGTTCGACTTTTAA??????ATTATCCGTACAGAGTTAGGGCAGCCAGGAAGTTTTATTGGAGATGATCAGATCTATAATGTAGTGGTAACAGCTCATGCTTTTGTTATGATTTTTTTTATGGTTATACCTATTATAATTGGAGGATTTGGAAATTGACTTGTACCTTTAATGCTAGGAGCCCCTGATATAGCTTTTCCTCGTATAAATAATATAAGATTTTGATTACTACCTCCTTCTTTAGTACTTCTACTGAGAAGAGGGCTTGTAGAGAGAGGGGTTGGAACAGGGTGGACTGTATATCCTCCTTTAGCAGCAGGAATTGCCCATAGGGGTGCTTCTGTAGATTTAGGTATTTTTTCATTACACTTAGCTGGAGCTTCTTCGATTCTAGGAGCTGTAAATTTTATTTCTACTTGTATTAATATACGTACTCCTGGGATAAAACTAGATCGTATACCATTGTTTGTGTGATCTGTTTTAATTACAGCTATTCTTTTACTTCTATCCCTGCCTG????????????????????????????????????????????????????????????????????????????????????????????????????????
San_Felipe_277_1                    CGCCAGAATTTCTTCTGGTAGGATCTGCCCACTGAGCATTAAATGGCCGCAGTACCCTGACTGTGCTAAGGTAGCATAATAATTCGTCTTTTAATTAAAGGCTAGTATGAATGATTTGACGAAAGAAAATCTGTCTTAGCTTATT-AAAAAAAAATTAACCTAGAAGTTAAAAGGCTTCTATTTCCTAAAAGGACGACAAGACCCTATAAAGCTTTATTTATAATATTTTTATTTACTTCAATAAAAAAATATGAATTTATAAATTCTATTGGGGCGATAGATAAATAAACATTATTGACTATAACGTTTTTAACGAAATTTATAAAATGTTTTTAAAA--CCTACAACAAGTTACTTTAGGGATAACAGCATAATTTCTTTTTAGAGTCCTTATCGACAAAGAAGATTATGACCTCGATGTTGAATTGAGTTACT-ATTTTTATGGAGATATAAAAAGTAGAAGTCTGTTCGACTTTTAATTTCTCATTATCCGTACAGAGTTAGGGCAGCCAGGGAGTTTTATTGGAGATGATCAGATCTATAATGTAGTTGTAACAGCTCATGCTTTTGTTATAATTTTTTTTATAGTTATACCTATTATAATTGGAGGATTTGGAAATTGACTTGTACCTTTAATGCTAGGAGCTCCCGATATAGCTTTCCCTCGTATAAATAATATAAGATTTTGACTACTCCCTCCTTCTTTAGTGCTTCTACTAAGAAGAGGGCTTGTAGAGAGAGGAGTTGGAACAGGGTGAACTGTATACCCTCCTTTAGCAGCAGGAATTGCTCATAGGGGGGCTTCTGTAGATTTAGGTATTTTTTCATTACACTTAGCTGGAGCTTCTTCAATTCTAGGAGCTGTAAATTTTATTTCTACTTGTATTAATATACGTACTCCTGGGATAAAACTAGATCGTATGCCATTGTTTGTTTGATCTGTTTTGATTACGGCTATTCTATTACTTCTGTCCTTGCCTGTATTAGCAGGAGCTATTACAATATTACTTACTGATCGAAATTTAAATACTTCTTTCTTCGATCCTAGAGGAGGAGGAGATCCTGTACTATATCAGCACTTATTT
San_Felipe_277_3                    ???????????????????????????????????????????TGGCCGCAGTACCCTGACTGTGCTAAGGTAGCATAATAATTCGTCTTTTAATTAAAGGCTAGTATGAATGATTTGACGAAAGAAAATCTGTCTTAGCTTATT-AAAAAAAAATTAACCTAGAAGTTAAAAGGCTTCTATTTCCTAAAAGGACGACAAGACCCTATAAAGCTTTATTTATAATATTTTTATTTACTTCAAT-AAAAAATATGAATTTATAAATTCTATTGGGGCGATAGATAAATAAACATTATTGACTATAACGTTTTTAACGAAATTTATAAAATGTTTTTAAAA--CCTACAACAAGTTACTTTAGGGATAACAGCATAATTTCTTTTTAGAGTCCTTATCGACAAAGAAGATTATGACCTCGATGTTGAATTGAGTTACT-ATTTTTATGGAGATATAAAAAGTAGAAGTCTGTTCGACTTTTAATTTCTCATTATCCGTACAGAGTTAGGGCAGCCAGGGAGTTTTATTGGAGATGATCAGATCTATAATGTAGTTGTAACAGCTCATGCTTTTGTTATAATTTTTTTTATAGTTATACCTATTATAATTGGAGGATTTGGAAATTGACTTGTACCTTTAATGCTAGGAGCTCCCGATATAGCTTTCCCTCGTATAAATAATATAAGATTTTGACTACTCCCTCCTTCTTTAGTGCTTCTACTAAGAAGAGGGCTTGTAGAGAGAGGAGTTGGAACAGGGTGAACTGTATACCCTCCTTTAGCAGCAGGAATTGCTCATAGGGGGGCTTCTGTAGATTTAGGTATTTTTTCATTACACTTAGCTGGAGCTTCTTCAATTCTAGGAGCTGTAAATTTTATTTCTACTTGTATTAATATACGTACTCCTGGGATAAAACTAGATCGTATGCCATTGTTTGTTTGATCTGTTTTGATTACGGCTATTCTATTACTTCTGTCCTTGCCTGTATTAGCAGGAGCTATTACAATATTACTTACTGATCGAAATTTAAATACTTCTTTCTTCG????????????????????????????????????????????
San_Felipe_277_4                    ??????????????????????????????????????????????????????????????????????????????????????????????????????????????ATGATTTGACGAAAGAAAATCTGTCTTAGCTTATT-AAAAAAAAATTAACCTAGAAGTTAAAAGGCTTCTATTTCCTAAAAGGACGACAAGACCCTATAAAGCTTTATTTATAATATTTTTATTTACTTCAATAAAAAAATATGAATTTATAAATTCTATTGGGGCGATAGATAAATAAACATTATTGACTATAACGTTTTTAACGAAATTTATAAAATGTTTTTAAAA--CCTACAACAAGTTACTTTAGGGATAACAGCATAATTTCTTTTTAGAGTCCTTATCGACAAAGAAGATTATGACCTCGATGTTGGATTAAG?????-??????????????????????????????????????????????????ATTATCCGTACAGAGTTAGGGCAGCCAGGGAGTTTTATTGGAGATGATCAGATCTATAATGTAGTTGTAACAGCTCATGCTTTTGTTATAATTTTTTTTATAGTTATACCTATTATAATTGGAGGATTTGGAAATTGACTTGTACCTTTAATGCTAGGAGCTCCCGATATAGCTTTCCCTCGTATAAATAATATAAGATTTTGACTACTCCCTCCTTCTTTAGTGCTTCTACTAAGAAGAGGGCTTGTAGAGAGAGGAGTTGGAACAGGGTGAACTGTATACCCTCCTTTAGCAGCAGGAATTGCTCATAGGGGGGCTTCTGTAGATTTAGGTATTTTTTCATTACACTTAGCTGGAGCTTCTTCAATTCTAGGAGCTGTAAATTTTATTTCTACTTGTATTAATATACGCACTCCTGGGATAAAACTAGATCGTATGCCATTGTTTGTTTGATCTGTTTTGATTACGGCTATTCTATTACTTCTGTCCTTGCCTGA???????????????????????????????????????????????????????????????????????????????????????????????????????
San_Felife_277_5                    ??????????????????????????????????????????????????????????????????????????????????????????????????????????????ATGATTTGACGAAAGAAAATCTGTCTTAGCTTATT-AAAAAAAAATTAACCTAGAAGTTAAAAGGCTTCTATTTCCTAAAAGGACGACAAGACCCTATAAAGCTTTATTTATAATATTTTTATTTACTTCAAT-AAAAAATATGAATTTATAAATTCTATTGGGGCGATAGATAAATAAACATTATTGACTATAACGTTTTTAACGAAATTTATAAAATGTTTTTAAAA--CCTACAACAAGTTACTTTAGGGATAACAGCATAATTTCTTTTTAGAGTCCTTATCGACAAAGAAGATTATGACCTCGATGTTGGATTAAG?????-??????????????????????????????????????????????????ATTATCCGTACAGAGTTAGGGCAGCCAGGGAGTTTTATTGGAGATGATCAGATCTATAATGTAGTTGTAACAGCTCATGCTTTTGTTATAATTTTTTTTATAGTTATACCTATTATAATTGGAGGATTTGGAAATTGACTTGTACCTTTAATGCTAGGAGCTCCCGATATAGCTTTCCCTCGTATAAATAATATAAGATTTTGACTACTCCCTCCTTCTTTAGTGCTTCTACTAAGAAGAGGGCTTGTAGAGAGAGGAGTTGGAACAGGGTGAACTGTATACCCTCCTTTAGCAGCAGGAATTGCTCATAGGGGGGCTTCTGTAGATTTAGGTATTTTTTCATTACACTTAGCTGGAGCTTCTTCAATTCTAGGAGCTGTAAATTTTATTTCTACTTGTATTAATATACGTACTCCTGGGATAAAACTAGATCGTATGCCATTGTTTGTTTGATCTGTTTTGATTACGGCTATTCTATTACTTCTGTCCTTGCCTGTATTAGCAGGAGCT??????????????????????????????????????????????????????????????????????????????????????????
San_Fransisquito_123_3              ????????????????????????????????????????????GGCCGCAGTACCCTGACTGTGCTAAGGTAGCATAATAATTCGTCTTTTAATTAAAGGCTAGTATGAATGATTTGACGAAAGAAAACCTGTCTTAGCCTATT-TTAAAAAAATTAACCTAGAAGTTAAAAGGCTTCTATTTCCTAAAGGGACGACAAGACCCTATAAAGCTTTATTTATAATATTTTTATTTACTTCAAT-AAAAAATATAAATTTATAAATTCTATTGGGGCGATAGATAAATAAACATTATTGACTATAACGTTTTTAACGAAATTTATAAAATGTTTTTAAAA--CCTACAACAAGTTACTTTAGGGATAACAGCATAATTTCTTTTTAGAGTCCTTATCGACAAAGAAGATTATGACCTCGATGTTGAATTGAGTTACT-ATTTTTATGGAGATATAAAAAGTAGAAGTCTGTTCGACCCTTAA??????ATTATCCGTACGGAGTTAGGGCAACCAGGAAGTTTTATTGGAGATGATCAGATCTATAATGTAGTTGTAACAGCTCATGCTTTTGTTATAATTTTTTTTATAGTTATACCTATTATAATTGGAGGATTTGGAAATTGACTTGTACCTTTAATGTTAGGAGCCCCTGATATAGCTTTCCCTCGTATAAATAATATAAGATTTTGACTACTACCTCCTTCTTTAGTACTTCTACTAAGAAGAGGGCTTGTAGAAAGAGGAGTTGGAACAGGGTGAACTGTATACCCTCCTTTAGCAGCAGGAATTGCTCATAGGGGAGCTTCTGTAGATTTAGGTATTTTTTCATTACACTTAGCTGGAGCTTCTTCGATTCTAGGAGCTGTAAATTTTATTTCTACTTGTATTAATATACGTACTCCTGGGATAAAACTAGATCGTATACCATTGTTTGTTTGATCTGTTTTGATTACGGCTATTCTATTACTTCTATCCCTACC??????????????????????????????????????????????????????????????????????????????????????????????????????????
San_Francisquito_123_4              ????????????????????????????????????????????????GCAGTACCCTGACTGTGCTAAGGTAGCATAATAATTCGTCTTTTAATTAAAGGCTAGTATGAATGATTTGACGAAAGAAAATCTGTCTTAGCCTATT-TTAAAAAAATTAACCTAGAAGTTAAAAGGCTTCTATTTCCTAAAGGGACGACAAGACCCTATAAAGCTTTATTTATAATATTTTTATTTACTTCAAT-AAAAAATATAAATTTATAAATTCTATTGGGGCGATAGATAAATAAACATTATTGACTATAACGTTTTTAACGAAATTTATAAAATGTTTTTAAAA--CCTACAACAAGTTACTTTAGGGATAACAGCATAATTTCTTTTTAGAGTCCTTATCGACAAAGAAGATTATGACCTCGATGTTGAATTGAGTTACT-ATTTTTATGGAGATATAAAAAGTAGAAGTCTGTTCGACCCTTAA??????ATTATCCGTACGGAGTTAGGGCAACCAGGAAGTTTTATTGGAGATGATCAGATCTATAATGTAGTTGTAACAGCTCATGCTTTTGTTATGATTTTTTTTATAGTTATACCTATTATAATTGGAGGATTTGGAAATTGACTTGTACCTTTAATGTTAGGAGCTCCTGACATAGCTTTCCCTCGTATAAATAATATAAGATTTTGACTACTACCTCCTTCTTTAGTACTTCTACTAAGAAGAGGGCTTGTAGAAAGAGGAGTTGGAACAGGGTGAACTGTATACCCTCCTTTAGCAGCAGGAATTGCTCATAGGGGAGCTTCTGTAGATTTAGGTATTTTTTCATTACACTTAGCTGGAGCTTCTTCGATTCTAGGAGCTGTAAATTTTATTTCTACTTGTATTAATATACGTACTCCTGGGATAAAACTAGATCGTATACCATTGTTTGTTTGATCTGTTTTGATTACGGCTATTCTATTACTTCTATCCCTGCC??????????????????????????????????????????????????????????????????????????????????????????????????????????
San_Francisquito_123_5              ????????????????????????????????????????????GGCCGCAGTACCCTGACTGTGCTAAGGTAGCATAATAATTCGTCTTTTAATTAAAGGCTAGTATGAATGATTTGACGAAAGAAAATCTGTCTTAGCCTATT-TTAAAAAAATTAACCTAGAAGTTAAAAGGCTTCTATTTCCTAAAGGGACGACAAGACCCTATAAAGCTTTATTTATAATATTTTTATTTACTTCAAT-AAAAAATATAAATTTATAAATTCTATTGGGGCGATAGATAAATAAACATTATTGACTATAACGTTTTTAACGAAATTTATAAAATGTTTTTAAAA--CCTACAACAAGTTACTTTAGGGATAACAGCATAATTTCTTTTTAGAGTCCTTATCGACAAAGAAGATTATGACCTCGATGTTGAATTGAGTTACT-ATTTTTATGGAGATATAAAAAGTAGAAGTCTGTTCGACCCTTAA??????ATTATCCGTACGGAGTTAGGGCAACCAGGAAGTTTTATTGGAGATGATCAGATCTATAATGTAGTTGTAACAGCTCATGCTTTTGTTATAATTTTTTTTATAGTTATACCTATTATAATTGGAGGATTTGGAAATTGACTTGTACCTTTAATGTTAGGAGCCCCTGACATAGCTTTCCCTCGTATAAATAATATAAGATTTTGACTACTACCTCCTTCTTTAGTACTTCTACTAAGAAGAGGGCTTGTAGAAAGAGGAGTTGGAACAGGGTGAACTGTATACCCTCCTTTAGCAGCAGGAATTGCTCATAGGGGAGCTTCTGTAGATTTAGGTATTTTTTCATTACACTTAGCCGGAGCTTCTTCGATTCTAGGAGCTGTAAATTTTATTTCTACTTGTATTAATATACGTACTCCTGGGATAAAACTAGATCGTATACCATTGTTTGTTTGATCTGTTTTGATTACGGCTATTCTATTACTTCTATCCCTGCCTGTGCTAGCAGGGGCTATTACAATATTACTTACTGATCGAAATTTAAATACTTCTTTCTTCGATCCTAGAGGAGGAGGAGATCCTGTACTATATCAGCATTTATTT
San_Francisquito_125_1_miss_COI     ????????????????????????????????????????????????????????????????????????????????????????????????????????????GAATGATTTGACGAAAGAAAATCTGTCTTAGCCTATT-TTAAAAAAATTAACCTAGAAGTTAAAAGGCTTCTATTTCCTAAAGGGACGACAAGACCCTATAAAGCTTTATTTATAATATTTTTATTTACTTCAAT-AAAAAATATAAATTTATAAATTCTATTGGGGCGATAGATAAATAAACATTATTGACTATAACGTTTTTAACGAAATTTATAAAATGTTTTTAAAA--CCTACAACAAGTTACTTTAGGGATAACAGCATAATTTCTTTTTAGAGTCCTTATCGACAAAGAAGATTATGACCTCGATGTTGGATTAAG?????-??????????????????????????????????????????????????????????????????????????????????????????????????????????????????????????????????????????????????????????????????????????????????????????????????????????????????????????????????????????????????????????????????????????????????????????????????????????????????????????????????????????????????????????????????????????????????????????????????????????????????????????????????????????????????????????????????????????????????????????????????????????????????????????????????????????????????????????????????????????????????????????????????????????????????????????????????????????????????????????????????????????
San_Hipolito_118_3                  ????????????????????????????????????????????????GCAGTACCCTGACTGTGCTAAGGTAGCATAATAATTTGCCTTTTAATTAAAGGCTAGAATGAAGGATTTGACGAAAGATTAACTGTCTTAGCTTATT-ATTAAAAAATTAACTTAGAAGTTAAAAGGCTTCTATTTACTAAAGGGACGATAAGACCCTATAAAGCTTTATTTAA-AAATTTCTATTTTTGTTAAG-AAAAAAATACAAATCATAAATTTTATTGGGGAGATAGATAAACAAACATTATCAATTACAACGTTCTTAACGAAACTTATAAAACGTTTTTAAAAACCTTATAACAAGTTACTTTAGGGATAACAGCATAATTTCTTTTTAGAGTTCCTATCGACAAAGAAGATTATGACCTCGATGTTGAATTGAGTTGCT-CCTTTTAAGCAGATTTAAAAGGCAGGAGTCTGTTCGACTTTTAATCACTCATTATTCGAACAGAGTTAGGGCAACCAGGTAGTTTTATTGGAGATGATCAGATTTATAATGTAGTTGTTACAGCTCATGCTTTTGTAATAATTTTTTTTATAGTTATACCTATTATAATTGGCGGGTTTGGAAATTGACTCGTGCCTTTAATATTGGGGTCTCCTGATATGGCCTTTCCTCGTATAAACAATATAAGGTTTTGATTATTACCCCCTTCTTTAGTACTTTTACTTAGTAAAGGGCTTGTAGAAAGAGGAGTGGGTACTGGATGGACTGTTTATCCTCCTCTAGCAAGAGGTATTGCTCATAGAGGAGCTTCTGTGGACTTAGGTATTTTTTCGTTACATTTGGCTGGGGCTTCTTCTATTCTAGGAGCTGTAAATTTTATTTCTACTTGTATTAATATACGTACTCCTGGAATAAAATTAGATCGTATACCTTTATTTGTTTGATCTGTCTTAATTACTGCTATCTTATTACTTCTATCTTTACCTGTTTTGGCTGGGGCTATTACAATACTGCTTACTGATCGAAATTTAAATACTTCTTTTTTTGATCCTAGAGGAGGTGGGGATCCTGTACTATATCAGCATTTATTT
San_Hipolito_118_4                  ???????????????????????????????????????????TGGCCGCAGTACCCTGACTGTGCTAAGGTAGCATAATAATTTGCCTTTTAATTAAAGGCTAGAATGAAGGATTTGACGAAAGATTAACTGTCTTAGCTTATT-ATTAAAAAATTAACTTAGAAGTTAAAAGGCTTCTATTTACTAAAGGGACGATAAGACCCTATAAAGCTTTATTTAA-AAATTTCTATTTTTGTTAAG-AAAAAAATACAAATCATAAATTTTATTGGGGAGATAGATAAACAAACATTATCAATTACAACGTTCTTAACGAAACTTATAAAACGTTTTTAAAAACCTTATAACAAGTTACTTTAGGGATAACAGCATAATTTCTTTTTAGAGTTCCTATCGACAAAGAAGATTATGACCTCGATGTTGAATTGAGTTGCT-CCTTTTAAGCAGATTTAAAAGGCAGGAGTCTGTTCGACCCTTAA??????ATTATTCGAACAGAGTTAGGGCAACCAGGTAGTTTTATTGGAGATGATCAGATTTATAATGTAGTTGTTACAGCTCATGCTTTTGTAATAATTTTTTTTATAGTTATACCTATTATAATTGGCGGGTTTGGAAATTGACTCGTGCCTTTAATATTGGGGTCTCCTGATATGGCCTTTCCTCGTATAAACAATATAAGGTTTTGATTATTACCCCCTTCTTTAGTACTTTTACTTAGTAAAGGGCTTGTAGAAAGAGGAGTGGGTACTGGATGGACTGTTTATCCTCCTCTAGCAAGAGGTATTGCTCATAGAGGAGCTTCTGTGGACTTAGGTATTTTTTCGTTACATTTGGCTGGGGCTTCTTCTATTCTAGGAGCTGTAAATTTTATTTCTACTTGTATTAATATACGTACTCCTGGAATAAAATTAGATCGTATACCTTTATTTGTTTGATCTGTCTTAATTACTGCTATCTTATTACTTCTATCTTTACCTGTTTTGGCTGGGGCTATTACAATACTGCTTACTGATCGAAATTTAAATACTTCTTTTTTTGATCCTAGAGGAGGTGGGGATCCTGTACTATATCAGCATTTATTT
San_Hipolito_118_5                  ??????????????????????????????????????????????????AGTACCCTGACTGTGCTAAGGTAGCATAATAATTTGCCTTTTAATTAAAGGCTAGAATGAAGGATTTGACGAAAGATTAACTGTCTTAGCTTATT-ATTAAAAAATTAACTTATAAGTTAAAAGGCTTCTATTTACTAAAGGGACGATAAGACCCTATAAAGCTTTATTTAA-AAATTTCTATTTTTGTTAAG-AAAAAAATACAAATCATAAATTTTATTGGGGAGATAGATAAACAAACATTATCAATTACAACGTTCTTAACGAAACTTATAAAACGTTTTTAAAAACCTTATAACAAGTTACTTTAGGGATAACAGCATAATTTCTTTTTAGAGTTCCTATCGACAAAGAAGATTATGACCTCGATGTTGAATTGAGTTGCT-CCTTTTAAGCAGATTTAAAAGGCAGGAGTCTGTTCGACCCTTAA??????ATTATTCGAACAGAGTTAGGGCAACCAGGTAGTTTTATTGGAGATGATCAGATTTATAATGTAGTTGTTACAGCTCATGCTTTTGTAATAATTTTTTTTATAGTTATACCTATTATAATTGGCGGGTTTGGAAATTGACTCGTGCCTTTAATATTGGGGTCTCCTGATATGGCCTTTCCTCGTATAAACAATATAAGGTTTTGATTATTACCCCCTTCTTTAGTACTTTTACTTAGTAGAGGGCTTGTAGAAAGAGGAGTGGGTACTGGATGGACTGTTTATCCTCCTCTAGCAAGAGGTATTGCTCATAGAGGAGCTTCTGTGGACTTAGGTATTTTTTCGTTACATTTGGCTGGGGCTTCTTCTATTCTAGGAGCTGTAAATTTTATTTCTACTTGTATTAATATACGTACTCCTGGAATAAAATTAGATCGTATACCTTTATTTGTTTGATCTGTCTTAATTACTGCTATCTTATTACTTCTATCTTTACCTGTTTTGGCTGGGGCTATTACAATACTGCTTACTGATCGAAATTTAAATACTTCTTTTTTTGATCCTAGAGGAGGTGGGGATCCTGTACTATATCAGCATTTATTT
San_Lucas_42_1                      CGCCAGGAATTTTCCTGGTAGGATCTGCCCACTGAACTTTAAATGGCCGCAGTACCCTGACTGTGCTAAGGTAGCATAATAATTTGCCTTTTAATTAAAGGCTAGCATGAATGATTTGACGAAAGAAGAGCTGTCTCCGCTTATT-TTTAATAAATTAACCTAGAAGTTAAAAGGCTTCTATTCTCTAGAGGGACGACAAGACCCTATAAAGCTTTATTTATCATATTTCTATTTATTTCAA-AAAAAAATATAAATTTATAAATTTTATTGGGGCGATAGATAAAAAAACATTATTAACCATAACGTTTTTAACGAAACTTATAAAATATTCTTAAA----CTA-AACAAGTTACTTTAGGGATAACAGCATAATTTCTTTTTAGAGCCCTTATCGACAAAGAAGATTATGACCTCGATGTTGAATTGAGCTACT-CCTTTTATGTAGACTTAAAAGGCAGGAGTCTGTTCGACTCTTAATTACTCATTATTCGAACAGAGTTAGGGCAACCAGGAAGTTTTATTGGAGATGATCAAATTTATAATGTAGTTGTAACAGCTCACGCTTTTGTTATAATTTTTTTTATAGTTATACCTATTATAATTGGCGGTTTTGGAAATTGGCTTGTACCTTTAATATTAGGAGCTCCTGATATAGCTTTTCCTCGGATAAATAATATAAGATTTTGGTTGTTACCTCCTTCCTTAGTGCTTTTACTTAGAAGAGGATTAGTGGAAAGAGGAGTAGGGACAGGATGAACTGTATACCCTCCTTTGGCAAGAGGTATTGCTCACAGAGGGGCCTCAGTAGACCTAGGAATTTTTTCATTGCATCTAGCTGGAGCCTCTTCTATTTTAGGAGCTGTGAATTTTATTTCTACTTGTATTAATATACGCACTCCTGGGATAAAATTAGATCGTATACCTCTGTTTGTCTGATCTGTTTTAATTACAGCTGTTCTTTTACTTTTATCTTTACCCGTACTAGCAGGAGCTATTACAATATTGCTTACTGATCGAAATTTAAATACTTCTTTCTTTGATCCTAGAGGAGGAGGAGACCCTGTACTGTATCAACATCTGTTT
San_Lucas_42_2                      CGCCAGGAATTTTCCTGGTAGGATCTGCCCACTGAACTTTAAATGGCCGCAGTACCCTGACTGTGCTAAGGTAGCATAATAATTTGCCTTTTAATTAAAGGCTAGCATGAATGATTTGACGAAAGAAGAGCTGTCTCCGCTTATT-TTTAATAAATTAACCTAGAAGTTAAAAGGCTTCTATTCTCTAGAGGGACGACAAGACCCTATAAAGCTTTATTTATCATATTTCTATTTATTTCAAAAAAAAAATATAAATTTATAAATTTTATTGGGGCGATAGATAAAAAAACATTATTAACCATAACGTTTTTAACGAAACTTATAAAATATTCTTAAA----CTA-AACAAGTTACTTTAGGGATAACAGCATAATTTCTTTTTAGAGCCCTTATCGACAAAGAAGATTATGACCTCGATGTTGAATTGAGCTACT-CCTTTTATGTAGACTTAAAAGGCAGGAGTCTGTTCGACTCTTAATTACTCATTATTCGAACAGAGTTAGGGCAACCAGGAAGTTTTATTGGAGATGATCAAATTTATAATGTAGTTGTAACAGCTCACGCTTTTGTTATAATTTTTTTTATAGTTATACCTATTATAATTGGCGGTTTTGGAAATTGGCTTGTACCTTTAATATTAGGAGCTCCTGATATAGCTTTTCCTCGGATAAATAATATAAGATTTTGGTTGTTACCTCCTTCCTTAGTGCTTTTACTTAGAAGAGGATTAGTGGAAAGAGGAGTAGGGACAGGATGAACTGTATACCCTCCTTTGGCAAGAGGTATTGCTCACAGAGGGGCCTCAGTAGACCTAGGAATTTTTTCATTGCATCTAGCTGGAGCCTCTTCTATTTTAGGAGCTGTGAATTTTATTTCTACTTGTATTAATATACGCACTCCTGGGATAAAATTAGATCGTATACCTCTGTTTGTCTGATCTGTTTTAATTACAGCTGTTCTTTTACTTTTATCTTTACCCGTACTAGCAGGAGCTATTACAATATTGCTTACTGATCGAAATTTAAATACTTCTTTCTTTGATCCTAGAGGAGGAGGAGACCCTGTACTGTATCAACATCTGTTT
San_Lucas_42_3                      ??????????????????????????????????????????????????????????????????????????????????????????????????????????????ATGATTTGACGAAAGAAGAGCTGTCTCCGCTTATT-TTTAATAAATTAACCTAGAAGTTAAAAGGCTTCTATTCTCTAGAGGGACGACAAGACCCTATAAAGCTTTATTTATCATATTTCTATTTATTTCAAA-AAAAAATATAAATTTATAAATTTTATTGGGGCGATAGATAAAAAAACATTATTAACCATAACGTTTTTAACGAAACTTATAAAATATTCTTAAA----CTA-AACAAGTTACTTTAGGGATAACAGCATAATTTCTTTTTAGAGCCCTTATCGACAAAGAAGATTATGACCTCGATGTTGGATTAAG?????-??????????????????????????????????????????????????ATTATTCGAACAGAGTTAGGGCAACCAGGAAGTTTTATTGGAGATGATCAAATTTATAATGTAGTTGTAACAGCTCACGCTTTTGTGATAATTTTTTTTATAGTTATACCTATTATAATTGGCGGTTTTGGAAATTGGCTTGTACCTTTAATATTAGGAGCTCCTGATATAGCTTTTCCTCGGATAAATAATATAAGATTTTGGTTGTTACCTCCTTCTTTAGTGCTTTTACTTAGAAGAGGATTAGTGGAAAGAGGAGTAGGGACAGGATGAACTGTATACCCTCCTTTGGCAAGAGGTATTGCTCACAGAGGGGCCTCAGTAGACCTAGGAATTTTTTCATTGCATCTAGCTGGAGCCTCTTCTATTTTAGGAGCTGTGAATTTTATTTCTACTTGTATTAATATACGCACTCCTGGGATAAAATTAGATCGTATACCTCTGTTTGTCTGATCTGTTTTAATTACAGCTGTTCTTTTACTTTTATCTTTACCCGTACTAGCAGGAGCTAT????????????????????????????????????????????????????????????????????????????????????????
San_Lucas_42_4                      ??????????????????????????????????????????????????????????????????????????????????????????????????????????????ATGATTTGACGAAAGAAGAGCTGTCTCCGCTTATT-TTTAATAAATTAACCTAGAAGTTAAAAGGCTTCTATTCTCTAGAGGGACGACAAGACCCTATAAAGCTTTATTTATCATATTTCTATTTATTTCAAAAAAAAAATATAAATTTATAAATTTTATTGGGGCGATAGATAAAAAAACATTATTAACCATAACGTTTTTAACGAAACTTATAAAATATTCTTAAA----CTA-AACAAGTTACTTTAGGGATAACAGCATAATTTCTTTTTAGAGCCCTTATCGACAAAGAAGATTATGACCTCGATGTTGGATTAAG?????-??????????????????????????????????????????????????ATTATTCGAACAGAGTTAGGGCAACCAGGAAGTTTTATTGGAGATGATCAAATTTATAATGTAGTTGTAACAGCTCACGCTTTTGTTATAATTTTTTTTATAGTTATACCTATTATAATTGGCGGTTTTGGAAATTGGCTTGTACCTTTAATATTAGGAGCTCCTGATATAGCTTTTCCTCGGATAAATAATATAAGATTTTGGTTGTTACCTCCTTCCTTAGTGCTTTTACTTAGAAGAGGATTAGTGGAAAGAGGAGTAGGGACAGGATGAACTGTATACCCTCCTTTGGCAAGAGGTATTGCTCACAGAGGGGCCTCAGTAGACCTAGGAATTTTTTCATTGCATCTAGCTGGAGCCTCTTCTATTTTAGGAGCTGTGAATTTTATTTCTACTTGTATTAATATACGCACTCCTGGGATAAAATTAGATCGTATACCTCTGTTTGTCTGATCTGTTTTAATTACAGCTGTTCTTTTACTTTTATCTTTACCCGTACTAGCAGGAGCTATT???????????????????????????????????????????????????????????????????????????????????????
San_Lucas_88_1                      CGCCAGGAATTTTCCTGGTAGGATCTGCCCACTGAACTTTAAATGGCCGCAGTACCCTGACTGTGCTAAGGTAGCATAATAATTTGCCTTTTAATTAAAGGCTAGCATGAATGATTTGACGAAAGAAGAGCTGTCTCCGCTTATT-TTTAATAAATTAACCTAGAAGTTAAAAGGCTTCTATTCTCTAGAGGGACGACAAGACCCTATAAAGCTTTATTTATCATATTTCTATTTATTTCAA-AAAAAAATATAAATTTATAAATTTTATTGGGGCGATAGATAAAAAAACATTATTAACCATAACGTTTTTAACGAAACTTATAAAATATTCTTAAA----CTA-AACAAGTTACTTTAGGGATAACAGCATAATTTCTTTTTAGAGCCCTTATCGACAAAGAAGATTATGACCTCGATGTTGAATTGAGCTACT-CCTTTTATGTAGACTTAAAAGGCAGGAGTCTGTTCGACCCTTAA??????ATTATTCGAACAGAGTTAGGGCAACCAGGAAGTTTTATTGGAGATGATCAAATTTATAATGTAGTTGTAACAGCTCACGCTTTTGTTATAATTTTTTTTATAGTTATACCTATTATAATTGGCGGTTTTGGAAATTGGCTTGTACCTTTAATATTAGGAGCTCCTGATATAGCTTTTCCTCGGATAAATAATATAAGATTTTGGTTGTTACCTCCTTCCTTAGTGCTTTTACTTAGAAGAGGATTAGTGGAAAGAGGAGTAGGGACAGGATGAACTGTATACCCTCCTTTGGCAAGAGGTATTGCTCACAGAGGGGCCTCAGTAGACCTAGGAATTTTTTCATTGCATCTAGCTGGAGCCTCTTCTATTTTAGGAGCTGTGAATTTTATTTCTACTTGTATTAATATACGCACTCCTGGGATAAAATTAGATCGTATACCTCTGTTTGTCTGATCTGTTTTAATTACAGCTGTTCTTTTACTTTTATCTTTACCCGTACTAGCAGGAGCTATTACAATACTGCT????????????????????????????????????????????????????????????????????????????
San_Lucas_88_2                      CGCCAGGAATTTTCCTGGTAGGATCTGCCCACTGAACTTTAAATGGCCGCAGTACCCTGACTGTGCTAAGGTAGCATAATAATTTGCCTTTTAATTAAAGGCTAGCATGAATGATTTGACGAAAGAAGAGCTGTCTCCGCTTATT-TTTAATAAATTAACCTAGAAGTTAAAAGGCTTCTATTCTCTAGAGGGACGACAAGACCCTATAAAGCTTTATTTATCATATTTCTATTTATTTCAAAAAAAAAATATAAATTTATAAATTTTATTGGGGCGATAGATAAAAAAACATTATTAACCATAACGTTTTTAACGAAACTTATAAAATATTCTTAAA----CTA-AACAAGTTACTTTAGGGATAACAGCATAATTTCTTTTTAGAGCCCTTATCGACAAAGAAGATTATGACCTCGATGTTGAATTGAGCTACT-CCTTTTATGTAGACTTAAAAGGCAGGAGTCTGTTCGACCCTTAA??????ATTATTCGAACAGAGTTAGGGCAACCAGGAAGTTTTATTGGAGATGATCAAATTTATAATGTATTTGTAACAGCTCACGCTTTTGTTATAATTTTTTTTATAGTTATACCTATTATAATTGGCGGTTTTGGAAATTGGCTTGTACCTTTAATATTAGGAGCTCCTGATATAGCTTTTCCTCGGATAAATAATATAAGATTTTGGCTGTTGCCTCCTTCTTTAGTGCTTTTACTTAGAAGAGGATTAGTGGAAAGAGGAGTAGGGACAGGATGAACTGTATACCCTCCTTTGGCAAGAGGTATTGCTCACAGAGGGGCCTCAGTAGACCTAGGAATTTTTTCATTGCATCTAGCTGGAGCCTCTTCTATTTTAGGAGCTGTGAATTTTATTTCTACTTGTATTAATATACGCACTCCTGGGATAAAATTAGATCGTATACCTCTGTTTGTCTGATCTGTTTTAATTACAGCTGTTCTTTTACTTTTATCTTTACCTGTACTAGCAGGAGCTATTACAATACTGCTTACTGATCGAAATTTAAATACTTCTTTCTTTGATCCTAGGGGAGGAGGAGACCCTGTACTGTACCAACATCTGTTT
San_Lucas_88_3                      ??????????????????????????????????????????????????????????????????????????????????????????????????????????????ATGATTTGACGAAAGAAGAGCTGTCTCCGCTTATT-TTTAATAAATTAACCTAGAAGTTAAAAGGCTTCTATTCTCTAGAGGGACGACAAGACCCTATAAAGCTTTATTTATCATATTTCTATTTATTTCAAAAAAAAAATATAAATTTATAAATTTTATTGGGGCGATAGATAAAAAAACATTATTAACCATAACGTTTTTAACGAAACTTATAAAATATTCTTAAA----CTA-AACAAGTTACTTTAGGGATAACAGCATAATTTCTTTTTAGAGCCCTTATCGACAAAGAAGATTATGACCTCGATGTTGGATTAAG?????-??????????????????????????????????????????????????ATTATTCGAACAGAGTTAGGGCAACCAGGAAGTTTTATTGGAGATGATCAAATTTATAATGTAGTTGTAACAGCTCACGCTTTTGTTATAATTTTTTTTATAGTTATACCTATTATAATTGGCGGTTTTGGAAATTGGCTTGTACCTTTAATATTAGGAGCTCCTGATATAGCTTTTCCTCGGATAAATAATATAAGATTTTGGTTGTTACCTCCTTCCTTAGTGCTTTTACTTAGAAGAGGATTAGTGGAAAGAGGAGTAGGGACAGGATGAACTGTATACCCTCCTTTGGCAAGAGGTATTGCTCACAGAGGGGCCTCAGTAGACCTAGGAATTTTTTCATTGCATCTAGCTGGAGCCTCTTCTATTTTAGGAGCTGTGAATTTTATTTCTACTTGTATTAATATACGCACTCCTGGGATAAAATTAGATCGTATACCTCTGTTTGTCTGATCTGTTTTAATTACAGCTGTTCTTTTACTTTTATCTTTACCCGTACTAGCAGGAGCTATT???????????????????????????????????????????????????????????????????????????????????????
San_Lucas_88_4                      ??????????????????????????????????????????????????????????????????????????????????????????????????????????????ATGATTTGACGAAAGAAGAGCTGTCTCCGCTTATT-TTTAATAAATTAACCTAGAAGTTAAAAGGCTTCTATTCTCTAGAGGGACGACAAGACCCTATAAAGCTTTATTTATCATATTTCTATTTATTTCAAA-AAAAAATATAAATTTATAAATTTTATTGGGGCGATAGATAAAAAAACATTATTAACCATAACGTTTTTAACGAAACTTATAAAATATTCTTAAA----CTA-AACAAGTTACTTTAGGGATAACAGCATAATTTCTTTTTAGAGCCCTTATCGACAAAGAAGATTATGACCTCGATGTTGGATTAAG?????-??????????????????????????????????????????????????ATTATTCGAACAGAGTTAGGGCAACCAGGAAGTTTTATTGGAGATGATCAAATTTATAATGTAGTTGTAACAGCTCACGCTTTTGTTATAATTTTTTTTATAGTTATACCTATTATAATTGGCGGTTTTGGAAATTGGCTTGTACCTTTAATATTAGGAGCTCCTGATATAGCTTTTCCTCGGATAAATAATATAAGATTTTGGTTGTTACCTCCTTCCTTAGTGCTTTTACTTAGAAGAGGATTAGTGGAAAGAGGAGTAGGGACAGGATGAACTGTATACCCTCCTTTGGCAAGAGGTATTGCTCACAGAGGGGCCTCAGTAGACCTAGGAATTTTTTCATTGCATCTAGCTGGAGCCTCTTCTATTTTAGGAGCTGTGAATTTTATTTCTACTTGTATTAATATACGCACTCCTGGGATAAAATTAGATCGTATACCTCTGTTTGTCTGATCTGTTTTAATTACAGCTGTTCTTTTACTTTTATCTTTACCCG????????????????????????????????????????????????????????????????????????????????????????????????????????
San_Luis_Gonzaga_269_1_miss_16s     ???????????????????????????????????????????????????????????????????????????????????????????????????????????????????????????????????????????????????????????????????????????????????????????????????????????????????????????????????????????????????????????????????????????????????????????????????????????????????????????????????????????????????????????????????????????????????????????????????????????????????????????????????????????????????????????????????????????????????????????????????????ATTATCCGTACAGAGTTAGGGCAGCCAGGGAGTTTTATTGGAGATGATCAGATCTATAATGTAGTTGTAACAGCTCATGCTTTTGTTATAATTTTTTTTATAGTTATACCTATTATAATTGGAGGATTTGGAAATTGACTTGTACCTTTAATGCTAGGAGCTCCCGATATAGCTTTCCCTCGTATAAATAATATAAGATTTTGACTACTCCCTCCTTCTTTAGTGCTTCTACTAAGAAGAGGGCTTGTAGAGAGAGGAGTTGGAACAGGGTGAACTGTATACCCTCCTTTAGCAGCAGGAATTGCTCACAGGGGGGCTTCTGTAGATTTAGGTATTTTTTCATTACACTTAGCTGGAGCTTCTTCAATTCTAGGAGCTGTAAATTTTATTTCTACTTGTATTAATATACGTACTCCTGGGATAAAACTAGATCGTATGCCATTGTTTGTTTGATCTGTTTTGATTACGGCTATTCTATTACTTCTGTCCTTGCCTGTATTAGCAGGAGCT??????????????????????????????????????????????????????????????????????????????????????????
San_Luis_Gonzaga_269_2              CGCCAGAATTTCTTCTGGTAGGATCTGCCCACTGAGCATTAAATGGCCGCAGTACCCTGACTGTGCTAAGGTAGCATAATAATTCGTCTTTTAATTAAAGGCTAGTATGAATGATTTGACGAAAGAAAATCTGTCTTAGCTTATT-AAAAAAAAATTAACCTAGAAGTTAAAAGGCTTCTATTTCCTAAAAGGACGACAAGACCCTATAAAGCTTTATTTATAATATTTTTATTTACTTCAAT-AAAAAATATGAATTTATAAATTCTATTGGGGCGATAAATAAATAAACATTATTGACTATAACGTTTTTAACGAAATTTATAAAATGTTTTTAAAA--CCTACAACAAGTTACTTTAGGGATAACAGCATAATTTCTTTTTAGAGTCCTTATCGACAAAGAAGATTATGACCTCGATGTTGAATTGAGTTACT-ATTTTTATGGAGATATAAAAAGTAGAAGTCTGTTCGACTTTTAATTTCTC???????????????????GGCAGCCAGGGAGTTTTATTGGAGATGATCAGATCTATAATGTAGTTGTAACAGCTCATGCTTTTGTTATAATTTTTTTTATAGTTATACCTATTATAATTGGAGGATTTGGAAATTGACTTGTACCTTTAATGCTAGGAGCTCCCGATATAGCTTTCCCTCGTATAAATAATATAAGATTTTGACTACTCCCTCCTTCTTTAGTGCTTCTACTAAGAAGAGGGCTTGTAGAGAGAGGAGTTGGAACAGGGTGAACTGTATACCCTCCTTTAGCAGCAGGAATTGCTCATAGGGGAGCTTCTGTAGATTTAGGTATTTTTTCATTACACTTAGCTGGAGCTTCTTCAATTCTAGGAGCTGTAAATTTTATTTCTACTTGTATTAATATACGTACTCCTGGGATAAAACTAGATCGTATGCCATTGTTTGTTTGATCTGTTTTGATTACGGCTATTCTATTACTTCTGTCCTTGCCTGTATTAGCAGGAGCTATTACAATATTACTTACTGATCGAAATTTAAATACTTCTTTCTTCGATCCTAGAGGAGGAGGAGATCCTGTACTATATCAGCACTTATTT
San_Luis_Gonzaga_269_3              ????????????????????????????????????????????GGCCGCAGTACCCTGACTGTGCTAAGGTAGCATAATAATTCGTCTTTTAATTAAAGGCTAGTATGAATGATTTGACGAAAGAAAATCTGTCTTATCTTATT-AAAAAAAAATTAACCTAGAAGTTAAAAGGCTTCTATTTCCTAAAAGGACGACAAGACCCTATAAAGCTTTATTTATAATATTTTTATTTACTTCAAT-AAAAAATATGAATTTATAAATTCTATTGGGGCGATAGATAAATAAACATTATTGACTATAACGTTTTTAACGAAATTTATAAAATGTTTTTAAAA--CCTACAACAAGTTACTTTAGGGATAACAGCATAATTTCTTTTTAGAGTCCTTATCGACAAAGAAGATTATGACCTCAATGTTGAATTGAGTTACT-ATTTTTATGGA???????????????????????????????????????ATTATCCGTACAGAGTTAGGGCAGCCAGGGAGTTTTATTGGAGATGATCAGATCTATAATGTAGTTGTAACAGCTCATGCTTTTGTTATAATTTTTTTTATAGTTATACCTATTATAATTGGAGGATTTGGAAATTGACTTGTACCTTTAATGCTAGGAGCTCCCGATATAGCTTTCCCTCGTATAAATAATATAAGATTTTGACTACTCCCTCCTTCTTTAGTGCTTCTACTAAGAAGAGGGCTTGTAGAGAGAGGAGTTGGAACAGGGTGAACTGTATATCCTCCTTTAGCAGCAGGAATTGCTCATAGGGGGGCTTCTGTAGATTTAGGTATTTTTTCATTACACTTAGCTGGAGCTTCCTCAATTCTAGGAGCTGTAAATTTTATTTCTACTTGTATTAATATACGTACTCCTGGGATAAAACTAGATCGTATGCCATTGTTTGTTTGATCTGTTTTGATTACGGCTATTCTATTACTTCTGTCCTTGCCTGTATTAGCAGGAGCT??????????????????????????????????????????????????????????????????????????????????????????
San_Luis_Gonzaga_269_4              ???????????????????????????????CTGAGCATTAAATGGCCGCAGTACCCTGACTGTGCTAAGGTAGCATAATAATTCGTCTTTTAATTAAAGGCTAGTATGAATGATTTGACGAAAGAAAATCTGTCTTATCTTATT-AAAAAAAAATTAACCTAGAAGTTAAAAGGCTTCTATTTCCTAAAAGGACGACAAGACCCTATAAAGCTTTATTTATAATATTTTTATTTACTTCAAT-AAAAAATATGAATTTATAAATTCTATTGGGGCGATAGATAAATAAACATTATTGACTATAACGTTTTTAACGAAATTTATAAAATGTTTTTAAAA--CCTACAACAAGTTACTTTAGGGATAACAGCATAATTTCTTTTTAGAGTCCTTATCGACAAAGAAGATTATGACCTCAATGTTGAATTGAGTTACT-ATTTTTATGGA???????????????????????????????????????ATTATCCGTACAGAGTTAGGGCAGCCAGGGAGTTTTATTGGAGATGATCAGATCTATAATGTAGTTGTAACAGCTCATGCTTTTGTTATAATTTTTTTTATAGTTATACCTATTATAATTGGAGGATTTGGAAATTGACTTGTACCTTTAATGCTAGGAGCTCCCGATATAGCTTTCCCTCGTATAAATAATATAAGATTTTGACTACTCCCTCCTTCTTTAGTGCTTCTACTAAGAAGAGGGCTTGTAGAGAGAGGAGTTGGAACAGGGTGAACTGTATACCCTCCTTTAGCAGCAGGAATTGCTCATAGGGGGGCTTCTGTAGATTTAGGTATTTTTTCATTACACTTAGCTGGAGCTTCTTCAATTCTAGGAGCTGTAAATTTTATTTCTACTTGTATTAATATACGTACTCCTGGGATAAAACTAGATCGTATGCCATTGTTTGTCTGATCTGTTTTGATTACGGCTA????????????????????????????????????????????????????????????????????????????????????????????????????????????????????????????????
San_Luis_Gonzaga_272_5_miss_16s     ???????????????????????????????????????????????????????????????????????????????????????????????????????????????????????????????????????????????????????????????????????????????????????????????????????????????????????????????????????????????????????????????????????????????????????????????????????????????????????????????????????????????????????????????????????????????????????????????????????????????????????????????????????????????????????????????????????????????????????????????????????ATTATCCGAACAGAGTTAGGACAACCAGGGAGTTTTATTGGAGACGATCAAATTTACAATGTAGTTGTAACAGCTCATGCTTTTGTTATAATTTTTTTTATAGTTATGCCTATTATAATTGGGGGATTCGGAAATTGGCTTGTGCCTTTGATATTAGGGGCCCCTGATATGGCCTTCCCTCGAATGAATAACATAAGATTTTGATTGCTACCTCCTTCTTTAGTGCTTTTACTTAGAAGAGGGCTTGTGGAAAGAGGAGTGGGAACAGGATGAACTGTGTATCCTCCTTTGGCAAGAGGGATTGCCCACAGAGGGGCTTCTGTAGATTTAGGTATTTTTTCATTGCATTTAGCTGGGGCTTCTTCTATTTTAGGGGCTGTGAATTTCATTTCTACTTGTATCAATATACGGACTCCTGGGATAAAATTAGATCGAATACCTTTGTTTGTTTGGTCTGTCTTGATTACGGCTGTTCTTCTACTCTTATCTTTACCCGTGCTAGCAGGAGCTATT???????????????????????????????????????????????????????????????????????????????????????
San_Luis_Gonzaga_272_6              ???????????????????????????????????????????TGGCCGCAGTACCCTGACTGTGCTAAGGTAGCATAATAATTTGCCTTTTAATTAAAGGCTAGCATGAATGATTTGACGAAAGAAGAACTGTCTCTACTTATT-TTAAATAAATTAACCTAGAAGTTAAAAGGCTTCTATTCTCTAGAGGGACGACAAGACCCTATAAAGCTTTATTTATCATATTTCTATTTATTTCAA-AAAAAAATATAAATTTATAAATTTTATTGGGGCGATAAATAAACAAACATTATTAACCATAACGTTCTTAACGAAATTTATAAAACGTTTTTAAA----CCACAACAAGTTACTTTAGGGATAACAGCATAATTTCTTTTTAGAGCCCTTATCGACAAAGAAGATTATGACCTCGATGTTGAATTGAGCTACT-CCTTTTATGTAGACTTAAAAGGCAGGAGTCTGTTCGACCCTTAA??????ATTATTCGAACAGAGTTAGGGCAACCAGGAAGTTTTATTGGAGATGATCAAATTTATAATGTAGTTGTAACAGCTCATGCTTTTGTTATAATTTTTTTTATAGTTATACCTATTATAATTGGTGGGTTTGGAAATTGGCTTGTACCTTTAATACTAGGGGCTCCTGATATAGCTTTTCCTCGAATAAATAATATAAGATTTTGATTGTTACCTCCCTCTTTAGTGCTTTTACTTAGAAGAGGATTGGTGGAAAGAGGAGTAGGGACAGGATGAACTGTATATCCTCCTTTGGCAAGAGGTATTGCTCATAGAGGAGCTTCTGTAGATTTAGGAATCTTTTCATTACATCTAGCTGGAGCCTCTTCTATTTTAGGAGCTGTGAATTTTATTTCTACTTGTATTAATATGCGTACTCCTGGAATAAAACTAGATCGTATACCTCTATTTGTTTGATCTGTTTTAATTACAGCTGTTCTTTTACTTTTATCTTTACCCGTATTAGCGGGGGCTA?????????????????????????????????????????????????????????????????????????????????????????
San_Luis_Gonzaga_272_7_miss_16s     ???????????????????????????????????????????????????????????????????????????????????????????????????????????????????????????????????????????????????????????????????????????????????????????????????????????????????????????????????????????????????????????????????????????????????????????????????????????????????????????????????????????????????????????????????????????????????????????????????????????????????????????????????????????????????????????????????????????????????????????????????????ATTATCCGAACAGAGTTAGGACAACCAGGGAGTTTTATTGGAGACGATCAAATTTACAATGTAGTTGTAACAGCTCATGCTTTTGTTATAATTTTTTTTATAGTTATGCCTATCATAATTGGGGGATTCGGAAATTGGCTTGTGCCTTTGATATTAGGGGCCCCTGATATGGCCTTCCCTCGAATGAATAACATAAGATTTTGATTGCTACCTCCTTCTTTAGTGCTTTTACTTAGAAGAGGGCTTGTGGAAAGAGGAGTGGGAACAGGATGAACTGTGTATCCTCCTTTGGCAAGAGGGATTGCCCACAGAGGGGCTTCTGTAGATTTAGGTATTTTTTCATTGCATTTAGCTGGGGCTTCTTCTATTTTAGGGGCTGTGAATTTCATTTCTACTTGCATTAATATACGGACTCCTGGGATAAAATTAGATCGAATACCTTTGTTTGTTTGGTCTGTCTTGATTACGGCTGTTCTTCTACTCTTATCTTTACCCGTGCTAGCAGGAGCTATT???????????????????????????????????????????????????????????????????????????????????????
San_Luis_Gonzaga_272_8              ??????????????????????????????????????TTTAATGGCCGCAGTACCCTGACTGTGCTAAGGTAGCATAATAATTTGCCTTTTAATTAAAGGCTAGCATGAAAGATTTGACGAAAGAAGATCTGTCTCTGCTTATT--TAAAAAAATTAACCTAGAAGTTAAAAGGCTTCTATTTCTTAGAGGGACGACAAGACCCTATAAAGCTTTATTTATCATATTTTTATATGCTTCAAGGAGGCAATACAAATTTATAAATTTTATTGGGGCGATAAATAAACAAACATTATTGACCATAACGTACTTAACGAAATTTATAGAACGTTTTTGAC---CTTATAACAAGTTACTTTAGGGATAACAGCATAATTTCTTTCTAGAGTCCTTATCGACAAAGAAGATTATGACCTCGATGTTGAATTGAGCTACT-TCTTTTATGTAAACTTAAAAGGCAGGAGTCTGTTCGACCCTTAA???????????????????????????????????????TTTATTGGAGACGATCAAATTTACAATGTAGTTGTAACAGCTCATGCTTTTGTTATAATTTTTTTTATAGTTATGCCTATTATAATTGGGGGATTCGGAAATTGGCTTGTGCCTTTGATATTAGGGGCCCCTGATATGGCCTTCCCTCGAATGAATAACATAAGATTTTGATTGCTACCTCCTTCTTTAGTGCTTTTACTTAGAAGAGGGCTTGTGGAAAGAGGAGTGGGAACAGGATGAACTGTGTATCCTCCTTTGGCAAGAGGGATTGCCCACAGAGGGGCTTCTGTAGATTTAGGTATTTTTTCATTGCATTTAGCTGGGGCTTCTTCTATTTTAGGGGCTGTGAATTTCATTTCTACTTGCATTAATATACGGACTCCTGGGATAAAATTAGATCGAATACCTTTGTTTGTTTGGTCTGTCTTGATTACGGCTGTTCTTCTACTCTTATCTTTACCCGTGCTAGCAGGAGCTATTACAATACTGCTTACTGATCGAAATTTAAATACTTCTTTCTTTGACCCTAGAGGAGGTGGGGATCCTGTATTATACCAGCATTTATTT
San_Nicolas_45_1_miss_COI           CGCCAGAATTTCTTCTGGTAGGATCTGCCCACTGAACATTAAATGGCCGCAGTACCCTGACTGTGCTAAGGTAGCATAATAATTCGTCTTTTAATTAAAGGCTAGTATGAATGATTTGACGAAAGAAAATCTGTCTTAGCTTATT-AAAAAAAAATTAACCTGGAAGTTAAAAGGCTTCTATTTCCTAAAGGGACGACAAGACCCTATAAAGCTTTATTTATAATATTTTTATTTATTTCAAT-AAAAAATACAAATTTATAAATTCTATTGGGGCGATAGATAAATAAACATTATTGACTACAACGTTTTTAACGAAATTTACAAAATGTTTTTAAAA--CCTACAACAAGTTACTTTAGGGATAACAGCATAATTTCTTTTTAGAGTCCTTATCGACAGAGAAGATTATGACCTCGATGTTGAATTGAGTTACT-ATTTTTATGGAGATATAAAAAATAGAAGTCTGTTCGACTTTTAATTCCTC????????????????????????????????????????????????????????????????????????????????????????????????????????????????????????????????????????????????????????????????????????????????????????????????????????????????????????????????????????????????????????????????????????????????????????????????????????????????????????????????????????????????????????????????????????????????????????????????????????????????????????????????????????????????????????????????????????????????????????????????????????????????????????????????????????????????????????????????????????????????????????????????????????????????????????
San_Nicolas_45_2                    CGCCAGAATTTCTTCTGGTAGGATCTGCCCACTGAACATTAAATGGCCGCAGTACCCTGACTGTGCTAAGGTAGCATAATAATTCGTCTTTTAATTAAAGGCTAGTATGAATGATTTGACGAAAGAAAATCTGTCTTAGCTTATT-AAAAAAAAATTAACCTGGAAGTTAAAAGGCTTCTATTTCCTAAAGGGACGACAAGACCCTATAAAGCTTTATTTATAATATTTTTATTTATTTCAAT-AAAAAATACAAATTTATAAATTCTATTGGGGCGATAGATAAATAAACATTATTGACTACAACGTTTTTAACGAAATTTACAAAATGTTTTTAAAA--CCTACAACAAGTTACTTTAGGGATAACAGCATAATTTCTTTTTAGAGTCCTTATCGACAGAGAAGATTATGACCTCGATGTTGAATTGAGTTACT-ATTTTTATGGAGATATAAAAAATAGAAGTCTGTTCGACTTTTAATTCCTCATTATTCGTACAGAGCTAGGGCAGCCGGGAAGTTTTATTGGAGATGATCAGATCTATAATGTAGTTGTAACAGCCCATGCTTTTGTAATAATTTTTTTTATAGTTATACCTATTATAATTGGAGGATTTGGAAATTGACTCGTACCTTTAATGCTAGGAGCCCCTGATATAGCTTTTCCTCGTATAAATAATATAAGATTTTGATTACTACCTCCTTCTCTAGTACTTCTACTTAGAAGAGGGCTTGTAGAGAGAGGAGTTGGGACAGGGTGAACTGTGTACCCTCCTTTAGCAGCAGGAATTGCTCATAGGGGTGCTTCTGTAGATTTAGGTATTTTTTCATTACATTTAGCCGGAGCTTCTTCGATTCTAGGGGCTGTAAATTTTATTTCTACTTGTATTAATATACGTACTCCTGGGATAAAACTAGATCGTATACCGTTGTTTGTGTGATCTGTTTTGATCACAGCTATTCTTTTACTTCTATCTCTGCCTGTACTAGCAGGGGCTATTACAATATTACTTACCGATCGAAATTTAAACACTTCTTTCTTCGATCCTAGAGGAGGAGGAGATCCTGTACTATATCAACATTTATTT
San_Nicolas_45_3_miss_16s           ??????????????????????????????????????????????????????????????????????????????????????????????????????????????????????????????????????????????????????????????????????????????????????????????????????????????????????????????????????????????????????????????????????????????????????????????????????????????????????????????????????????????????????????????????????????????????????????????????????????????????????????????????????????????????????????????????????????????????????????????????????????????????????????????????????????????GGAGATGATCAGATCTATAATGTAGTTGTAACAGCCCATGCTTTTGTAATAATTTTTTTTATAGTTATACCTATTATAATTGGAGGATTTGGAAATTGACTCGTACCTTTAATGCTAGGAGCCCCTGATATAGCTTTTCCTCGTATAAATAATATAAGATTTTGATTACTACCTCCTTCTCTAGTACTTCTACTTAGAAGAGGGCTTGTAGAGAGAGGAGTTGGGACAGGGTGAACTGTGTACCCTCCTTTAGCAGCAGGAATTGCTCATAGGGGTGCTTCTGTAGATTTAGGTATTTTTTCATTACATTTAGCCGGAGCTTCTTCGATTCTAGGGGCTGTAAATTTTATTTCTACTTGTATTAATATACGTACTCCTGGGATAAAACTAGATCGTATACCGTTGTTTGTGTGATCTGTTTTGATCACAGCTATTCTTTTACTTCTATCTCTGCCTGTACTAGCAGGGGCTATTACAATATTACTTACTGATCGAAATTTAAACACTTCTTTCTTCGATCCTAGAGGAGGAGGAGATCCTGTACTATATCAACATTTATTT
San_Nicolas_45_4                    ????????????????????????CTGCCCACTGAACATTAAATGGCCGCAGTACCCTGACTGTGCTAAGGTAGCATAATAATTCGTCTTTTAATTAAAGGCTAGTATGAATGATTTGACGAAAGAAAATCTGTCTTAGCTTATTAAAAAAAAAATTAACCTGGAAGTTAAAAGGCTTCTATTTCCTAAAGGGACGACAAGACCCTATAAAGCTTTATTTATAATATTTTTATTTATTTCAAT-AAAAAATACAAATTTATAAATTCTATTGGGGCGATAGATAAATAAACATTATTGACTACAACGTTTTTAACGAAATTTACAAAATGTTTTTAAAA--CCTACAACAAGTTACTTTAGGGATAACAGCATAATTTCTTTTTAGAGTCCTTATCGACAGAGAAGATTATGACCTCGATGTTGAATTGAGTTACT-ATTTTTATGGAGATATAAAAAATAGAAGTCTGTTCGACCCTTAA?????????????????????????????????????????????GGAGATGATCAGATCTATAATGTAGTTGTAACAGCCCATGCTTTTGTAATAATTTTTTTTATAGTTATACCTATTATAATTGGAGGATTTGGAAATTGACTCGTACCTTTAATGCTAGGAGCCCCTGATATAGCTTTTCCTCGTATAAATAATATAAGATTTTGATTACTACCTCCTTCTCTAGTACTTCTACTTAGAAGAGGGCTTGTAGAGAGAGGAGTTGGGACAGGGTGAACTGTGTACCCTCCTTTAGCAGCAGGAATTGCTCATAGGGGTGCTTCTGTAGATTTAGGTATTTTTTCATTACATTTAGCCGGAGCTTCTTCGATTCTAGGGGCTGTAAATTTTATTTCTACTTGTATTAATATACGTACTCCTGGAATAAAACTAGATCGTATACCGTTGTTTGTGTGATCTGTTTTGATCACAGCTATTCTTTTACTTCTATCTCTGCCTGTACTAGCAGGGGCTATTACAATATTACTTACTGATCGAAATTTAAACACTTCTTTCTTCGATCCTAGAGGAGGAGGAGATCCTGTACTATATCAACATTTATTT
San_Nicolas_45_5                    ???????????????????????????????????ACATTAAATGGCCGCAGTACCCTGACTGTGCTAAGGTAGCATAATAATTCGTCTTTTAATTAAAGGCTAGTATGAATGATTTGACGAAAGAAAATCTGTCTTAGCTTATT-AAAAAAAAATTAACCTGGAAGTTAAAAGGCTTCTATTTCCTAAAGGGACGACAAGACCCTATAAAGCTTTATTTATAATATTTTTATTTATTTCAAT-AAAAAATACAAATTTATAAATTCTATTGGGGCGATAGATAAATAAACATTATTGACTACAACGTTTTTAACGAAATTTACAAAATGTTTTTAAAA--CCTACAACAAGTTACTTTAGGGATAACAGCATAATTTCTTTTTAGAGTCCTTATCGACAGAGAAGATTATGACCTCGATGTTGAATTGAGTTACT-ATTTTTATGGAGATATAAAAAATAGAAGTCTGTTCGACCCTTAA??????ATTATTCGTACAGAGCTAGGGCAGCCGGGAAGTTTTATTGGAGATGATCAGATCTATAATGTAGTTGTAACAGCCCATGCTTTTGTAATAATTTTTTTTATAGTTATACCTATTATAATTGGAGGATTTGGAAATTGACTCGTACCTTTAATGCTAGGAGCCCCTGATATAGCTTTTCCTCGTATAAATAATATAAGATTTTGATTACTACCTCCTTCTCTAGTACTTCTACTTAGAAGAGGGCTTGTAGAGAGAGGAGTTGGGACAGGGTGAACTGTGTACCCTCCTTTAGCAGCAGGAATTGCTCATAGGGGTGCTTCTGTAGATTTAGGTATTTTTTCATTACATTTAGCCGGAGCTTCTTCGATTCTAGGGGCTGTAAATTTTATTTCTACTTGTATTAATATACGTACTCCTGGGATAAAACTAGATCGTATACCGTTGTTTGTGTGATCTGTTTTGATCACAGCTATTCTTTTACTTCTATCTCTGCCTGTACTAGCAGGGGCTA?????????????????????????????????????????????????????????????????????????????????????????
San_Rafael_129_1_miss_COI           ?????????????????????????????????????????????????????????TGACTGTGCTAAGGTAGCATAATAATTCGTCTTTTAATTAAAGGCTAGTATGAATGATTTGACGAAAGAAAATCTGTCTTAGCCTATTTTAAAAAAAATTAACCTAGAAGTTAAAAGGCTTCTATTTCCTAAAGGGACGACAAGACCCTATAAAGCTTTATTTATAATATTTTTATTTACTTCAAT-AAAAAATATAAATTTATAAATTCTATTGGGGCGATAGATAAATAAACATTATTGACTATAACGTTTTTAACGAAATTTATAAAATGTTTTTAAAA--CCTACAACAAGTTACTTTAGGGATAACAGCATAATTTCTTTTTAGAGTCCTTATCGACAAAGAAGATTATGACCTCGATGTTGAATTGAGTTACT-ATTTTTATGGAGATATAAAAAGTAGAAGTCTGTTCGACTTTTAATTTCTC????????????????????????????????????????????????????????????????????????????????????????????????????????????????????????????????????????????????????????????????????????????????????????????????????????????????????????????????????????????????????????????????????????????????????????????????????????????????????????????????????????????????????????????????????????????????????????????????????????????????????????????????????????????????????????????????????????????????????????????????????????????????????????????????????????????????????????????????????????????????????????????????????????????????????????
San_Rafael_129_3                    CGCCAGAATTTCTTCTGGTAGGATCTGCCCACTGAACATTAAATGGCCGCAGTACCCTGACTGTGCTAAGGTAGCATAATAATTCGTCTTTTAATTAAAGGCTAGTATGAATGATTTGACGAAAGAAAATCTGTCTTAGCCTATTTTAAAAAAAATTAACCTAGAAGTTAAAAGGCTTCTATTTCCTAAAGGGACGACAAGACCCTATAAAGCTTTATTTATAATATTTTTATTTACTTCAAT-AAAAAATATAAATTTATAAATTCTATTGGGGCGATAGATAAATAAACATTATTGACTATAACGTTTTTAACGAAATTTATAAAATGTTTTTAAAA--CCTACAACAAGTTACTTTAGGGATAACAGCATAATTTCTTTTTAGAGTCCTTATCGACAAAGAAGATTATGACCTCGATGTTGAATTGAGTTACT-ATTTTTATGGAGATATAAAAAGTAGAAGTCTGTTCGACTTTTAA??????ATTATCCGTACGGAGTTAGGGCAACCAGGAAGTTTTATTGGAGATGATCAGATCTATAATGTAGTTGTAACAGCTCATGCTTTTGTTATAATTTTTTTTATAGTTATACCTATTATAATTGGAGGATTTGGAAATTGACTTGTACCTTTAATGTTAGGAGCCCCTGACATAGCTTTCCCTCGTATAAATAATATAAGATTTTGACTACTACCTCCTTCTTTAGTACTTCTACTAAGAAGAGGGCTTGTAGAAAGAGGAGTTGGAACAGGGTGAACTGTATACCCTCCTTTAGCAGCAGGAATTGCTCATAGGGGAGCTTCTGTAGATTTAGGTATTTTTTCATTACACTTAGCTGGAGCTTCTTCGATTCTAGGAGCTGTAAATTTTATTTCTACTTGTATTAATATACGTACTCCTGGGATAAAACTAGATCGTATACCATTGTTTGTTTGATCTGTTTTGATTACGGCTATTCTATTACTTCTATCCCTGCCTG????????????????????????????????????????????????????????????????????????????????????????????????????????
San_Rafael_129_4                    ?????????????????????????TGCCCACTGAACATTAAATGGCCGCAGTACCCTGACTGTGCTAAGGTAGCATAATAATTCGTCTTTTAATTAAAGGCTAGTATGAATGATTTGACGAAAGAAAATCTGTCTTAGCCTATTTTAAAAAAAATTAACCTAGAAGTTAAAAGGCTTCTATTTCCTAAAGGGACGACAAGACCCTATAAAGCTTTATTTATAATATTTTTATTTACTTCAAT-AAAAAATATAAATTTATAAATTCTATTGGGGCGATAGATAAATAAACATTATTGACTATAACGTTTTTAACGAAATTTATAAAATGTTTTTAAAA--CCTACAACAAGTTACTTTAGGGATAACAGCATAATTTCTTTTTAGAGTCCTTATCGACAAAGAAGATTATGACCTCGATGTTGAATTGAGTTACT-ATTTTTATGGAGATATAAAAAGTAGAAGTCTGTTCGACCCTTAA???????????????????????????????????????????????????????????????????????????ACAGCTCATGCTTTTGTTATAATTTTTTTTATAGTTATACCTATTATAATTGGAGGATTTGGAAATTGACTTGTACCTTTAATGTTAGGAGCCCCTGACATAGCTTTCCCTCGTATAAATAATATAAGATTTTGACTACTACCTCCTTCTTTAGTACTTCTACTAAGAAGAGGGCTTGTAAAAAGAGGAGTTGGAACAGGGTGAACTGTATACCCTCCTTTACCAGCAGGAATTGCTCATAGGGGAGCTTCTGTAGATTTAGGTATTTTTTCATTACACTTAGCTGGAGCTTCTTCGATTCTAGGAGCTGTAAATTTTATTTCTACTTGTATTAATATACGTACTCCTGGGATAAAACTAAATCGTATACCATTGTTTGTTTGATCTGTTTTGATTACGGCTATTCTATTACTTCTATCCCTGCCTGTGCTAGCAGGAGCTATTACAATATTACTTACTGATCGAAATTTAAATACTTCTTTCTTCGATCCTAGAGGAGGAGGAGATCCTGTACTATATCAGCATTTATTT
San_Rafael_129_5_miss_16s           ???????????????????????????????????????????????????????????????????????????????????????????????????????????????????????????????????????????????????????????????????????????????????????????????????????????????????????????????????????????????????????????????????????????????????????????????????????????????????????????????????????????????????????????????????????????????????????????????????????????????????????????????????????????????????????????????????????????????????????????????????????ATTATCCGTACGGAGTTAGGGCAACCAGGAAGTTTTATTGGAGATGATCAGATCTATAATGTAGTTGTAACAGCTCATGCTTTTGTTATGATTTTTTTTATAGTTATACCTATTATAATTGGAGGATTTGGAAATTGACTTGTACCTTTAATGTTAGGAGCTCCTGACATAGCTTTCCCTCGTATAAATAATATAAGATTTTGACTACTACCTCCTTCTTTAGTACTTCTACTAAGAAGAGGGCTTGTAGAAAGAGGAGTTGGAACAGGGTGAACTGTATACCCTCCTTTAGCAGCAGGAATTGCTCATAGGGGAGCTTCTGTAGATTTAGGTATTTTTTCATTACACTTAGCTGGAGCTTCTTCGATTCTAGGAGCTGTAAATTTTATTTCTACTTGTATTAATATACGTACTCCTGGGATAAAACTAGATCGTATACCATTGTTTGTTTGATCTGTTTTGATTACGGCTATTCTATTACTTCTATCCCTGCCTGTGCTAGCAGGGGCTATTACAATATTACTTACTGATCGAAATTTAAATACTTCTTTCTTCGATCCTAGAGGAGGAGGAGATCCTGTACTATATCAGCATTTATTT
San_Rafael_129_6                    ?????????????????????GATCTGCCCACTGAACATTAAATGGCCGCAGTACCCTGACTGTGCTAAGGTAGCATAATAATTCGTCTTTTAATTAAAGGCTAGTATGAATGATTTGACGAAAGAAAATCTGTCTTAGCCTATTTTAAAAAAAATTAACCTAGAAGTTAAAAGGCTTCTATTTCCTAAAGGGACGACAAGACCCTATAAAGCTTTATTTATAATATTTTTATTTACTTCAAT-AAAAAATATAAATTTATAAATTCTATTGGGGCGATAGATAAATAAACATTATTGACTATAACGTTTTTAACGAAATTTATAAAATGTTTTTAAAA--CCTACAACAAGTTACTTTAGGGATAACAGCATAATTTCTTTTTAGAGTCCTTATCGACAAAGAAGATTATGACCTCGATGTTGAATTGAGTTACT-ATTTTTATGGAGATATAAAAAGTAGAAGTCTGT?????????????????ATTATCCGTACGGAGTTAGGGCAACCAGGAAGTTTTATTGGAGATGATCAGATCTATAATGTAGTTGTAACAGCTCATGCTTTTGTTATAATTTTTTTTATAGTTATACCTATTATAATTGGAGGATTTGGAAATTGACTTGTACCTTTAATGTTAGGAGCCCCTGACATAGCTTTCCCTCGTATAAATAATATAAGATTTTGACTACTACCTCCTTCTTTAGTACTTCTACTAAGAAGAGGGCTTGTAGAAAGAGGAGTTGGAACAGGGTGAACTGTATACCCTCCTTTAGCAGCAGGAATTGCTCATAGGGGAGCTTCTGTAGATTTAGGTATTTTTTCATTACACTTAGCTGGAGCTTCTTCGATTCTAGGAGCTGTAAATTTTATTTCTACTTGTATTAATATACGTACTCCTGGGATAAAACTAGATCGTATACCATTGTTTGTTTGATCTGTTTTGATTACGGCTATTCTATTACTTCTATCCCTGCCTGTGCTAGCAGGGGCTATTACAATATTACTTACTGATCGAAATTTAAATACTTCTTTCTTCGATCCTAGAGGAGGAGGAGATCCTGTACTATATCAGCATTTATTT
Santa_Rosalia_NW_3                  CGCCAGAATTTCTTCTGGTAGGATCTGCCCACTGAACATTAAATGGCCGCAGTACCCTGACTGTGCTAAGGTAGCATAATAATTCGTCTTTTAATTAAAGGCTAGTATGAATGATTTGACGAAAGAAAATCTGTCTTAGCTTATT-AAAAAAAAATTAACCTGGAAGTTAAAAGGCTTCTATTTCCTAAAGGGACGACAAGACCCTATAAAGCTTTATTTATAATATTTTTATTTATTTCAAT-AAAAAATACAAATTTATAAATTCTATTGGGGCGATAGATAAATAAACATTATTGACTACAACGTTTTTAACGAAATTTACAAAATGTTTTTAAAA--CCTACAACAAGTTACTTTAGGGATAACAGCATAATTTCTTTTTAGAGTCCTTATCGACAGAGAAGATTATGACCTCGATGTTGAATTGAGTTACT-ATTTTTATGGAGATATAAAAAATAGAAGTCTGTT?????????????????????????????AGCTAGGGCAGCCGGGAAGTTTTATTGGAGATGATCAGATCTATAATGTAGTTGTAACAGCCCATGCTTTTGTAATAATTTTTTTTATAGTTATACCTATTATAATTGGAGGATTTGGAAATTGACTCGTACCTTTAATGCTAGGAGCCCCTGATATAGCTTTTCCTCGTATAAATAATATAAGATTTTGATTACTACCTCCTTCTCTAGTACTTCTACTTAGAAGAGGGCTTGTAGAGAGAGGAGTTGGGACAGGGTGAACTGTGTACCCTCCTTTAGCAGCAGGAATTGCTCATAGGGGAGCTTCTGTAGATTTAGGTATTTTTTCATTACATTTAGCCGGAGCTTCTTCGATTCTAGGGGCTGTAAATTTTATTTCTACTTGTATTAATATACGTACTCCTGGGATAAAACTAGATCGTATACCGTTGTTTGTGTGATCTGTTTTGATCACAGCTATTCTTTTACTTCTATCTCTGCCTGTACTAGCAGGGGCTATTACAATATTACTTACTGATCGAAATTTAAACACTTCTTTCTTCGATCCT???????????????????????????????????????
Santa_Rosalia_NW_4                  CGCCAGAATTTCTTCTGGTAGGATCTGCCCACTGAACATTAAATGGCCGCAGTACCCTGACTGTGCTAAGGTAGCATAATAATTCGTCTTTTAATTAAAGGCTAGTATGAATGATTTGACGAAAGAAAATCTGTCTTAGCTTATT-AAAAAAAAATTAACCTGGAAGTTAAAAGGCTTCTATTTCCTAAAGGGACGACAAGACCCTATAAAGCTTTATTTATAATATTTTTATTTATTTCAAT-AAAAAATACAAATTTATAAATTCTATTGGGGCGATAGATAAATAAACATTATTGACTACAACGTTTTTAACGAAATTTACAAAATGTTTTTAAAA--CCTACAACAAGTTACTTTAGGGATAACAGCATAATTTCTTTTTAGAGTCCTTATCGACAGAGAAGATTATGACCTCGATGTTGAATTGAGTTACT-ATTTTTATGGAGATATAAAAAATAGAAGTCTGTTCGACACTTAA??????ATTATTCGTACAGAGCTAGGGCAGCCGGGAAGTTTTATTGGAGATGATCAGATCTATAATGTAGTTGTAACAGCCCATGCTTTTGTAATAATTTTTTTTATAGTTATACCTATTATAATTGGAGGATTTGGAAATTGACTCGTACCTTTAATGCTAGGAGCCCCTGATATAGCTTTTCCTCGTATAAATAATATAAGATTTTGATTACTACCTCCTTCTCTAGTACTTCTACTTAGAAGAGGGCTTGTAGAGAGAGGAGTTGGGACAGGGTGAACTGTGTACCCTCCTTTAGCAGCAGGAATTGCTCATAGGGGTGCTTCTGTAGATTTAGGTATTTTTTCATTACATTTAGCCGGAGCTTCTTCGATTCTAGGGGCTGTAAATTTTATTTCTACTTGTATTAATATACGTACTCCTGGGATAAAACTAGATCGTATACCGTTGTTTGTGTGATCTGTTTTGATCACAGC??????????????????????????????????????????????????????????????????????????????????????????????????????????????????????????????????
Santa_Rosalia_NW_5                  CGCCAGAATTTCTTCTGGTAGGATCTGCCCACTGAACATTAAATGGCCGCAGTACCCTGACTGTGCTAAGGTAGCATAATAATTCGTCTTTTAATTAAAGGCTAGTATGAATGATTTGACGAAAGAAAATCTGTCTTAGCTTATT-AAAAAAAAATTAACCTGGAAGTTAAAAGGCTTCTATTTCCTAAAGGGACGACAAGACCCTATAAAGCTTTATTTATAATATTTTTATTTATTTCAAT-AAAAAATACAAATTTATAAATTCTATTGGGGCGATAGATAAATAAACATTATTGACTACAACGTTTTTAACGAAATTTACAAAATGTTTTTAAAA--CCTACAACAAGTTACTTTAGGGATAACAGCATAATTTCTTTTTAGAGTCCTTATCGACAGAGAAGATTATGACCTCGATGTTGAATTGAGTTACT-ATTTTTATGGAGATATAAAAAATAGAAGTCTGTTC???????????????ATTATTCGTACAGAGCTAGGGCAGCCGGGAAGTTTTATTGGAGATGATCAGATCTATAATGTAGTTGTAACAGCCCATGCTTTTGTAATAATTTTTTTTATAGTTATACCTATTATAATTGGAGGATTTGGAAATTGACTCGTACCTTTAATGCTAGGAGCCCCTGATATAGCTTTTCCTCGTATAAATAATATAAGATTTTGATTACTACCTCCTTCTCTAGTACTTCTACTTAGAAGAGGGCTTGTAGAGAGAGGAGTTGGGACAGGGTGAACTGTGTACCCTCCTTTAGCAGCAGGAATTGCTCATAGGGGTGCTTCTGTAGATTTAGGTATTTTTTCATTACATTTAGCCGGAGCTTCTTCGATTCTAGGGGCTGTAAATTTTATTTCTACTTGTATTAATATACGTACTCCTGGGATAAAACTAGATCGTATACCGTTGTTTGTGTGATCTGTTTTGATCACAGCTATTCTTTTACTTCTATCTCTGCCTGTACTAGCAGGGGCTATTACAATATTACTTACTGATCGAAATTTAAACACTTCTTTCTTCGATCCTAGAGGAGGAGGAGATCCTGTACTATATCAACATTTATTT
Sea_Cliff_Lat_1                     ????????????????????????????????????????????????????????????????????????????????????????????????????????????????GATTTGACGAAAGATTAACTGTCTTAGCTTATT-ATTAAAAAATTAACTTAGAAGTTAAAAGGCTTCTATTTACTAAAGGGACGATAAGACCCTATAAAGCTTTATTTAA-AAATTTCTATTTTTGTTAAG-AAAAAAATACAAATCATAAATTTTATTGGGGAGATAGATAAACAAACATTATCAATTACAACGTTCTTAACGAAACTTATAAAACGTTTTTAAAAACCTTATAACAAGTTACTTTAGGGATAACAGCATAATTTCTTTTTAGAGTTCCTATCGACAAAGAAGATTATGACCTCGATGTTGAATTGAGTTGCT-CCTTTTAAGCAGATTTAAAAGGCAGGA???????????????????????ATTATTCGAACAGAGTTAGGGCAACCAGGTAGTTTTATTGGAGATGATCAGATTTATAATGTAGTTGTTACAGCTCATGCTTTTGTAATAATTTTTTTTATAGTTATACCTATTATAATTGGCGGGTTTGGAAATTGACTTGTGCCTTTAATATTGGGGTCTCCTGATATGGCCTTTCCTCGTATAAACAATATAAGGTTTTGATTATTACCCCCTTCTTTAGTACTTTTACTTAGTAGAGGGCTTGTAGAAAGAGGAGTGGGTACTGGATGGACTGTTTATCCTCCTCTAGCAAGAGGTATTGCTCATAGAGGAGCTTCTGTGGACTTAGGTATTTTTTCGTTACATTTGGCTGGGGCTTCTTCTATTCTAGGAGCTGTAAATTTTATTTCTACTTGTATTAATATA????????????????????????????????????????????????????????????????????????????????????????????????????????????????????????????????????????????????????????????????????????????????????????????????
Isla_Tiburon_7_1                    CGCCAGAACTTCTTCTGGTAGGATCTGCCCACTGAACATTAAATGGCCGCAGTACCCTGACTGTGCTAAGGTAGCATAATAATTCGTCTTTTAATTAAAGGCTAGTATGAATGATTTGACGAAAGAAAATCTGTCTTAGCCTATT-AAAAAAAAATTAACCTAGAAGTTAAAAGGCTTCTATTTCCTAAAGGGACGACAAGACCCTATAAAGCTTTATTTATAATATTTTTATTTACTTCAAT-AAAAAATATAAATTTATAAATTCTATTGGGGCGATAGATAAATAAACATTATTGACTATAACGTTTTTAACGAAATTTATAAAATGTTTTTAAAA--CCTACAACAAGTTACTTTAGGGATAACAGCATAATTTCTTTTTAGAGTCCTTATCGACAAAGAAGATTATGACCTCGATGTTGAATTGAGTTACT-ATTTTTATGGAGATATAAAAAGTAGAAGTCTGTTCGA???????????????????????????????????????????????????????????????????????????????????????????GCTTTTGTTATAATTTTTTTTATAGTTATACCTATTATAATTGGAGGATTTGGAAATTGACTTGTACCTTTAATGTTAGGAGCCCCTGATATAGCTTTCCCTCGTATAAATAATATAAGATTTTGACTACTACCTCCTTCTTTAGTACTTCTACTAAGAAGAGGGCTTGTAGAGAGAGGAGTTGGAACAGGGTGAACTGTATACCCTCCTTTAGCAGCAGGAATTGCTCATAGAGGGGCTTCTGTAGATTTAGGTATTTTTTCATTACACCTAGCTGGAGCCTCTTCGATTTTAGGAGCTGTAAATTTTATTTCTACTTGTATTAATATACGTACTCCTGGGATAAAACTAGATCGTATACCATTGTTTGTTTGATCTGTTTTGATTACGGCTATTCTATTACTTCTATCCTTACCTGTGCTAGCAGGGGCTATTACAATATTACTTACTGATCGAAATTTAAATACTTCTTTCTTCGATCCTAGAGGAGGAGGAGATCCTGTACTATATCAGCATTTATTT
Isla_Tiburon_7_2                    CGCCAGAATTTCTTCTGGTAGGATCTGCCCACTGAACATTAAATGGCCGCAGTACCCTGACTGTGCTAAGGTAGCATAATAATTCGTCTTTTAATTAAAGGCTAGTATGAATGATTTGACGAAAGAAAATCTGTCTTAGCCTATT-AAAAAAAAATTAACCTAGAAGTTAAAAGGCTTCTATTTCCTAAAGGGACGACAAGACCCTATAAAGCTTTATTTATAATATTTTTATTTACTTCAAT-AAAAAATATAAATTTATAAATTCTATTGGGGCGATAGATAAATAAACATTATTGACTATAACGTTTTTAACGAAATTTATAAAATGTTTTTAAAA--CCTACAACAAGTTACTTTAGGGATAACAGCATAATTTCTTTTTAGAGTCCTTATCGACAAAGAAGATTATGACCTCGATGTTGAATTGAGTTACT-ATTTTTATGGAGATATAAAAAGTAGAAGTCTGTTCGACTTTTAATTTCTCATTATTCGTACGGAGTTAGGGCAGCCAGGAAGTTTTATCGGAGATGATCAGATCTATAATGTAGTTGTAACAGCTCATGCTTTTGTTATAATTTTTTTTATAGTTATACCTATTATAATTGGAGGATTTGGAAATTGACTTGTACCTTTAATGTTAGGAGCCCCTGATATAGCTTTCCCTCGTATAAATAATATAAGATTTTGACTACTACCTCCTTCTTTAGTGCTTCTACTAAGAAGAGGGCTTGTAGAGAGAGGAGTTGGAACAGGGTGAACTGTATACCCTCCTTTAGCAGCAGGAATTGCTCATAGAGGGGCTTCTGTAGATTTAGGTATTTTTTCATTACACCTAGCTGGAGCCTCTTCGATTTTAGGAGCTGTAAATTTTATTTCTACTTGTATTAATATACGTACTCCTGGGATAAAACTAGATCGTATACCATTGTTTGTTTGATCTGTTTTGATTACGGCTATTCTATTACTTCTATCCCTACCTGTGCTAGCAGGGGCTATTACAATATTACTTACTGATCGAAATTTAAATACTTCTTTCTTCGATCCTAGAGGAGGAGGAGATCCTGTACTATATCAGCATTTATTT
Isla_Tiburon_7_3                    ????????????????GGTAGGATCTGCCCACTGAACATTAAATGGCCGCAGTACCCTGACTGTGCTAAGGTAGCATAATAATTCGTCTTTTAATTAAAGGCTAGTATGAATGATTTGACGAAAGAAAATCTGTCTTAGCCTATT-AAAAAAAAATTAACCTAGAAGTTAAAAGGCTTCTATTTCCTAAAGGGACGACAAGACCCTATAAAGCTTTATTTATAATATTTTTATTTACTTCAAT-AAAAAATATAAATTTATAAATTCTATTGGGGCGATAGATAAATAAACATTATTGACTATAACGTTTTTAACGAAATTTATAAAATGTTTTTAAAA--CCTACAACAAGTTACTTTAGGGATAACAGCATAATTTCTTTTTAGAGTCCTTATCGACAAAGAAGATTATGACCTCGATGTTGAATTGAGTTACT-ATTTTTATGGAGATATAAAAAGTAGAAGTCTGTTCGACCCTTAA?????????????????????????????????????????????????ATGATCAGATCTATAATGTAGTTGTAACAGCTCATGCTTTTGTTATAATTTTTTTTATAGTTATACCTATTATAATTGGAGGATTTGGAAATTGACTTGTACCTTTAATGTTAGGAGCCCCTGATATAGCTTTCCCTCGTATAAATAATATAAGATTTTGACTACTACCTCCTTCTTTAGTGCTTCTACTAAGAAGAGGGCTTGTAGAGAGAGGAGTTGGAACAGGGTGAACTGTATACCCTCCTTTAGCAGCAGGAATTGCTCATAGAGGGGCTTCTGTAGATTTAGGTATTTTTTCATTACACCTAGCTGGAGCCTCTTCGATTTTAGGAGCTGTAAATTTTATTTCTACTTGTATTAATATACGTACTCCTGGGATAAAACTAGATCGTATACCATTGTTTGTTTGATCTGTTTTGATTACGGCTATTCTATTACTTCTATCCCTACCTGTGCTAGCAGGGGCTATTACAATATTACTTACTGATCGAAATTTAAATACTTCTTTCTTCGATCCTAGAGGAGGAGGAGATCCTGTACTATATCAGCATTTATTT
Isla_Tiburon_7_4                    ??????????????????????????????????????????????????????????????????????????????????????????????????????????????ATGATTTGACGAAAGAAAATCTGTCTTAGCCTATTAAAAAAAAAATTAACCTAGAAGTTAAAAGGCTTCTATTTCCTAAAGGGACGACAAGACCCTATAAAGCTTTATTTATAATATTTTTATTTACTTCAAT-AAAAAATATAAATTTATAAATTCTATTGGGGCGATAGATAAATAAACATTATTGACTATAACGTTTTTAACGAAATTTATAAAATGTTTTTAAAA--CCTACAACAAGTTACTTTAGGGATAACAGCATAATTTCTTTTTAGAGTCCTTATCGACAAAGAAGATTATGACCTCGATGTTGGATTAAG?????-??????????????????????????????????????????????????ATTATTCGTACGGAGTTAGGGCAGCCAGGAAGTTTTATTGGAGATGATCAGATCTATAATGTAGTTGTAACAGCTCATGCTTTTGTTATAATTTTTTTTATAGTTATACCTATTATAATTGGAGGATTTGGAAATTGACTTGTACCTTTAATGTTAGGAGCCCCTGATATAGCTTTCCCTCGTATAAATAATATAAGATTTTGACTACTACCTCCTTCTTTAGTGCTTCTACTAAGAAGAGGGCTTGTAGAGAGAGGAGTTGGAACAGGGTGAACTGTATACCCTCCTTTAGCAGCAGGAATTGCTCATAGAGGGGCTTCTGTAGATTTAGGTATTTTTTCATTACACCTGGCTGGAGCCTCTTCGATTTTAGGAGCTGTAAATTTTATTTCTACTTGTATTAATATACGTACTCCTGGGATAAAACTAGATCGTATACCATTATTTGTTTGATCTGTTTTGATTACGGCTATTCTATTACTTCTATCCCTGCCTG-GCTAGCAGGGGCT??????????????????????????????????????????????????????????????????????????????????????????
Isla_Tiburon_7_5                    ????????????????????????????????TGAACATTAAATGGCCGCAGTACCCTGACTGTGCTAAGGTAGCATAATAATTCGTCTTTTAATTAAAGGCTAGTATGAATGATTTGACGAAAGAAAATCTGTCTTAGCCTATT-AAAAAAAAATTAACCTAGAAGTTAAAAGGCTTCTATTTCCTAAAGGGACGACAAGACCCTATAAAGCTTTATTTATAATATTTTTATTTACTTCAAT-AAAAAATATAAATTTATAAATTCTATTGGGGCGATAGATAAATAAACATTATTGACTATAACGTTTTTAACGAAATTTATAAAATGTTTTTAAAA--CCTACAACAAGTTACTTTAGGGATAACAGCATAATTTCTTTTTAGAGTCCTTATCGACAAAGAAGATTATGACCTCGATGTTGAATTGAGTTACT-ATTTTTATGGAGGTATAAAAAGTAGAAGTCTGTTCGACCCTTAA??????ATTATTCGTACGGAGTTAGGGCAGCCAGGAAGTTTTATTGGAGATGATCAGATCTATAATGTAGTTGTAACAGCTCATGCTTTTGTTATAATTTTTTTTATAGTTATACCTATTATAATTGGAGGATTTGGAAATTGACTTGTACCTTTAATGTTAGGAGCCCCTGATATAGCTTTTCCTCGTATAAATAATATAAGATTTTGACTACTACCTCCTTCTTTAGTACTTCTATTAAGAAGAGGGCTTGTAGAGAGAGGAGTTGGAACAGGGTGAACTGTATATCCTCCTTTAGCAGCAGGAATTGCTCATAGAGGGGCTTCTGTAGATTTAGGTATTTTTTCATTACACCTAGCTGGAGCCTCTTCGATTTTAGGAGCTGTAAATTTTATTTCTACTTGTATTAATATACGTACTCCTGGGATAAAACTAGATCGTATACCATTGTTTGTTTGATCTGTTTTGATTACGGCTATTCTATTACTTCTATCCTTACCTGTGCTAGCAGGGGCT??????????????????????????????????????????????????????????????????????????????????????????
Zihuatanejo_113_1                   GCCAGAGAATCCTCTGGTAGGATCTGCCCAATGAGTATTTAAATGGCCGCAGTACCCTAACTGTGCTAAGGTAGCATAATAATTTGCCTTTTAATTAGAGGCTAGTATGAAAGATTTGACGAAAGAATATCTCTCTCAGCTTATC-AAAAAAAAATTAACCTGAAAGTTAAAAGGCTTTCATATCCTAAAAGGACGACAAGACCCTATAAAGCTTTATTTAT-ATATTTTTATTTACTTCAATAGAAAAATACAAATCTATAAATTTTATTGGGGCGATAAATAAACAAACATTATTAATTATAACGTCTTTGACGAAACTTATAGAACGTTTGTAAAAA-CTTATAACAAGTTACTTTAGGGATAACAGCATAATTTCTTTTAAGAGTTCCTATCGACAAAGAAGATTATGACCTCGATGTTGAATTGAGTTACT-CCTTTTAAGCAGCCCTAAAAGGTAGAAGTCTGTTCGACTTTTAATTACTC??????????????????????????????????????????GATGATCAGATTTATAATGTAGTTGTAACAGCTCATGCTTTTGTTATAATTTTTTTTATAGTTATACCCATTATAATTGGGGGATTTGGAAATTGGCTTGTGCCTTTAATATTAGGGGCTCCTGATATAGCCTTCCCACGTATAAATAATATAAGGTTTTGATTGTTGCCTCCTTCCTTAGTATTATTGCTTAGAAGAGGTCTTGTAGAGAGGGGAGTAGGCACAGGGTGGACTGTCTATCCTCCTTTAGCAAGAGGAATTGCCCATAGAGGTGCATCTGTGGATTTAGGTATTTTTTCATTACATTTAGCTGGGGCTTCTTCAATTTTAGGGGCTGTAAATTTTATCTCTACTTGTATTAATATACGTACCCCTGGGATAAAATTAGATCGTATGCCTTTATTTGTTTGATCAGTTTTGATTACAGCTGTTCTTTTACTTCTATCTCTACCTGTATTAGCCGGAGCTA?????????????????????????????????????????????????????????????????????????????????????????
Zihuatanejo_113_2                   ????????????????????GATCTGCCCAATGAGTATTTAAATGGCCGCAGTACCCTAACTGTGCTAAGGTAGCATAATAATTTGCCTTTTAATTAGAGGCTAGTATGAAAGATTTGACGAAAGAATATCTCTCTCAGCTTATC-AAAAAAAAATTAACCTGAAAGTTAAAAGGCTTTCATATCCTAAAAGGACGACAAGACCCTATAAAGCTTTATTTAT-ATATTTTTATTTACTTCAATAGAAAAATACAAATCTATAAATTTTATTGGGGCGATAAATAAACAAACATTATTAATTATAACGTCTTTGACGAAACTTATAGAACGTTTGTAAAAA-CTTATAACAAGTTACTTTAGGGATAACAGCATAATTTCTTTTAAGAGTTCCTATCGACAAAGAAGATTATGACCTCGATGTTGAATTGAGTTACT-CCTTTTAAGCAGCCCTAAAAGGTAGAAGTCTGT???????????????????????????????????????AACCAGGGAGTTTTATTGGAGATGATCAGATTTATAATGTAGTTGTAACAGCTCATGCTTTTGTTATAATTTTTTTTATAGTTATACCCATTATAATTGGGGGATTTGGAAATTGGCTTGTGCCTTTAATATTAGGGGCTCCTGATATAGCCTTCCCACGTATAAATAATATAAGGTTTTGATTGTTGCCTCCTTCCTTAGTATTATTGCTTAGAAGAGGTCTTGTAGAGAGGGGAGTAGGCACAGGGTGGACTGTCTACCCTCCTTTAGCAAGAGGAATTGCCCATAGAGGTGCATCTGTGGATTTAGGTATTTTTTCATTACATTTAGCTGGGGCTTCTTCAATTTTAGGGGCTGTAAATTTTATCTCTACTTGTATTAATATACGTACCCCTGGGATAAAATTAGATCGTATGCCTTTATTTGTTTGATCAGTTTTGATTACAGCTGTTCTTTTACTTCTATCTCTACCTGTATTAGCCGGAGCTATTACAATATTGCTTACTGATCGCAATCTAAATACCTCTTTTTTTGATCCTAGAGGAGGGGGGGATCCTGTATTATATCAACATCTATTT
Yaguanabo_Cuba                      ???????????????????????????????ATGAGTATTAAATGGCCGCAGTACCCTGACTGTGCTAAGGTAGCATAATAACTTGCCTTTTAATTAAAGGCTGGAATGAAAGATTTGACGAAAGAATATCTGTCTCAGCTTCTT-ATTAAAAAATTAACTTAAAGGTAAAAAGGCCTTTATTTACTAAAGGGACGACAAGACCCTATAAAGCTTTATTTAT-AAATTTTTATTTATATTAAG-AACAAAACAAAAACTATAAATTTTATTGGGGTGATAGATAAATAAACATTATCGGTTAAAACGTCTTTAACGAAACTTATACAACATTTTTAAAAACCTTATAACAAGTTACTTTAGGGATAACAGCATAATTTCTTTTTAGAGCCCTTATCGACATAGAAGATTATGACCTCGATGTTGAATTGAGTTACT-TCTCCTAAGTAGTCTTAGGTGATAGAAGTCTGTTCGAACCCTTAAA????????????????????????????CCTGGGAGATTTATTGGAGATGACCAGATCTATAATGTAATTGTAACAGCTCATGCTTTTGTTATAATTTTCTTTATAGTGATACCCATTATAATTGGGGGGTTTGGAAATTGGCTTGTGCCTCTAATGTTAGGAGCGCCTGATATGGCTTTCCCTCGCATAAATAATATAAGGTTTTGATTATTGCCTCCTTCTTTAGTGCTTCTTCTTAGCAGGGGTTTAGTAGAAAGAGGGGTAGGAACAGGATGGACTGTGTATCCTCCTTTAGCAAGGGGGATTGCCCATAGAGGGGCTTCTGTAGATTTAGGTATTTTTTCGTTGCATTTAGCTGGGGCTTCATCGATTTTAGGGGCTGTGAATTTTATTTCTACTTGTATCAATATACGTACTCCTGGAATAAAGCTAGATCGAATGCCTTTATTTGTGTGGTCTGTACTAATTACTGCTGTTTTATTACTCTTATCCCTTCCTGTACTAGCAGGGGCTATTACAATATTACTTACGGATCGCAATTTAAATACTTCTTTTTTTGATCCTAGTGGTGGTGGCGATCCTGTCCTTTATCAACATTTGTTC
	;
End;

begin paup;

taxset outgroup =
Yaguanabo_Cuba
;

taxset 16s_missing_taxon = 
El_Cajete_58_3_miss_16s
El_Cajete_58_5_miss_16s
El_Cajete_58_6_miss_16s
El_Cajete_58_7_miss_16s
Ensenada_281_3_miss_16s
La_Paz_59_5_miss_16s
Loreto_54_6_miss_16s
Puerto_Libertad_76_11_miss_16s
Puerto_Libertad_76_15_miss_16s
Salsipuedes_569_4_miss_16s
Salsipuedes_569_6_miss_16s
Salsipuedes_569_7_miss_16s
San_Carlos_12_6_miss_16s   
San_Evaristo_102_1_miss_16s
San_Evaristo_102_2_miss_16s
San_Luis_Gonzaga_269_1_miss_16s
San_Luis_Gonzaga_272_5_miss_16s
San_Luis_Gonzaga_272_7_miss_16s
San_Nicolas_45_3_miss_16s
San_Rafael_129_5_miss_16s
;

taxset COI_missing_taxon = 
Choya_284_1_miss_COI
El_Cajete_58_2_miss_COI
Isla_angel_de_la_Guarda_06_miss_COI
Isla_Partida_63_1_miss_COI
Isla_Partida_63_2_miss_COI
San_Bruno_405_1_miss_COI
San_Evaristo_102_3_miss_COI
San_Francisquito_125_1_miss_COI
San_Nicolas_45_1_miss_COI
San_Rafael_129_1_miss_COI
;

taxset PacificOnly =
Abreojos_109_3   
Abreojos_109_4   
Abreojos_109_5   
Abreojos_109_6   
Arroyo_Ancho_99_3
Arroyo_Ancho_99_4
Arroyo_Ancho_99_5
Capistrano_428_3
Capistrano_428_4
Capistrano_428_5
Capistrano_428_6
Christy_4    
Christy_6    
Crystal_120_1
Crystal_120_2
Crystal_120_3
El_Tomatal_268_5       
El_Tomatal_268_6       
Ensenada_281_2         
Ensenada_281_3_miss_16s
Ensenada_281_4         
Ensenada_281_5         
Ensenada_281_6         
Isla_Cedros_36_6
Isla_Cedros_36_7
San_Hipolito_118_3
San_Hipolito_118_4
San_Hipolito_118_5
Sea_Cliff_Lat_1
;

charset 16s = 1-487;
charset COI = 488-1087;
charset trust_always = 81-145 150-221 224-240 259-333 347-436 438-464 488-1087;
exclude all;
include trust_always;
exclude 16S;
delete all;
restore PacificOnly;
delete COI_missing_taxon [16s_missing_taxon]; [commands to exclude positions with questionable alignment and to remove taxa that are missing one of the two genes]
end;
