# Supplementary material for: Contrasting Phylogeography of Sandy vs. Rocky Supralittoral Isopods in the Megadiverse and Geologically Dynamic Gulf of California and Adjacent Areas
Source: PLoS One. 2013 Jul 2;8(7):e67827. doi: 10.1371/journal.pone.0067827 (PMC3699670; doi:10.1371/journal.pone.0067827)
Supplement: Dataset S2 — (NEX) [file pone.0067827.s014.nex]

#NEXUS 

Begin data;
	Dimensions ntax=50 nchar=4839;
	Format datatype=dna gap=-;
	Matrix
Abreojos_109_6                ????????????????????????????????????????????TGGCCGCAGTACCCTGACTGTGCTAAGGTAGCATAATAATTTGCCTTTTAATTAAAGGCTAGAATGAAGGATTTGACGAAAGATTAACTGTCTTAGCTTATT-ATTAAAAAATTAACTTAGAAGTTAAAAGGCTTCTATTTACTAAAGGGACGATAAGACCCTATAAAGCTTTATTTA-AAAATTTCTATTTTTGTT-AAG-AAAA-AAATACAAATCATAAATTTTATTGGGGAGATAGATAAACAAACATTATCAATTACAACGTTCTTAACGAAACTTATAAAACGTTT-TTAAAAACCTTATAACAAGTTACTTTAGGGATAACAGCATAATTTCTTTTTAGAGTTCCTATCGACAAAGAAGATTATGACCTCGATGTTGAATTGAGTTGCT-CCTTTTAAGCAGATTTAAAAGGCAGGA???????????????????????ACTTGGAAATCAAACCTTAAATAGTAAGAGCTATATTTCTGAAACTTAAAAAGTTTGGCGGCTTTTAGAAAAATCAGGGGAATTTGTATCATTATCGTAACTACGCGTTATACCTTACTTAACTTTAGCTTGTATACCGCCGCCTAAGTAATCTTAGTAAAGAAAAACTATAACTAGCTATAAAAACGTCAGGTCATGGTGCAGCATAGCTAAGAAGATTACAAATTACAATTTATATATAACT-GGAGTTAAAATTAAAATTTTAATGAAACAGGACTTGTAAGTAATTACTAA-TTAGAATAGAGTAATAAATATAAA-CTAAAAGTGTACATATCGCCCGTCACTCT?????????????????????????????????????????????????????????ATTATTCGAACAGAGTTAGGGCAACCAGGTAGTTTTATTGGAGATGATCAGATTTATAATGTAGTTGTTACAGCTCATGCTTTTGTAATAATTTTTTTTATAGTTATACCTATTATAATTGGCGGGTTTGGAAATTGACTCGTGCCTTTAATATTGGGGTCTCCTGATATGGCCTTTCCTCGTATAAACAATATAAGGTTTTGATTATTACCCCCTTCTTTAGTACTTTTACTTAGTAGAGGGCTTGTAGAAAGAGGAGTGGGTACTGGATGGACTGTTTATCCTCCTCTAGCAAGAGGTATTGCTCATAGAGGAGCTTCTGTGGACTTAGGTATTTTTTCGTTACATTTGGCTGGGGCTTCTTCTATTCTAGGAGCTGTAAATTTTATTTCTACTTGTATTAATATACGTACTCCTGGAATAAAATTAGATCGTATACCTTTATTTGTTTGATCTGTCTTAATTACTGCTATCTTATTACTTCTATCTTTACCTGTTTTGGCTGGGGCTATTACAATACTGCTTACTGATCGAAATTTAAATACTTCTTTTTTTGATCCTAGAGGAGGTGGGGATCCTGTACTATATCAGCATTTATTTTTTTTCACACTACACTTTACACTTCCTTTTATTCTATTGGCAATAGTTGTAATCCATATTTTATATCTACATCAAACAGGCTCTAATAATCCTTTGGGATTACCTTCAGGAGAAGATAAAATTCCATTTTCTCCTTACTATATTTTCAAAGATATCGTAGGATTTATTGTTATAATATTAATACTTATAGCAATTACCTTACTAGACCCTTACTTATTAGGAGATCCCGAAAATTTTAACCCAGCAAACCCACTTAGGACTCCTACTCATATTCAGCCCGAATGATACTTCCTCTT?????????????????????????????????????????????????????????????????????????????????????????????????????????????????????????????????????????????????????????????????????????????????????????????????????????????????????????????????????????????????????????????????????????????????????GAGCATATAACAAATAAGTAACAATAAACATATAAACTAAACCCGAACTTAAACAATATATCTTAGTAATAATATCTTCTCTTGATTTAATATATATATTAGGTTCACCAACTATTA---CTAAGTCTATGCCAATTATTTTATAAACAAAAGCTAGACTTACCAGACCTACAATAAATGTGAAAATACTTACTAAATCGATTTTTTCTAGTATATCCCTTGAAGCTAACCTTGAAACATAAGTAAATAAAACAAGTATACCCCCAAAAAAGACTAAAAATAAAATATATCCAAACCATAGAGAAAACTTTAAACAACTTACTAATAAAGATAAAATTAAGGTTTGTGCTAATAAAATAAAAATTATTAAATGAGGTCTATATAAAGCTAGCACAAGAATTCCTAATCCCGCCAAACCCACCAAAAGCCTAAATTCTAACACAAGAGATAGTT---TAAATAAAATATTAATTTTGGATATTAAAGAAGTGTAT-T---TCTCTCTTGAGTATGAAACTTATTTTCCCTATTTATTTAATCCCCCTTTTCCTCTTTTTCCCTGCCTTAATTAGATTTATATCAACCTGAGGACATCTTTTATCTACCTTGCTAGCCCTAGAATTTATAGTGTTGTCTATATTCTTAATCATTATATTAATAAACCCATCTATACCACAAGAATCATTCACTTCCTTAATATTTATTAGAATTGCTGTGTGTGAAGGAGCACTAGGATTGACTATTCTTGTAATGCTAACCCGTACTAAAGGCTCAGATATGGTATCTAGAATATTACTAATAAAATGATAACCCTAATACTAATTTTAACAGTCCCCCTTTTTTTTTCAACTCCAATAATTTCTATAATTGCCTTAATACTTTCTGTAGGAAAATTATTACTAGAGATAAAGCATGATATAGATAATTTCTCTATTAGAGCTAATTTTTTCTGAGACTCCTTTTCTCATGTATTACTTACTCTTAATCTTTGAATTATTACCTTAATAATCCTTTCTAGAATTAAAATTAGAAATTCTCACTATTTCAAGACCATATACCTTCGCCTGCTAATACTACTTGCTATAATTCTTTCTTTAGCTTTTAGAGTTAATAATTATATTTTCTTCTATATCCTATTCGAAGCCTCCTTGATTCCAACATTTATACTAATCTTAGGCTGGGGATACCAGCCTGAACGCCTCCAGGCTGGAGTGTATATGTTAATATATACAGTTCTAGCCTCACTTCCTCTATTAATCTCCTTCCTCTATATTAATTTTACAATAAATTCTTGCAGAATAATTCTAATGCCTGTACTTTATCCCTACCACTTTATTATAAAACTATGACC??????????ACCAAAGCCGCCCGTAAATCTGCCCCGGCAACGGGAGGTGTTAAGAAACCTCACAGATACCGTCCAGGTACCGTGGCCCTCAGAGAAATTAGACGCTACCAAAAAAGTACCGAATTGCTCATCCGTAAATTGCCTTTCCAACGTCTTGTTCGCGAAATTGCTCAGGATTTCAAAACAGACCTACGGTTCCAGTCCTCTGCCGTAATGGCTTTACAAGAAGCCTCGGAAGCCTACCTTGTTGGACTTTTCGAGGACACAAACTTGTGCGCCATTCACGCAAAAAGA??????????????????????????????????????????????????????????????????????????????????????????????????????????????????????????????????????????????????????????????????????????????????????????????????????????????????????????????????????????????????????????????????????????????????????????????????????????????????????????????????????????????????????????????????????????????????????????????????????????????????????????????????????????????????????????????????????????????????????????????????????????????????????????????????????????????????????????????????????????????????????????????????????????????????????????????TTTGGCTAAGACC------ACTATTCCTATTCCTCTCCTTCAACTGACC----------------AAAAAGAGAAAGAGAA-----CGCGAAAGTGTC-CCGGAGCAA--ATCAACAACCGTCCTTGTCGATGAAAAA-----TATCGTTCGGCCCACCAGCGGCGTA--------------------------GTAGT---------------AGCCTCACCGGAAAGGG-----TGGTAG-AAGGTGGTATC------ATTATGGCAATAATAAT----ACATCTTCCACCTTCGATGGC---GGTGG-------------------------------------TGACTCTCGCG----CGCTCGCGTTCGGTCGGCAACTTCACTTTGACAAAATTAGAGTGCTCAGAGCGGGCAAGATCTGAAGCCCGAATGGAGGTGCATAGAATGATCTAAGATGACCTCGCGATCTAAACGTTTGTCGGTTTATGGGGTCGCGAGGTAATGATTAAA
Arroyo_Ancho_99_4             ????????????????????????????????????????????????CGCAGTACCCTGACTGTGCTAAGGTAGCATAATAATTTGCCTTTTAATTAAAGGCTAGAATGAAGGATTTGACGAAAGATTAACTGTCTTAGCTTATT-ATTAAAAAATTAACTTAGAAGTTAAAAGGCTTCTATTTACTAAAGGGACGATAAGACCCTATAAAGCTTTATTTA-AAAATTTCTATTTTTGTT-AAG-AAAA-AAATACAAATCATAAATTTTATTGGGGAGATAGATAAACAAACATTATCAATTACAACGTTCTTAACGAAACTTATAAAACGTTT-TTAAAAACCTTATAACAAGTTACTTTAGGGATAACAGCATAATTTCTTTTTAGAGTTCCTATCGACAAAGAAGATTATGACCTCGATGTTGAATTGAGTTGCT-CCTTTTAAGCAGATTTAAAAGGCAGGA???????????????????????ACTTGGAAATCAAACCTTAAATAGTAAGAGCTATATTTTTGAAACTTAAAAAGTTTGGCGGCTTTTAGAAAAATCAGGGGAATTTGTATCATTATCGTAACTACGCGTTATACCTTACTTAACTTTAGCTTGTATACCGCCGCCTAAGTAATTTTAGTAAAGAAAAACTATAACTAGCTATAAAAACGTCAGGTCATGGTGCAGCATAGCTAAGAAGATTACAAATTACAATTTATATATAACT-GGAGTTAAAATTAAAATTTTAATGAAACAGGACTTGTAAGTAATTACTAA-TTAGAATAGAGTAATAAATATAAA-CTAAAAGTGTACATATCGCCCGTCACTCT?????????????????????????????????????????????????????????ATTATTCGAACAGAGTTAGGGCAACCAGGTAGTTTTATTGGAGATGATCAGATTTATAATGTAGTTGTTACAGCTCATGCTTTTGTAATAATTTTTTTTATAGTTATACCTATTATAATTGGCGGGTTTGGAAATTGACTTGTGCCTTTAATATTGGGGTCTCCTGATATGGCCTTTCCTCGTATAAACAATATAAGGTTTTGATTATTACCCCCTTCTTTAGTACTTTTACTTAGTAGAGGGCTTGTAGAAAGAGGAGTGGGTACTGGATGGACTGTTTATCCTCCTCTAGCAAGAGGTATTGCTCATAGAGGAGCTTCTGTGGACTTAGGTATTTTTTCGTTACATTTGGCTGGGGCTTCTTCTATTCTAGGAGCTGTAAATTTTATTTCTACTTGTATTAATATACGTACTCCTGGAATAAAATTAGATCGTATACCTTTATTTGTTTGATCTGTCTTAATTACTGCTATCTTATTACTTCTATCTTTACCTGTTTTGGCTGGGGCTATTACAATACTGCTTACTGATCGAAATTTAAATACTTCTTTTTTTGATCCTAGAGGAGGTGGGGATCCTGTACTATATCAG?????????TTTTTCACACTACACTTTACACTTCCTTTTATTCTATTGGCAATAGTTGTAATCCATATTTTATATCTACATCAAACAGGCTCTAATAATCCTTTGGGATTACCTTCAGGAGAAGATAAAATTCCATTTTCTCCTTACTATATTTTCAAAGATATCGTAGGATTTATTGTTATAATATTAATACTTATAGCAATTACCTTACTAGACCCTTACTTATTAGGAGATCCTGAAAATTTTAACCCAGCAAACCCACTTAGGACTCCTACTCATATTCAGCCCGAGTGATACTTCCTCTT?????????????????????????????????????????????????????????????????????????ATTATCCTAATTTCAATTTGTACGAAAGGACTTTTGAAAAA-AAATATTTTTTTATTTAGAATAAATATATTCTAGATATACTAAGTCACTAGAGAGACCCTTTCCAACGCTTTCAAAACGCTTACT--T-ATATAGCTAAGTGACTAGATCAGCTCCTTAAGAGGACCTCTTTCTTCTTTTAAAAGTTTAGCAATACAAATAAGAGCATATAACAAATAAGTAACAATAAACATATAAACTAAACCCGAACTTAAACAATATATCTTAGTAATAATATCTTCTCTTGATTTAATATATATATTAGGTTCACCAACTATTA---CTAAGTCTATGCCAATTATTTTATAAACAAAAGCTAGACTTACCAGACCTACAATAAATGTGAAAATACTTACTAAGTCGATTTTTTCTAGTATATCCCTTGAAGCTAACCTTGAAACATAAGTAAATAAGACAAGTATACCCCCAAAAAAGACTAAAAATAAAATATATCCAAACCATAGAGAAAACTTTAAACAACTTACTAATAAAGATAAAATTAAGGTTTGTGCCAATAAAATAAAAATTATTAAATGAGGCCTATATAAAGCTAGCACAAGAATTCCTAATCCCGCCAAACCCACCAAAAGCCTAAATTCTAACACAAGAGATAGTT---TAAATAAAATATTAATTTTGGATATTAAAGAAGTGTAT-T---TCTCTCTTGAGTATGAAACTTATTTTCCCTATTTATTTAATCCCCCTTTTTCTCTTTTTCCCTGCCTTAATTAGATTTATATCAACCTGAGGACATCTTTTATCTACCTTGCTAGCCCTAGAATTTATAGTGTTGTCTATATTCTTAATCATTATATTAATAAACCCATCTATACCACAAGAATCATTCACTTCCTTAATATTTATTAGAATTGCTGTGTGTGAAGGAGCACTAGGATTGACTATTCTTGTAATACTAACCCGTACTAAAGGCTCAGATATGGTATCTAGAATATTACTAATAAAATGATAACCCTAATACTAATTTTAACAGTCCCCCTTTTTTTTTCAACTCCAATAATTTCTATAATTGCCTTAATACTTTCTGTAGGAAAATTACTACTAGAGATAAAGCATGATATAGATAATTTCTCTATTAGAGCTAATTTTTTCTGAGACTCCTTTTCTCATGTATTACTTACTCTTAATCTTTGAATTATTACCTTAATAATCCTTTCTAGAATCAAAATTAGAAATTCTCACTATTTCAAGACCATATACCTTCGCCTGCTAATACTACTTGCTATAATTCTTTCTTTAGCTTTTAGAGTTAATAATTATATTTTCTTCTATATCCTATTCGAAGCCTCCTTGATTCCAACATTTATACTAATCTTAGGCTGGGGATACCAGCCTGAACGCCTCCAGGCTGGAGTGTATATGTTAATATATACAGTTCTAGCCTCACTTCCTCTATTAATCTCCTTCCTCTATATTAATTTTACAATAAATTCTTGCAGAATAATTCTAATACCTGTACTTTATCCCTACCACTTT????????????????????????????????????????????????????????????????????????????????????????????????????????????????????????????????????????????????????????????????????????????????????????????????????????????????????????????????????????????????????????????????????????????????????????????????????????????????????????GGAGGTAGTGACGTGAAATAACGATGCGGGACTCTTCCGAGGCCTCGCAATCGGAATGAGTTAACTTTAAATCCTTTCGACGAGGATCGATTGGAGGGCAAGTCTGGTGCCAGCAGCCGCGGTAATTCCAGCTCCAATAGCGTATATTAAAGTTGCTGCGGTTAAAAAGCTCGTAGTTGGATCTCACGATTCGAAAGACGGAGAGCG-CCGTTGACGCA---GTCGTGG----TA----GTAGT------------AGTACTACTA--CA------CCACGAATCCACCT--TCTCATTCGTTTCG-TTACGGTAGAAGGAGTAATAA---------------TAGTACGGGGATGTCGAATGCGCGAACA--GGA------------TTTATGAAAA--------CGGTACGAGTTGATTTTCTGACGG---TGGTGGCGGAGGCGGTCGTCGTTGC------TGCGGCTGTT------------------GTTG-------CGGTGGTACGCTAGTGGCGAAC-----------GACCGTCGCCGCTACCGCTT---------CTACTACTTCGTTAATCGTTGATGTC----CTCTTCGTTGCTTTGGCTAATACC------ACTATTCCTCTTCCTTCTTTCCAACGGACG----------------AAAAAGAGAAGGCGAA-----CGCCAAAGTGTC-CCGGCGTAA--CTAAACAACCGTCCTTTTCGATGAAAAA-----TATTGTTCGGCCGGCCAGCGGCGTA--------------------------GTAGT---------------AGCCTCACCGGAAAGGG-----TGGTAG-AAGGTGGTATC------ATTATGGCAATAATAAT----ACATCTTCCACCTTCGATGGC---GGTGG-------------------------------------TGACTCTCGCG----CGCTCGCGTTCGGTCGGCAACTTCACTTTGACAAAATTAGAGTGCTCAGAGCGGGCAAGATCTGAAGCCCGAATGGAGGTGCATAGAATGATCTAAGATGACCTCGCGATCTAAACGTTTGTCGGTTTATGGGGTCGCGAGGTAATGATTAAA
Bahia_de_los_Angeles_263_4    ?????????????????????????????????????????????GGCCGCAGTACCCTGACTGTGCTAAGGTAGCATAATAATTTGCCTTTTAATTAAAGGCTAGCATGAAAGATTTGACGAAAGAAGATCTGTCTCTGCTTATT-TTAAAAAAATTAACCTGGAAGTTAAAAGGCTTCTATTTCTTAGAGGGACGACAAGACCCTATAAAGCTTTATTTATCATATTTTTATATGCTTC-AAG-GAAACAATACAAATTTATAAATTTTATTGGGGCGATAAATAAACAAACATTATTGACCAGAACGTACTTGACGAAATTTATAGAACGTTT-TTGAA---CCTATAACAAGTTACTTTAGGGATAACAGCATAATTTCTTTCTAGAGTCCTTATCGACAAAGAAGATTATGACCTCGATGTTGAATTGAGCTACT-TCTTTTATGTAAACTTAAAAGGCAGGA???????????????????????ACTTGGAAACTAGACCTTAACTAGTAGGAAATATATTTCTGAAACTTAAAAAGTTTGGCGGCTTTTAGAGGGCTCAGGGGAATTTGTATCGTTATCGTAACCACGCGCTACACCTTACTTAGCTCTAGCTTGTATACCGCCGCCTAAGTAATCTTTATAGAGGTTG-CTACAATTAGCTATACAGACGTCAGGTCATGGTGCAGTATAGCTAAGGTGATTACAAATTACAATTTACATCCAACTTGGAATTAAAATCAAAACTTTAATGAAATAGGACTTGTAAGTAATTACTAAGTTAGAATAGAGTAATAAATCTAAG-CTAAAAGTGTACATATCGCCCGTCACTCT??????????????????????????????????????????????????????????????????????????????????????????????????????GATCAAATTTACAACGTAGTTGTAACAGCTCATGCTTTTGTTATAATTTTTTTTATGGTTATGCCTATTATAATTGGGGGATTTGGAAATTGGCTTGTGCCTTTGATATTAGGGGCCCCTGATATAGCCTTTCCTCGGATGAATAACATAAGATTTTGATTGCTGCCTCCTTCTTTAGTGCTTCTACTTAGAAGAGGGCTTGTGGAAAGAGGAGTAGGGACAGGATGAACTGTGTATCCTCCTTTGGCAAGAGGGATTGCCCACAGAGGGGCTTCTGTAGACTTAGGTATTTTTTCATTGCATTTAGCTGGAGCCTCTTCTATTTTAGGGGCTGTAAATTTCATTTCAACTTGCATTAACATACGAACTCCTGGAATAAAATTAGATCGGATACCTTTGTTTGTTTGGTCTGTCTTGATTACAGCTGTTCTTTTACTCTTGTCTTTGCCTGTACTAGCAGGAGCTATTACAATACTGCTTACTGATCGAAATTTAAATACTTCTTTCTTTGACCCTAGAGGAGGCGGGGACCCTGTATTATACCAGCATTTATTTTTCTTTACACTTCACTTTACCCTCCCTTTTATTTTGCTAGCAATAGTTGTAATCCATATTTTGTACCTACATCAAACAGGCTCTAACAACCCCTTAGGACTTACCTCAAAAGAAGACAAAATTCCATTTTCTCCTTACTACATCGTAAAAGATATTGTAGGATTTATTATTATAGTAATAGCTCTAATACTAATTACTTTACTAAACCCCTACTTACTAGGAGATCCTGAAAATTTTAACCTAGCAAACCCTCTTAGGACTCCTACACATATTCAGCCCGAATGATACTTCCTCTT????????ACTCTTAATTACTCACATGATTTGAGTTCAGACCGGCGCGAGCCAGGTTAGTTTCTATCCTCTAGGTCTTATCAATTTCAGTTTTTACGAAAGGACTACTGAACAT-AAAAAATTTTTCTCTTAGAACAAATGTTCTCTAGCTAGTCTAAGTCATTAGGAA-AACCTTTCTAACGTTTTCAAAACGCTTACT--T-GTATAGCTAAATGACTAAATTAGCTCTTTAAGAGGTCCTCCCTCCCTCTTTAAAAGCTCAGCAATACAAATAAGAGCATACAATAAATAAACTACAACAAATATATAAACCAACCCTGAGCTTAAACAATACACCTTAGTGATAATTTCTTCCCTTGATTTTAAATACACATTAGACTCCTCAACTACTACTGCTAGGGCAATACCAATCGCCTTGTAGATAAGGCCCAGGCTTACCACTCCTGTAAGAAGTATAAAAATATTTACTAAATCAATTTTTTCTAACATATCCCTTGACGCTAAGCTTGATACATAAGTAAATAAAACAAGTATACCACCAAAAAAAACCAAAAATAAAATATACCTAAATCATAAAGAATACTTTAAACAACTTGTAAACAAAGATAAAACCAAGGTTTGTATAAGTAAAACAAAAATCATCAAATGAGGTCTAAATAGACCTAGTACAATAACACCCAATCCTGATAAGCCTACCAAAAGCCCAAGCTCTACCACAAGAGATAGTT---TAAATAAAATATTAATTTTGGATATTAAAGAAGTGAAC--CTCTCTCTCTTGACAATGAAACTTTTTT---CTTTTTATTATATCCCCCTTTTGCTTTTCTTCCCCGCTTTAATTAGATTTATATCTACTTGAGGACATCTACTTTCTACTCTATTAGCTTTAGAGTTTATGGTCCTATCTTTATTTTTAATTATTATACTAATAAACCCATCCATACCGCAAGAATCATTTACTTCTTTGATATTTATTAGAATTGCTGTTTGTGAAGGAGCATTGGGGTTAACTATTCTTGTAATACTTGCACGCACTAAAGGTTCAGATATAATATCAAGAACTCTAGTAATAAAATGATAGCCCTAACATTCCTCCTAATAGTACCTCTTTTTTTTCCTACTCCAATGATTTCTATTCTTGCTTTGATTTTGTCTGTGACAAACCTACTCCTGCAGATAAAACACGACACAGATAATTTCTATGTTAGAGCTAATTTTATTTGAGATTCTCTCTCTCATGTATTACTAATACTAACTTTATGGATTATTATCTTGATAATCCTATCCAGAATAAAAATTAGAAACTCTCATTTTTCGAAATCTACTTACCTTCGCCTGCTAATTCTTCTTGCTATTGTCCTTTCTATGGCTTTTAGAGTAAATAACTATATTTTATTTTATATCCTGTTCGAAGCTTCATTAGTCCCAACTTTTATTCTAATTCTGGGATGAGGCTACCAGCCTGAACGCCTTCAAGCCGGAGTGTACATGCTAATATATACAGTACTCGCCTCCCTTCCTTTGTTGATCTCTCTTCTTTATATACACTTTTCCTTAAACTCTTCTAGGATAGTGGTACTACCTGTATTACATTCCTCTTTTTTTATCATAAGATTATGGCCATTAGTATTAACCAAAGCCGCCCGTAAATCTGCTCCAGCAACGGGAGGTGTTAAGAAACCTCACAGATACCGTCCAGGTACCGTGGCACTCAGAGAAATTAGACGCTACCAAAAAAGTACCGAATTGCTCATCCGTAAATTGCCTTTCCAACGTCTTGTTCGCGAAATTGCTCAGGATTTCAAAACTGACCTACGGTTCCAGTCCTCTGCCGTAATGGCTTTACAAGAAGCCTCAGAAGCCTACCTTGTTGGACTTTTCGAGGATACAAACTTGTGCGCCATTCACGCAAAAAGAGGAGGTAGTGACGTGAAATAACGATGCGGGACTCTTCCGAGGCCTCGCAATCGGAATGAGTTAACTTTAAATCCTTTCGACGAGGATCGATTGGAGGGCAAGTCTGGTGCCAGCAGCCGCGGTAATTCCAGCTCCAATAGCGTATATTAAAGTTGCTGCGGTTAAAAAGCTCGTAGTTTAACCTCACGATTCGAAAGGAGGTGA----GCGCCGTGGTA---GTAGTAGTA-GTA----GTACT------------ACTACTACTAAAAA------CCTCGAATTCTCCT--TCTCCTTCTTCTCG-TTACAGAAGAAGAAGTAC------------------AAGGACGGGGATGTCTAAAACTCGAACA--TGA-------------TTATGATGA--------CAGTACAAGTTGATTTAGTGATAG---TGGTGGTGGAGGAGGTCGATGCTGC------TGCTGCTGCTGCTGCTCCTACTA---TAGTAG-------TAGTAGTGTGGCAATGGACAAC-----------AACCGCAGCCGCTGC---------TGCTACTACTACTACCTTCATTTTCGACTCC----CTCGTCTCCGCTTCTCCTCCTCCT---------CCTCTTCCTCTT------CCACAGAGG-----GA-AGAAGAAGAAGAAGAACAAGAACC-----TAAAGTGCCACG----GCTTAA-CTATATCACCAGTCCTTTTCCATGAACAA-----CATTGTCCGGCCCGCCATCGTCGTA--------------------------GTAGTAGTAGTAGTAGCAACAGCATCACCTGAATTGG-----TGGTAG------ATGGTT------ATTATAAT--TAATAAT----GCCTCTTCCACTTTAGATGGT---GCTGCTGCTGCTGC------TGGC----------------TATGCTGCTCGCG----CGCTCGCGTTCGGTCGGCAACTTCACTTTGACAAAATTAGAGTGCTCAGAGCGGGCAAGATCTGAAGCCCGAATGGAGGTGCATAGAATGATCTAAGATGACCTCGCGATCTAAACGTTTGTCGGTTTATGGGGTCGCGAGGTAATGATTAAA
Bahia_de_los_Angeles_394_1    ?????????????????????????????????????????????GGCCGCAGTACCCTGACTGTGCTAAGGTAGCATAATAATTTGCCTTTTAATTAAAGGCTAGCATGAATGATTTGACGAAAGAAGAACTGTCTCTACTTATT-TTAAATAAATTAACCTAGAAGTTAAAAGGCTTCTATTCTCTAGAGGGACGACAAGACCCTATAAAGCTTTATTTATCATATTTCTATTTATTTC-AAA-AAAA-AATATAAATTTATAAATTTTATTGGGGCGATAAATAAACAAACATTATTAACCATAACGTTCTTAACGAAATTTATAAAACGTTT-TTAAA---CC-ACAACAAGTTACTTTAGGGATAACAGCATAATTTCTTTTTAGAGCCCTTATCGACAAAGAAGATTATGACCTCGATGTTGAATTGAGCTACT-CCTTTTATGTAGACTTAAAAGGCAGGA???????????????????????ACTTGGAAACTAGACCTTAATTAGTAGGAAATATATTTCTGAAATTTAAAAAGTTTGGCGGCTTTTAGAGGGCTCAGGGGAATTTGTATCGTTATCGTAACTACGCGCTATACCTTACTTAGCTCTAGCTTGTATACCGCCGTCTAAGTAGTCTTAATAGAGACTG-CTACAACTAGCTATAAAAACGTCAGGCCATGGTGCAGCGTAGCTAAGATGATTACAAATTACAATTTAAATCCAACTTGGAATTAAAATTAAAACTTTAATGAAATAGGACTTGTAAGTAATTACTGAGTTAGAATAGAGTAATAAATCTTAA-CTAAAAGTGTACATATCGCCCGTCACTCT?????????TTGTTTTTGGGGGCTTGAGCAGGTGCAGTTGGTACAGGTTTAAGAATAATTATTCGAACAGAGTTAGGGCAACCAGGAAGTTTTATTGGAGATGATCAAATTTATAATGTAGTTGTAACAGCTCATGCTTTTGTTATAATTTTTTTTATAGTTATACCTATTATAATTGGTGGGTTTGGAAATTGGCTTGTACCTTTAATACTAGGGGCTCCTGATATAGCTTTTCCTCGAATAAATAATATAAGATTTTGATTGTTACCTCCCTCTTTAGTGCTTTTACTTAGAAGAGGATTGGTGGAAAGAGGAGTAGGGACAGGGTGAACTGTATATCCTCCTTTGGCAAGAGGTATTGCTCATAGAGGAGCTTCTGTAGATTTAGGAATCTTTTCATTACATCTAGCAGGAGCCTCTTCTATTTTAGGAGCTGTGAATTTTATTTCTACTTGTATTAATATGCGTACTCCTGGAATAAAATTAGATCGTATACCTCTCTTTGTTTGAACTGTT?????????????????????????????????????????????????????????????????????????????????????????????????????????????????????????????????????????????TTTTTTACACTTCACTTTACTCTCCCCTTTATTCTGCTAGCGTTAGTTGTAACTCATATTTTATATCTACACCAAACAGGTTCCAACAACCCTTTAGGACTTACCTCAGAAGAAGATAAAATCCCATTCTCCCCTTACTATATTATAAAAGATATTGTAGGATTTACCATTATAATAATAGCTTTAGTACTAATTGCTTTACTAAACCCTTATTTGCTAGGAGACCCTGAAAACTTTAACCCAGCAAACCCACTTAGAACTCCCACTCATATCCAGCCCGAGTGGTACTTCCTGTT???????????????ATTTCTCACATGATTTGAGTTCAAACCGGCGTGAGCCAGGTTAGTTTCTATCTTCTAGACCTTATTAATTTCAGTTTTTACGAAAGGACTATTGAATATAAAAAAATTTTTCTTTTAGAAAAAATGTTTTCTAAGTGACATAAGTCATTAGGAA-AACCTTTCTAACGTTTTCAAAACGCTTACTTAT-ATATAGCTAAATGACTAAATTAGCTCTTTAAGAGGTCCTCCCTCTCTCTTTAAAAGTTCAGCAATACAAATAAGTGCATATAATAAATAAGTTACAATAAATATATAAACTAGCCTTGAATTTAAACAATATACTTTTGTAATAATTTCTTCCCTTGATTTAAAATACACATTAGACTCCTCAATTATAA---TTAAACCCATTCCAGTTATCTTGTAAATAAAAATCAAGCTTACTATCCTTATAAAAAGTATGAAAATATTGGCTAAATCAATTTTTTCTAACATATCCCTTGATGCCAAGCTTGATACATAAGTAAATAAAACAAGTATACCTCCAAAAAAAACTAAAAATAAAATATATCTAAATCATAAAGAATACTTCAAATAACTTGTAAATAAAGACAAAACCAAAGTTTGCGCAAGTAAAACAAAAATCATTAAATGAGGACTAGATAGACCTAATACAAGAACACCTAATCCTAATAGACTTACCAAAAGCCCAAACTCTAACACAAGAGATAGTT---TAAATAAAATATTAATTTTGGATATTAAAGAAGTCAG??????????????????????????????????CTATTTATTACATCCCCCTTATACTCTTTTTCCCTGCCTTAATTAGATTTATATCTACTTGAGGGCATGTACTATCCACTCTATTGGCATTAGAGTTTATAGTACTATCGTTATTTTTAGTTATTATGCTAATAAACCCATCACTACCGCAAGAATCATGTGCTTCTTTAATATTTATTAGAATTGCTGTTTGTGAGGGGGCTTTAGGATTAACAATTCTTGTGATATTAACTCGTAGTAGAGGCTCGGATATAATTTCAAGGATCTTATTAATAAAATGATAACTTTAATTCTAGTCTTAATAGTTCCTCTCTTTTTCCCTACCCCAATAATCTCTATACTTGCTTTAATCCTAACTGTAACAAATTTACTATTACAAATAAAGCACGATACAGATAGCTTCTATGTTAGAGCTAACTTTATCTGAGACTCTCTCTCTCATGTACTATTAACTTTAACCTTATGGATTATTGCCTTGATAATCCTATCAAGAATAAAAATCAGAAATTCTCATTTTTCAAAAAACACTTATCTTCGCTTATTAATTATTCTTGCAATT??????????????????????????????????????????????????????????????????????????????????????????????????????????????????????????????????????????????????????????????????????????????????????????????????????????????????????????????????????????????????????????????????????????????????????????????????????????????????????????????????????????????????????????????????????????????????????????????????????????????????????????????????????????????????????????????????????????????????????????????????????????????????????????????????????????????????????????????????????????????????????????????????????????????????????????????????????????????????????????????????????????????????????????????????????????????????????????????????????????????????????????????????????????????????????????????????????????????????????????????????????????????????????????????????????????????????????????????????????????????????????????????????????????????????????????????????????????????????????????????????????????????????????????????????????????????????????????????????????????????????????????????????????????????????????????????????????????????????????????????????????????????????????????????????????????????????????????????????????????????????????????????????????????????????????????????????????????????????????????????????????????????????????????????????????????????????????????????????????????????????????????????????????????????????????????????????????????????????????????????????????????????????????????????????????????????????????????????????????????????????????????????????????????????????????????????????????????????????????????????????????????????????????????????????????????????????????????????????????????????????
Bahia_de_los_AngelesSWright_4 ??????????????????????????TGCCACTGAACATT-AAATGGCCGCAGTACCCTGACTGTGCTAAGGTAGCATAATAATTCGTCTTTTAATTAAAGGCTAGTATGAATGATTTGACGAAAGAAAATCTGTCTTAGCCTATTTTAAAAAAAATTAACCTAGAAGTTAAAAGGCTTCTATTTCCTAAAGGGACGACAAGACCCTATAAAGCTTTATTTATAATATTTTTATTTACTTC-AAT-AAAA-AATATAAATTTATAAATTCTATTGGGGCGATAGATAAATAAACATTATTGACTATAACGTTTTTAACGAAATTTATAAAATGTTT-TTAAAA--CCTACAACAAGTTACTTTAGGGATAACAGCATAATTTCTTTTTAGAGTCCTTATCGACAAAGAAGATTATGACCTCGATGTTGAATTGAGTTACT-ATTTTTATGGAGATATAAAAAGTAGAA??????????????????????????????????????????????????????????????????????????????????????????????????????????????????????????????????????????????????????????????????????????????????????????????????????????????????????????????????????????????????????????????????????????????????????????????????????????????????????????????????????????????????????????????????????????????????????????????????????????????????????????????????????????????ATTATCCGTACGGAGTTAGGGCAACCAGGAAGTTTTATTGGAGATGATCAGATCTATAATGTAGTTGTAACAGCTCATGCTTTTGTTATAATTTTTTTTATAGTTATACCTATTATAATTGGAGGATTTGGAAATTGACTTGTACCTTTAATGTTAGGAGCCCCTGACATAGCTTTCCCTCGTATAAATAATATAAGATTTTGACTACTACCTCCTTCTTTAGTACTTCTGCTAAGAAGAGGGCTTGTAGAAAGAGGAGTTGGGACAGGGTGAACTGTATACCCTCCTTTAGCAGCAGGAATTGCTCATAGGGGAGCTTCTGTAGATTTAGGTATTTTTTCATTACACTTAGCTGGAGCTTCTTCGATTCTAGGAGCTGTAAATTTTATTTCTACTTGTATTAATATACGTACTCCTGGGATAAAACTAGATCGTATACCATTGTTTGTTTGATCTGTTTTGATTACGGCCATTCTATTACTACTATCCCTGCCT?????????????????????????????????????????????????????????????????????????????????????????????????????????TTTTTTACACTTCACTTTACTCTTCCTTTTATCCTTTTGGCATTAGTTGTAGTCCATATCTTATACCTGCATCAAACAGGCTCTAATAATCCACTAGGAATTACTTCAAATGAAGATAAAATCCCATTCTCTCCATACTATATCGTAAAAGATATCGTAGGATTTATTATTACAGTAATAGCCCTGATTTTAATCAGCCTACTAGACCCTTATTTACTAGGAGACCCTGAAAACTTTAACCCAGCTAATCCCCTTAGGACCCCTACCCATATTCAGCCCGAATGATACTTCCTCTT?????????????????????????????????????????????????????????????????????????????????????????????????????????????????????????????????????????????????????????????????????????????????????????????????????????????????????????????????????????????????????????????????????????????????????????????????????????????????????????????????????????????????????????????????????????????????????????????????????????????????????????????????????????????????????????????????????????????????????????????????????????????????????????????????????????????????????????????????????????????????????????????????????????????????????????????????????????????????????????????????????????????????????????????????????????????????????????????????????????????????????????????????????????????????????????????????????????????????????????????????????????????????????????????????????????????????????????????????????????????????????????????????????????????????????????????????????????????????????????????????????????????????????????????????????????????????????????????????????????????????????????????????????????????????????????????????????????????????????????????????????????????????????????????????????????????????????????????????????????????????????????????????????????????????????????????????????????????????????????????????????????????????????????????????????????????????????????????????????????????????????????????????????????????????????????????????????????????????????????????????????????????????????????????????????????????????????????????????????????????????????????????????????????????????????????????????????????????????????????????????????????????????????????????????????????????????????????????????????????????????????????????????????????????????????????????????????????????????????????????????????????????????????????????????????????????????????????????????????????????????????????????????????????????????????????????????????????????????????????????????????????????????????????????????????????????????????????????????????????????????????????????????????????????????????????????????????????????????????????????????????????????????????????????????????????????????????????????????????????????????????????????????????????????????????????????????????????????????????????????????????????????????????????????????????????????????????????????????????????????????????????????????????????????????????????????????????????????????????????????????????????????????????????????????????????????????????????????????????????????????????????????????????????????????????????????????????????????????????????????????????????????????????????????????????????????????????????????????????????????????????????????????????????????????????????????????????????????????????????????????????????????????????????????????????????????????????????????????????????????????????????????????????????????????????????????????????????????????????????????????????????????????????????????????????????????????????????????????????????????????????????????????????????????????????????????????????????????????????????????????????
Buenaventura_50_4             CGCCAGAATTTCTTCTGGTAGGATCTGCCCACTGAACATT-AAATGGCCGCAGTACCCTGACTGTGCTAAGGTAGCATAATAATTCGTCTTTTAATTAAAGGCTAGTATGAATGATTTGACGAAAGAAAATCTGTCTTAGCTTATT-AAAAAAAAATTAACCTGGAAGTTAAAAGGCTTCTATTTCCTAAAGGGACGACAAGACCCTATAAAGCTTTATTTATAATATTTTTATTTATTTC-AAT-AAAA-AATACAAATTTATAAATTCTATTGGGGCGATAGATAAATAAACATTATTGACTACAACGTTTTTAACGAAATTTACAAAATGTTT-TTAAAA--CCTACAACAAGTTACTTTAGGGATAACAGCATAATTTCTTTTTAGAGTCCTTATCGACAGAGAAGATTATGACCTCGATGTTGAATTGAGTTACT-ATTTTTATGGAGATATAAAAAATAGAA???????????????????????ACTTGAAAATTAAACCTTGATCAGTAGGAGTTATATT-CTGAAACTTAAAAAGTTTGGCGGCTTTTAATAAACTCAGGGGAATTCGTATCATTATCGTCACTACGCGCTATACCTTACTTAGCTGTAGTTTGTATACCGCCGTCTAAGTAATCTTTGAACAGATTGACTACAATTAGCCATAAGAACGTCAGGCCATGGTGCAACATAGCTAAGGTGATTACAAATTACAATTTATATACAATTTGGAGTTAAAATTAAAATTTTAATGAAATAGGACTTGTAAGTAATTACTAAATTAAAATAGAGTAATAAATATAAA-ATAAAAGTGTACATATCGCCCGTCACTCT?????????????????????????????????????????????????????????ATTATTCGTACAGAGCTAGGGCAGCCGGGAAGTTTTATTGGAGATGATCAGATCTATAATGTAGTTGTAACAGCCCATGCTTTTGTAATAATTTTTTTTATAGTTATACCTATTATAATTGGAGGATTTGGAAATTGACTCGTACCTTTAATGCTAGGAGCCCCTGATATAGCTTTTCCTCGTATAAATAATATAAGATTTTGATTACTACCTCCTTCTCTAGTACTTCTACTTAGAAGAGGGCTTGTAGAGAGAGGAGTTGGGACAGGGTGAACTGTGTACCCTCCTTTAGCAGCAGGAATTGCTCATAGGGGTGCTTCTGTAGATTTAGGTATTTTTTCATTACATTTAGCCGGAGCTTCTTCGATTCTAGGGGCTGTAAATTTTATTTCTACTTGTATTAATATACGTACTCCTGGGATAAAACTAGATCGTATACCGTTGTTTGTGTGATCTGTTTTGATCACAGCTATTCTTTTACTTCTATCTCTGCCTGTACTAGCAGGGGCTATTACAATATTACTTACTGATCGAAATTTAAACACTTCTTTCTTCGATCCTAGAGGAGGAGGA???????????????????????????TTTTTTACACTTCACTTTACTCTTCCTTTTATCCTTTTGGCAATAGTTGTAGTCCATATCTTATACCTACATCAAACAGGCTCTAACAATCCATTAGGACTTACTTCAAATGAAGATAAAATCCCTTTCTCTCCATACTACATCGTAAAAGATATTGTAGGATTTATTATTATAGTAATAGCCCTGATTTTAATTAGACTATTAGACCCTTATTTACTAGGGGACCCTGAAAACTTTAATCCAGCTAACCCCCTTAGAACCCCTACCCATATTCAGCCCGAATGATACTTCCTCTT?????????????????????????????????????????????????????????????????????????????????????????????????????????????????????????TTTTTCTATTAAAATAAATGTATTCTAGAAATTATAAGCCATTAGGAATAACCTTTCTAACGCTTTCAAAACGCTTACT--T-ATATAGCTAAATGACTAAGCTAACTCTTTGAGAGGGCCTCTTTCTCCTTTTAAAAGCTCAGCAATACAAATAAGTGTATACAGTAAATAAGTTACAATAAACATATAAACCAATCTTGAGCTTAAACAATACACTTTAGTAATAATATCCTCTCTTGATTTAACGTATACATTAAACTCCCTAATTATAA---CTAAATCTATACCAATTTCTTTATAAATGAGCACCAAACCTACTACCCCTATAAAAAGTATAAAAATATTTACTAGCTCAATTTTTTCTAATATATCCTGTGACGCCAAACTTGACACATAAGTAAATAAAACAAGTATACCTCCAAAAAACACCAAAAATAAAATATAGCTAAATCATAAAGAATATTTTAAACAGCCTACTAATAAAGATAAAACCAAAGTTTGTACCAGTAACACAAAAATTATAAAATGAGGACTAGATAGCCCTAATACAATAGCACCCAATCCTAATAAACTTACTAAAAGAACATACTCTATCACAAGAGATAGTT---TAAATAAAATATTAATTTTGGATATTAAAGAAGTAAAT-TT--TCTCTCTTGATCATTAAACTTTTTTCTCCTATCTACTATATTCCCCTTCTACTTTTTTTCCCTGCTTTAATTAGGTTTATATCTACTTGAGGACATCTTTTATCTACTTTACTTGCCCTAGAGTTTATAGTTCTATCCTTGTTCTTAATTATAATACTAATAAACCCATCTATACCACAAGAGTCATTTACTTCTTTAATATTTATTAGAATTACTGTCTGCGAGGGAGCGTTAGGATTAACTATTCTCGTAATACTAACACGCTCTAAAGGATCAGATATAATAGCAAGAACCTTATTGATAAAATGATAACTCTAATACTACTTCTAATAGTCCCTCTTTTCTTTCCAACCCCGATAATCTCTGTGACCATTCTAATACTATCTTTAAGAAGCATACTATTGAATATAAAACACGATTTAGATAACTTCTATGTTAGAACTAATTTTATTTGAGATTCACCATCTTATGTATTATTAACTCTCACCCTATGAATTATTACCTTAATAATTTTATCTAGAATAAAGATCAGAAACTTCCATTTTTCAAAAACTATCTATCTTCGTTTACTAATTCTACTTGCTATTGTTCTATCCTTGGCCTTTAGAGTAAATAATTATATTTTCTTCTATATCTTATTCGAAGCTTCGTTGGTTCCTACATTTATTTTAATTTTAGGCTGAGGTTATCAACCAGAACGACTCCAAGCTGGAGTATATATGCTAATATATACAGTACTAGCTTCCCTTCCTTTATTAATCTCATTTCTCTATATACATTTTACAATAAACTCTAGCAGAATAGTAATAATACCTA???????????????????????????????????????????????ACCAAAGCAGCCCGTAAATCTGCTCCAGCAACGGGAGGGGTTAAGAAACCTCACAGATACCGTCCAGGTACCGTGGCCCTCAGAGAAATTAGACGCTACCAAAAGAGTACCGAATTACTCATCCGTAAATTGCCTTTCCAACGTCTTGTTCGCGAAATTGCTCAGGATTTCAAGACAGACCTACGGTTCCAGTCCTCTGCCGTTATGGCTTTACAGGAAGCCTCAGAAGCCTACCTTGTTGGACTTTTCGAGGATACAAACTTGTGCGCCATTCACGCAAAAAGAGGAGGTAGTGACGTGAAATAACGATGCGGGACTCTTCCGAGGCCTCGCAATCGGAATGAGTTAACTTTAAATCCTTTCGACGAGGATCGATTGGAGGGCAAGTCTGGTGCCAGCAGCCGCGGTAATTCCAGCTCCAATAGCGTATATTAAAGTTGCTGCGGTTAAAAAGCTCGTAGTTGAATCTCACGATTCAACAGGAGGTGA----GCGCCGTGGTG---GTAGTAGTA-GCA----GCAAT-----------------TGCTA-----------CTAGAATTCACCT--TCTCATTCGTCTCG-TTACGGTAGAAG------------------------AAGAAGGAGGATGTCGAAAGCTCGAACAGGGTG-------------TTAATAAGA--------CGGTACGAGTTGATATTCCGACAGTGGTGGTAGCGGAGGCGGTCGTCGTTGA------TGCTGCTGCTGCT------GCTGCAGCTGCAGCTGTTTGTACTGCGGTGGTAGTGGCAAAAAACGACT----GCCAGTGGCCGCTGCCGC------TT---CTATTACTTCGTTCATCGTCGATTCC----CTATTCGTAGCATTGTTTCCTTTT---ACTACTGGTTCTCCTTCTTCTTTCCAACGAACG-------------GAAAAGAGAGGGTGAAAAA-----GAAAGTGCCACG----GAG----------TAATCGTCCTTTTGGATAACAAA-----CATCGTCCGGCCGGCCAGCGGCGTT--AGTATCCAGCAGTGGCTGGCAGCTGCGGCGGCGGCGGCGGCAAACTCCCCTTCCAAATGAG-----TGGTAG----ATGCTTTT------ATT----TATTATTACC-------TCCTCCACCTCGGATGGG---GCTGCTGCTGCTGCTGCTGCTGCTGC---TGTTGCTGCT-GCTGGCTCTCGCG----CGCTCGCGTTCGGTCGGCAACTTCACTTTGACAAAATTAGAGTGCTCAGAGCGGGCAAGATCTGAAGCCCGAATGGAGGTGCATAGAATGATCTAAGATGACCTCGCGATCTAAACGTTTGTCGGTTTATGGGGTCGCGAGGTAATGATTAAA
Capistrano_428_6              ??????????????????????????????????????TT-AAATGGCCGCAGTACCCTGACTGTGCTAAGGTAGCATAATAATTTGCCTTTTAATTAAAGGCTAGAATGAAGGATTTGACGAAAGATTAACTGTCTTAGCTTATT-ATTAAAAAATTAACTTAGAAGTTAAAAGGCTTCTATTTACTAAAGGGACGATAAGACCCTATAAAGCTTTATTTA-AAAATTTCTATTTTTGTT-AAG-AAAA-AAATACAAATCATAAATTTTATTGGGGAGATAGATAAACAAACATTATCAATTACAACGTTCTTAACGAAACTTATAAAACGTTT-TTAAAAACCTTATAACAAGTTACTTTAGGGATAACAGCATAATTTCTTTTTAGAGTTCCTATCGACAAAGAAGATTATGACCTCGATGTTGAATTGAGTTGCT-CCTTTTAAGCAGATTTAAAAGGCAGGA???????????????????????ACTTGGAAATCAAACCTTAAACAGTAAGAGCTATATTTCTGAAACTTAAAAAGTTTGGCGGCTTTTAGAAAAATCAGGGGAATTTGTATCATTATCGTAACCACGCGCTATACCTTACTTAGCTTTAGCTTGTATACCGCCGCCTAAGTATTCTTAGTAAAGAAAAACTATAACTAGCTATAAAAACGTCAGGTCATGGTGCAGCATAGCTAAGAAGATTACAAATTACAATTTATATATAATT-GGAGTTAAAATTAAAATTTTAATGAAACAGGACTTGTAAGTAATTACTAA-TTAGAATAGAGTAATAAATATAAA-CTAAAAGTGTACATATCGCCCGTCACTCT?????????????????????????????????????????????????????????ATTATTCGAACAGAGTTAGGGCAACCAGGTAGTTTTATTGGAGATGATCAGATTTATAATGTAGTTGTTACAGCTCATGCTTTTGTAATAATTTTTTTTATAGTTATACCTATTATAATTGGCGGGTTTGGAAATTGACTTGTGCCTTTAATATTGGGGTCTCCTGATATGGCCTTTCCTCGTATAAACAATATAAGGTTTTGATTATTACCCCCTTCTTTAGTACTTTTACTTAGTAGAGGGCTTGTAGAAAGAGGAGTGGGTACTGGATGGACTGTTTATCCTCCTCTAGCAAGAGGTATTGCTCATAGAGGAGCTTCTGTGGACTTAGGTATTTTTTCGTTACATTTGGCTGGGGCTTCTTCTATTCTAGGAGCTGTAAATTTTATTTCTACTTGTATTAATATACGTACTCCTGGAATAAAATTAGATCGTATACCTTTATTTGTTTGATCTGTCTTAATTACTGCTATCTTATTACTTCTATCTTTACCTGTTTTGGCTGGGGCTATTACAATACTGCTTACTGATCGAAATTTAAATACTTCTTTTTTT?????????????????????????????????????????????TTTTTCACACTACACTTTACACTTCCTTTTATTCTATTGGCAATAGTTGTAATCCATATTTTATATCTACATCAAACAGGCTCTAATAATCCTTTGGGATTACCTTCAGGAGAAGATAAAATTCCATTTTCTCCTTACTATATTTTCAAAGATATCGTAGGATTTATTGTTATAATATTAATACTTATAGCAATTACCTTACTAGACCCTTACTTATTAGGAGATCCTGAAAATTTTAACCCAGCAAACCCACTTAGGACTCCTACTCATATTCAGCCCGAGTGATACTTCCTCTT????????????????????????????????????????????????????????????????????????????????????????????????????????????????????????????????????????????????????????????????????????????????????????????????????????????????????????????????????????????????????????????????????????????????????????????????????????????????????????????????CGAACTTAAACAATATATCTTAGTAATAATATCTTCTCTTGATTTAATATATATATTAGGTTCACCAACTATTA---CTAAGTCTATGCCAATTATTTTATAAACAAAAGCTAGACTTACCAGACCTACAATAAATGTGAAAATACTTACTAAGTCGATTTTTTCTAGTATATCCCTTGAAGCTAACCTTGAAACATAAGTAAATAAGACAAGTATACCCCCAAAAAAGACTAAAAATAAAATATATCCAAACCATAGAGAAAACTTTAAACAACTTACTAATAAAGATAAAATTAAGGTTTGTGCCAATAAAATAAAAATTATTAAATGAGGCCTATATAAAGCTAGCACAAGAATTCCTAATCCCGCCAAACCCACCAAAAGCCTAAATTCTAACACAAGAGATAGTT---TAAATAAAATATTAATTTTGGATATTAAAGAAGTGTAT-T---TCTCTCTTGAGTATGAAACTTATTTTCCCTATTTATTTAATCCCCCTTTTTCTCTTTTTCCCTGCCTTAATTAGATTTATATCAACCTGAGGACATCTTTTATCTACCTTGCTAGCCCTAGAATTTATAGTGTTGTCTATATTCTTAATCATTATATTAATAAACCCATCTATACCACAAGAATCATTCACTTCCTTAATATTTATTAGAATTGCTGTGTGTGAAGGAGCACTAGGATTGACTATTCTTGTAATACTAACCCGTACTAAAGGCTCAGATATGGTATCTAGAATATTACTAATAAAATGATAACCCTAATACTAATTTTAACAGTCCCCCTTTTTTTTTCAACTCCAATAATTTCTATAATTGCCTTAATACTTTCTGTAGGAAAATTACTACTAGAGATAAAGCATGATATAGATAATTTCTCTATTAGAGCTAATTTTTTCTGAGACTCCTTTTCTCATGTATTACTTACTCTTAATCTTTGAATTATTACCTTAATAATCCTTTCTAGAATCAAAATTAGAAATTCTCACTATTTCAAGACCATATACCTTCGCCTGCTAATACTACTTGCTATAATTCTTTCTTTAGCTTTTAGAGTTAATAATTATATTTTCTTCTATATCCTATTCGAAGCCTCCTTGATTCCAACATTTATACTAATCTTAGGCTGGGGATACCAGCCTGAACGCCTCCAGGCTGGAGTGTATATGTTAATATATACAGTTCTAGCCTCACTTCCTCTATTAATCTCCTTCCTCTATATTAATTTTACAATAAATTCTTGCAGAAAAATTCTA??????????????????????????????????????????????????????ACCAAAGCCGCCCGTAAATCTGCCCCGGCAACGGGAGGTGTTAAGAAACCTCACAGATACCGTCCAGGTACCGTGGCCCTCAGAGAAATTAGACGCTACCAAAAAAGTACCGAATTGCTCATCCGTAAATTGCCTTTCCAACGTCTTGTTCGCGAAATTGCTCAGGATTTCAAAACAGACCTACGGTTCCAGTCCTCTGCCGTAATGGCTTTACAAGAAGCCTCCGAAGCCTACCTTGTTGGACTTTTCGAGGACACAAACTTGTGCGCCATTCACGCAAAAAGAGGAGGTAGTGACGTGAAATAACGATGCGGGACTCTTCCGAGGCCTCGCAATCGGAATGAGTTAACTTTAAATCCTTTCGACGAGGATCGATTGGAGGGCAAGTCTGGTGCCAGCAGCCGCGGTAATTCCAGCTCCAATAGCGTATATTAAAGTTGCTGCGGTTAAAAAGCTCGTAGTTGGATCTCACGATTCGAAAGACGGAGAGCG-CCGTTGACGCA---GTCGTGG----TA----GTAGT------------AGTACTACTA--CA------CCACGAATCCACCT--TCTCATTCGTTTCG-TTACGGTAGAAGGAGTAATAA---------------TAGTACGGGGATGTCGAATGCGCGAACA--GGA------------TTTATGAAAA--------CGGTACGAGTTGATTTTCTGACGG---TGGTGGCGGAGGCGGTCGTCGTTGC------TGCTGCTGCTGCTGTT------------GTTG-------CGGTGGTACGCTAGTGGCGAAC-----------GACCGTCGCCGCTACCGCTT---------CTACTACTTCGTTAATCGTTGATGTC----CTCTTCGTTGCTTTGGCTAATACC------ACTATTCCTCTTCCTTCTTTCCAACGGACG----------------AAAAAGAGAAGGCGAA-----CGCCAAAGTGTC-CCGGCGTAA--CTAAACAACCGTCCTTTTCGATGAAAAA-----TATTGTTCGGCCGGCCAGCGGCGTA--------------------------GTAGT---------------AGCCTCACCGGAAAGGG-----TGGTAG-AAGGTGGTATC------ATTATGGCAATAATAAT----ACATCTTCCACCTTCGATGGC---GGTGG-------------------------------------TGACTCTCGCG----CGCTCGCGTTCGGTCGGCAACTTCACTTTGACAAAATTAGAGTGCTCAGAGCGGGCAAGATCTGAAGCCCGAATGGAGGTGCATAGAATGATCTAAGATGACCTCGCGATCTAAACGTTTGTCGGTTTATGGGGTCGCGAGGTAATGATTAAA
Ceuta_103_1                   ????????????????????????????????????????????TGGCCGCAGTACCCTGACTGTGCTAAGGTAGCATAATAATTTGCCTTTTAATTAAAGGCTAGAATGAAGGATTTGACGAAAGAAAATCTGTCTCTACTTATT-TTAAAGAAATTAACCTAGAAGTTAAAAGGCTTCTATCTGCTAGAGGGACGACAAGACCCTATAAAACTTTATTTATTATATTTATATCTACTTC-AAG-AAGACAATATAAATTTATAAATTTTATTGGGGCGATAGATAAATAAACATTATCAGCCATAACGTCCTTAACGAAATTTATAGAACGTTT-TTAAA---CTAATAACAAGCTACTTTAGGGATAACAGCATAATTTCTTTTTAGAGTCTCTATCGACAAAGAAGATTATGACCTCGATGTTGAATTGAGCTACTCCCTTTTAATTAGACTTAAAGGGTAGGAGTCTGTTCGACTCTTAATTACTC???????????????????????????????????????????????????????????????????????????????????????????????????????????????????????????????????????????????????????????????????????????????????????????????????????????????????????????????????????????????????????????????????????????????????????????????????????????????????????????????????????????????????????????????????????????????????????????????????????????????????????ATTATTCGAACAGAGTTAGGGCAACCAGGGAGTTTTATCGGAGATGATCAAATTTATAATGTAATTGTAACAGCTCATGCTTTTGTTATGATTTTTTTTATAGTTATACCCATTATAATTGGAGGGTTTGGAAATTGACTTGTACCTTTAATACTAGGGTCTCCTGATATAGCCTTTCCTCGTATAAACAATATAAGATTTTGATTGCTACCTCCTTCTTTAGTGCTTCTGCTTAGAAGAGGGCTTGTGGAAAGAGGAGTAGGAACAGGATGGACTGTATACCCTCCTTTAGCGAGAGGAATTGCCCATAGGGGGGCTTCTGTAGACTTAGGTATTTTCTCATTACATTTGGCTGGAGCTTCTTCTATTTTAGGAGCTGTAAATTTTATTTCTACTTGTATTAATATACGCACTCCTGGGATAAAATTAGACCGAATACCTCTATTTGTCTGATCTGTTTTGGTTACAGCTGTCCTTTTACTTCTATCTTTACCTGTG??????????????????????????????????????????????????????????????????????????????????????????????????????TTTTTCACGCTTCACTTTACTCTCCCTTTTCTTCTATTGGCAATAGTTGTAATTCATATCTTGTATCTACATCAAACAGGCTCTAACAACCCTCTGGGGCTTACCTCAGGAGAAGACAAAATCCCATTCTCCCCTTACTATATTGCGAAAGATATCGTAGGGTTTATTGTTATAATAATAGCTCTGATAGTAATTACTCTATTAGACCCTTACTTGCTAGGAGACCCTGAAAATTTTAATCCAGCAAACCCACTTAGGACTCCTACTCATATTCAGCCCGAGTGATACTTCCTCTT???GTTCGACTCTTAATTACTCACATGATTTGAGTTCAGACCGGTGTAAACCAGGTTAGTTTCTATCTTCTAGAATTTGTTAATTTCAATCTATACGAAAGGACTATTGAAAAA-GAAAAATTTTTCCTCTAGAACAAATATTTTCTAGATAGATCAAGTCATTAGTAA-AATCTTTCTAGCGCTTTCAAAACGCTTACT--T-ATATAGCTAAATGACTAAATTATCTCCTTAAGAGGGCCTCTCTCTCTTTTTAAAAGTTCGGCAATACAAATAAGTGCATATAGCAAGTAAATTACAATAAATATATAAACTAATCACGAGCTTGAGGAGTATACTTTGGTAATAATCTCTTCCCCTGAATTAAAATATACATTAAATTCTCCAGCTACTA---CTAAATCTATACCAACTACCTTATAAATAGAAACCAAACTTACTATTCCTATAAAAAGAATAAAAATATTTATTAAATCAAATTTCTCTAGTATACTTCTCGATGCTAAACTTGAGACATAAGTAAATAAGACCAGTATACCTCCAAAAAAAACTAAAAATAAAATATATCTAAATCATAGAGAATATTTTAAACATCTTGTAAATAAAGCTAAAATCAGGGTTTGCATAAGTAGAACAAAAATCATCAAGTGCGGTCTAGATAAACCTAATACAAGAATACCCAATCCTGATCAGCTCACCAAAAGCCCAAGCTCTAACACAAGAGATAGTT---TATATAAAATATTAATTTTGGATATTAAAGAAGTAAGT--CTTTCTCCCTTGATTATGAAACTTTTTTTCCTTATTTACTATGTTCCTCTCTTACTCTTTTTCCCTGCTTTGATTAGGTTTATCTCTAGCTGAGGGCACTTATTATCTACTTTATTGGCTTTAGAATTTATAGTTTTAGCTTTATTTTTAATTATTATATTAATAAGCCCATCTATAGCACAAGAATCATTTACTTCCTTAATATTTATTAGGGTTGCTGTTTGCGAGGGAGCGCTAGGGTTAACTATTCTCGTAATATTTACGCGAGTTAAAGGTTCAGATATAGTATCAAGGATTTTACTAATAAAATGATAATTTTAATATTATTTCTAACAGTACCTCTTTTTTTTCCTACCCCAATAGTTTCTGTATTTGCCCTGGCTTTATCTATTGTAAATTTACTGCTACGAATAAAACACGATATAGACACTTTCTATATTAGGGCTAGCTTTATTTGAGATTCTCTTTCTCATGTAATAATAACTTTAACTCTATGAATTATTACTTTAATAATTCTATCTAGGATAAAAATCAGAAACTCACACTTTTCGAAAACTACTTACCTTCGTTTACTGATCTTACTCGCTATTATTCTTTCCGCAGCCTTTAGAGTTAATAACTATATCTTTTTCTATATTCTATTTGAAGCTTCATTAATTCCAACTTTTATTTTAATTTTAGGCTGAGGCTATCAACCTGAGCGACTCCAAGCTGGAGTATATATATTAATATATACAGTATTAGCTTCACTCCCTCTATTAATTTCTTTCCTCTATATACATTTTTCTATGAACTCCTCTAGAATAGTAGTACTGCCTGTAGTATATTCCTCTTTTTTTGTTATAAGACTATGGCCTTTATTACTA???????CCGCCCGTAAATCTGCTCCAGCAACGGGAGGTGTTAAGAAACCTCACAGATACCGTCCAGGTACCGTGGCACTCAGAGAAATTAGACGCTACCAAAAGAGTACCGAATTGCTCATCCGGAAATTGCCTTTCCAACGTCTTGTTCGCGAAATTGCTCAGGATTTCAAAACTGACCTACGGTTCCAGTCCTCTGCCGTAATGGCTTTACAAGAAGCCTCAGAAGCCTACCTTGTTGGACTTTTCGAGGATACAAACTTGTGCGCCATTCACGCAAAAAGAGGAGGTAGTGACGTGAAATAACGATGCGGGACTCTTCCGAGGCCTCGCAATCGGAATGAGTTAACTTTAAATCCTTTCGACGAGGATCGATTGGAGGGCAAGTCTGGTGCCAGCAGCCGCGGTAATTCCAGCTCCAATAGCGTATATTAAAGTTGCTGCGGTTAAAAAGCTCGTAGTTCAACTTCACGATTCGAAAGGAGGTGATAG-CCGCCGTGATA---GTAGTAGTA-GTA----GTACT------------ACTACTAATAAAAA------TCTCGAATTAACCT--TCTCATTCGTCTCG-TTACGGTAGGAGAAGTTG------------------TAGTAGGGGGTTGTCGAAAGCTCGAATA--GGG-------------TGATGAAGA--------CGGTACGAGTTGATTTAATGATGG---TGGTAACGGAGGCGGTCGATGCTGC------TGCTACT---------------------ATGG-------TGGTAGTACGCTAGTGGCAAAC-----------GACCGTAGCCGCTGCTGCCCCCGATTTTACTAATACTTCGTTCATCGTCGAATCC----CTCTTCGTTGCTTGGGCTCCTCCA---------CTTCCTTCTCTT------CAACGTACG-----GACGGAAGGAGAAGGGCGAGAGAAGAA-----TAAAATGGCACGCACGGCGTAA--TAAATCACTAGTCCATTTCGATAAAAA------CATTGTCCGGCCGGCCAGCGGCGGA--------------------------GTAGTAGTAGTAGTAGTAGTAGTAGTAGTAGTAGTAGCCTCACTGAAA------TGGGTG------GTTATAAT--TA--AAT----ACTTCTTCCACCATGGATGGT---GCTGCTGCTGCTGCTGCTGTTGCT----------------GCTGCTGCTCGCG----CGCTCGCGTTCGGTCGGCAACTTCACTTTGACAAAATTAGAGTGCTCAGAGCGGGCAAGATCTGAAGCCCGAATGGAGGTGCATAGAATGATCTAAGATGACCTCGCGATCTAAACGTTTGTCGGTTTATGGGGTCGCGAGGTAATGATTAAA
Choya_284_3                   ??????????????????????????GCCCACTGAATATT-AAATGGCCGCAGTACCCTGACTGTGCTAAGGTAGCATAATAATTCGTCTTTTAATTAAAGGCTAGTATGAATGATTTGACGAAAGAAAATCTGTCTTAGCTTATT-AAAAAAAAATTAACCTAGAAGTTAAAAGGCTTCTATTTCCTAAAGGGACGACAAGACCCTATAAAGCTTTATTTATAATATTTTTATTTACTTC-AAT-AAAA-AATATAAATTTATAAATTCTATTGGGGCGATAGATAAATAAACATTATTGACTATAACGTCTTTAACGAAATTTATAAAATGTTT-TTAAAA--TATACAACAAGTTACTTTAGGGATAACAGCATAATTTCTTTTTAGAGTCCTTATCGACAAAGAAGATTATGACCTCGATGTTGAATTGAGTTACT-ATTTTTATGGAGATATAAAAAGTAGAA???????????????????????ACTTGAAAACTAAACCTTGATTAGTAGGAGTTATATT-CTGAAACTTAAAAAGTTTGGCGGCTTTTAGTAAACTCAGGGGAATTTGTATCATTATCGTCACTACGCGCTATACCTTACTTAGCTGTAGTTTGTATACCGCCGTCTAAGTAATCTCTGAACAGATTAACTACAATTAGCCATAAAAACGTCAGGCCATGGTGCAACATAGCTAAGGTGATTACAAATTACAATTTATATACAACT-GGAGTTAAAATTAAAATTTTAATGAAATAGGACTTGTAAGTAATTACTAAATTAGAATAGAGTAATAAATATAAA-ATAAAAGTGTACATATCGCCCGTCACTCT????????????????????????????????????????????????????????????????????????????????????????????????????????????????????????????????????CATGCTTTTGTTATAATTTTTTTTATAGTTATACCTATTATAATTGGAGGGTTTGGAAATTGACTCGTACCCTTAATGTTAGGAGCTCCTGATATAGCTTTTCCTCGTATAAATAATATAAGATTTTGATTATTACCTCCTTCTTTAGTACTTTTACTGAGAAGAGGGCTTGTAGAGAGAGGAGTTGGAACAGGGTGAACTGTATACCCTCCTTTAGCAGCAGGAATTGCTCATAGGGGGGCTTCTGTAGATTTAGGTATTTTTTCACTACACTTAGCTGGAGCTTCCTCGATTCTAGGAGCTGTAAATTTTATCTCTACTTGTATTAATATACGTACTCCTGGTATAAAACTGGATCGTATACCATTGTTTGTGTGATCTGTTTTGATTACAGCCATTCTATTACTTCTGTCCCTTCCTGTACTAGCAGGGGCTATTACAATATTACTTACTGATCGAAATTTAAATACTTCTTTCTTCGATCCTAGAGGAGGAGGAGATCCTGTATTATATCAGCATTTATTTTTTTTTACACTTCACTTTACTCTTCCTTTTGTCCTTTTGGCAATAGTTGTAGTTCATATCTTATACCTACATCAAACAGGCTCTAACAATCCATTAGGAATTACTTCAAGTGAAGATAAAATCCCATTCTCTCCATACTACATCGTAAAAGATATTGTAGGATTTATTATTATAGTGATAGCTCTAATTTTAATTAGCCTACTGGACCCTTATTTACTAGGAGACCCTGAAAACTTTAACCCAGCTAACCCCCTTAGAACCCCTACTCATATTCAGCCCGAATGATACTTCCTCTT????????????????????????????????????????????????????????????????????????????????????????????????????????????????????????????????????????????????????????????????????????????????????????????????????????????????????????????????????????????????????????????????????????????????????????????????????????????????????????????????????????????????????????????????????????????????????????????????????????????????????????????????????????????????????????????????????????????????????????????????????????????????????????????????????????????????????????????????????????????????????????????????????????????????????????????????????????????????????????????????????????????????????????????????????????????????????????????????????????????????????????????????????????????????????????????????????????????????????????????????????????????????????????????????????????????????????????????????????????????????????????????????????????????????????????????????????????????????????????????????????????????????????????????????????????????????????????????????????????????????????????????????????????????????????????????????????????????????????????????????????????????????????????????????????????????????????????????????????????????????????????????????????????????????????????????????????????????????????????????????????????????????????????????????????????????????????????????????????????????????????????????????????????????????????????????????????????????????????????????????????????????????????????????????????????????????????????????????????????????????????????????????????????????????????????????????????????????????????????????????????????????????????????????????????????????????????????????????????????????????????????????????????????????????????????????????????????????????????????????????????????????????????????????????????????????????????????????????????????????????????????????????????????????????????????????????????????????????????????????????????GGAGGTAGTGACGTGAAATAACGATGCGGGACTCTTCCGAGGCCTCGCAATCGGAATGAGTTAACTTTAAATCCTTTCGACGAGGATCGATTGGAGGGCAAGTCTGGTGCCAGCAGCCGCGGTAATTCCAGCTCCAATAGCGTATATTAAAGTTGCTGCGGTTAAAAAGCTCGTAGTTGAATCTCACGATTCAACAGGAAGTGA----GCGCCGTGGTG------GTAGTA-GTA----GCAATTACA----T---TTTGCTACTA-----------CTAGAATTCACCT--TCTCATTCGTCTCG-TTACGGTAGAAG------------------------AAGAAGGAGGATGTCAAAAGCTCGAACAGGGTG-------------TTAATAAGA--------CGGTACGAGTTAATGTTTCGAAAGTGGTGGTAGCGGAGGCGGTCGTCGTTGC------TGCTGCTACTGCTGCAGCAGCAGCAGCAGCAGCTGTTTGTACTGCGGTGGTAGTGGCAAAATACGACT----GACCGTGGCCGCTGCCGC------TTCTACTACTACTTCGTTCATCGTCGATTCC----CTATTCGTTGCATTGTTTCCTTTT---ACTACTGGTTCTCTTTCTTCTTTCCAACGAACG-------------GAAAAGAGAGGGTGAAAAA-----GAAAGTGCCACG----GTG----------TAATCGTCCTTTTGGATAACAAA-----CAATGTCCGGCCGGCCAGCGGCGTT--AGTATCCAGCAGCAGTAGTGGCTGGCGGCTGTGGCGGCGGCAAACCCCCCTTCGGAATGAG-----TGGTAG----ATGGTTTT------CTTATTATAATAAGACT----ACCTCTTCCACCTTGGATGGG---GCTGCTGTTGCTGCTGCTGTTGCTGC------TGCTGCT-GCTGGCTCTCGCG----CGCTCGCGTTCGGTCGGCAACTTCACTTTGACAAAATTAGAGTGCTCAGAGCGGGCAAGATCTGAAGCCCGAATGGAGGTGCATAGAATGATCTAAGATGACCTCGCGATCTAAACGTTTGTCGGTTTATGGGGTCGCGAGGTAATGATTAAA
Choya_596_1                   ??????????????????????????????????????????????????????????????????????????????????????????????????????????????GAAGATTTGACGAGAGAAGACCTGTCTCTGCTTATT-TTAAAAAAATTAACCTGGAAGTTAAAAGGCTTCTATTTCTTAGAGGGACGACAAGACCCTATAAAGCTTTATTTATTATATTTTTATATACTTC-AAG-GAGACAATACAAATTTATAAATTTTATTGGGGCGATAAATAAACAAACATTATTGGCCATAACGTACTTAACGAAGTTTATAAAACGTTT-TTGAA---CTTACAACAAGTTACTTTAGGGATAACAGCATAATTTCTTTCTAGAGTCCTTATCGACAAAGAAGATTATGACCTCGATGTTGAATTGAG????????????????????????????????????????????????????????ACTTGGAAACTAGACCTTAACTAGTAGGAATTATATTTCTGAAATTTAAAAAGTTTGGCGGCTTTTAGAGGGCTCAGGGGAATTTGTATCGTTATCGTAACCACGCGCTACACCTTACTTAGCTCTAGCTTGTATACCGCCGCCTAAGTAATCTTTATAGAGGTTG-CTACAATTAGCCATACAGACGTCAGGTCATGGTGCAGTATAGCTAAGGTGATTACAAATTACAATTTACATCCAACTTGGAATTAAAATTAAAACTTTAATGAAATAGG??????????????????????????????????????????????????????????????????????????ACGCTTTACTTTGTTTTTGGGGCTTGAGCAGGTGCAGTTGGTACTGGCTTAAGAATAATTATCCGAACAGAGTTAGGACAACCAGGGAGTTTTATTGGAGACGATCAAATTTACAACGTAGTTGTAACAGCTCATGCTTTTGTTATAATTTTTTTTATGGTTATGCCTATTATAATTGGAGGGTTTGGAAATTGGCTTGTGCCTTTGATACTAGGGGCTCCTGATATAGCCTTCCCTCGGATGAATAACATAAGATTTTGACTGCTACCTCCTTCTTTAGTGCTTCTGCTTAGAAGAGGGCTGGTGGAGAGAGGAGTGGGAACAGGATGAACTGTGTATCCTCCTTTGGCAGGAGGGATTGCCCACAGAGGAGCTTCTGTAGATTTAGGTATTTTTTCACTGCATTTAGCTGGAGCTTCTTCTATTTTAGGGGCTGTAAATTTCATTTCTACTTGCATTAATATGCGGACTCCTGGGATAAAATTAGATCGTATACCTTTGTTTGTCTGGTCTGTCTTGATTACAGCT?????????????????????????????????????????????????????????????????????????????????????????????????????????????????????????????????TTCTTTACACTTCACTTTACCCTCCCTTTTATTTTGCTAGCAATAGTTGTAATCCATATTCTGTACTTACACCAAACAGGTTCTAACAACCCTTTAGGACTTACCTCAAAAGAAGACAAAATTCCATTTTCTCCTTACTACATCGTAAAAGATATTGTAGGATTTATTATTATAGTAGTAGCTCTAATGCTAATTACTTTGCTAAACCCTTACTTGCTAGGAGATCCTGAAAATTTTAACCTGGCAAATCCTCTTAGAACCCCTACACATATTCAACCCGAATGATACTTCCTATT???????????????????????????????GAGTTCAAACCGGCGCGAGCCAGGTTAGTTTCTATCCTCTAGGTCTTATCAATTTCAGTTTTTACGAAAGGACTACTGAACAT-AAAAAATTTTTCGTTTAGAACAAATATTCTCTAGCTAGTCTAAGTCATTAGGAA-AACCTTTCTAACGTTTTCAAAACGCTTACT--T-ATATAGCTAAATGACTAAATTAACTCTTTAAGAGGTCCTCTCTCCCTCTTTAAAAGCTCAGCAATACAAATAAGAGCATACGATAGATAAATTACAACAAATATATAAACCAACCCTGAGCTTAAACAATACACCTTAGTAATAATTTCTTCCCTTGATTTTAAATACACATTAGACTCCTCAACTACTACGGCTAAAGCAATACCAATCACCTTATAGATAAAACCCAAACTTACTACTCCTGTAAGAAGTATAAAGATATTTACTAAATCACCTTTCTCCAACATATCCCTGGTTGCTAAGCTTGATATGTAAGTAAATAAAACAAGCATTCCCCCAAAAAAAACCAAAAATAAAATATTTCTA????????????????????????????????????????????????????????????????????????????????????????????????????????????????????????????????????????????????????????????????????????????????????????????????????????????????????????????????????????????????????????????????????????????????????????????????????????????????????????????????????????????????????????????????????????????????????????????????????????????????????????????????????????????????????????????????????????????????????????????????????????????????????????????????????????????????????????????????????????????????????????????????????????????????????????????????????????????????????????????????????????????????????????????????????????????????????????????????????????????????????????????????????????????????????????????????????????????????????????????????????????????????????????????????????????????????????????????????????????????????????????????????????????????????????????????????????????????????????????????????????????????????????????????????????????????????????????????????????????????????????????????????????????????????????????????????????????????????????????????????????????????????????????????????????????????????????????????????????????????????????????????????????????????????????????????????????????????????????????????????????????????????????????????????????????????????????????????????????????????????????????????TAACGATGCGGGACTCTTCCGAGGCCTCGCAATCGGAATGAGTTAACTTTAAATCCTTTCGACGAGGATCGATTGGAGGGCAAGTCTGGTGCCAGCAGCCGCGGTAATTCCAGCTCCAATAGCGTATATTAAAGTTGCTGCGGTTAAAAAGCTCGTAGTTTAACCTCACGATTCGAAAGGAGGTGA----GCGCCGTGGTA---GTAGTAGTA-GTA----CTACT------------ACTACTACTAACAA------CCTCTTCTTCTCCT--TCTTATTCTTTTCG-TTGCAGAAGAAGAAGTGC------------------AAGTAGGTGGATGTCTAAAGCTCAAACA--TGA-------------TGATGATGA--------CAGTACGAGTTGATTTAATGATGG---TGGTAACGGAGGTGGTCGATGCTGC------TGCTGCTTCTGCTGCTCCTACTATGGTAGTAG-------TAGTAGTGCGCTAGTGGCAAAC-----------GACCGTAGCCGCTGC---------CGCTTTTACTACTTCGTTCATCGTCGATTCC----CTCTTCGTTGCTTGGGCTCCACCT---------CTTCCTTCTCTC------CAACGGACG---------GACGGAGAAGAAGAACGAGAAAA-----TAAAGTGCCACG----GCGTAA-ATAAATCACCAGTCCTTTTCGATGAAAAA-----CATTGTCCGGCCGGCCAGCGGCGTA--------------------------GTAGTAGTAGTAGTAGCAACAGCATCACCTGAATTGG-----TGGTAG------ATGGTT------ATTATAAT--TAATAAT----GCCTCTTCCACTATAGATGG------TGCTGCTGCTGC------TGGC----------------TATGCTGCTCGCG----CGCTCGCGTTCGGTCGGCAACTTCACTTTGACAAAATTAGAGTGCTCAGAGCGGGCAAGATCTGAAGCCCGAATGGAGGTGCATAGAATGATCTAAGATGACCTCGCGATCTAAACGTTTGTCGGTTTATGGGGTCGCGAGG???????????
Christy_6                     ????????????????????????????????????????????TGGCCGCAGTACCCTGACTGTGCTAAGGTAGCATAATAATTTGCCTTTTAATTAAAGGCTAGAATGAAGGATTTGACGAAAGATTAACTGTCTTAGCTTATT-ATTAAAAAATTAACTTAGAAGTTAAAAGGCTTCTATTTACTAAAGGGACGATAAGACCCTATAAAGCTTTATTTA-AAAATTTCTATTTTTGTT-AAG-AAAA-AAATACAAATCATAAATTTTATTGGGGAGATAGATAAACAAACATTATCAATTACAACGTTCTTAACGAAACTTATAAAACGTTT-TTAAAAACCTTATAACAAGTTACTTTAGGGATAACAGCATAATTTCTTTTTAGAGTTCCTATCGACAAAGAAGATTATGACCTCGATGTTGAATTGAGTTGCT-CCTTTTAAGCAGATTTAAAAGGCAGGA???????????????????????ACTTGGAAATCAAACCTTAAATAGTAAGAGCTATATTTCTGAAACTTAAAAAGTTTGGCGGCTTTTAGAAAAATCAGGGGAATTTGTATCATTATCGTAACTACGCGTTATACCTTACTTAACTTTAGCTTGTATACCGCCGCCTAAGTAATCTTAGTAAAGAAAAACTATAACTAGCTATAAAAACGTCAGGTCATGGTGCAGCATAGCTAAGAAGATTACAAATTACAATTTATATATAACT-GGAGTTAAAATTAAAATTTTAATGAAACAGGACTTGTAAGTAATTACTAA-TTAGAATAGAGTAATAAATATAAA-CTAAAAGTGTACATATCGCCCGTCACTCT?????????????????????????????????????????????????????????ATTATTCGAACAGAGTTAGGGCAACCAGGTAGTTTTATTGGAGATGATCAGATTTATAATGTAGTTGTTACAGCTCATGCTTTTGTAATAATTTTTTTTATAGTTATACCTATTATAATTGGCGGGTTTGGAAATTGACTTGTGCCTTTAATATTGGGGTCTCCTGATATGGCCTTTCCTCGTATAAACAATATAAGGTTTTGATTATTACCCCCTTCTTTAGTACTTTTACTTAGTAGAGGGCTTGTAGAAAGAGGAGTGGGTACTGGATGGACTGTTTATCCTCCTCTAGCAAGAGGTATTGCTCATAGAGGAGCTTCTGTGGACTTAGGTATTTTTTCGTTACATTTGGCTGGGGCTTCTTCTATTCTAGGAGCTGTAAATTTTATTTCTACTTGTATTAATATACGTACTCCTGGAATAAAATTAGATCGTATACCTTTATTTGTTTGATCTGTCTTAATTACTGCTATCTTATTACTTCTATCTTTACCTGTTTTGGCTGGGGCTATTACAATACTGCTTACTGATCGAAATTTAAATACTTCTTTTTTTGATCCTAGAGGAGGTGGGGATCCTGTACTATATCAGCATTTATTTTTTTTCACACTACACTTTACACTTCCTTTTATTCTATTGGCAATAGTTGTAATCCATATTTTATATCTACATCAAACAGGCTCTAATAATCCTTTGGGATTACCTTCAGGAGAAGATAAAATTCCATTTTCTCCTTACTATATTTTCAAAGATATCGTAGGATTTATTGTTATAATATTAATACTTATAGCAATTACCTTACTAGACCCTTACTTATTAGGAGATCCTGAAAATTTTAACCCAGCAAACCCACTTAGGACTCCTACTCATATTCAGCCCGAGTGATACTTCCTCTT????????????????????????????????????????????????????????????????????????????????????????????????????????????GAAAAA-AAATTTTTTTTTATTTAGAATAAATATATTCTAGATATACTAAGTCACTAGAGAGACCCTTTCCAACGCTTTCAAAACGCTTACT--T-ATATAGCTAAGTGACTAGATCAGCTCCTTAAGAGGACCTCTTTCTTCTTTTAAAAGTTTAGCAATACAAATAAGAGCATATAACAAATAAGTAACAATAAACATATAAACTAAACCCGAACTTAAACAATATATCTTAGTAATAATATCTTCTCTTGATTTAATATATATATTAGGTTCACCAACTATTA---CTAAGTCTATGCCAATTATTTTATAAACAAAAGCTAGACTTACCAGACCTACAATAAATGTGAAAATACTTACTAAGTCGATTTTTTCTAGTATATCCCTTGAAGCTAACCTTGAAACATAAGTAAATAAGACAAGTATACCCCCAAAAAAGACTAAAAATAAAATATATCCAAACCATAGAGAAAACTTTAAACAACTTACTAATAAAGATAAAATTAAGGTTTGTGCCAATAAAATAAAAATTATTAAATGAGGCCTATATAAAGCTAGCACAAGAATTCCTAATCCCGCCAAACCCACCAAAAGCCTAAATTCTAACACAAGAGATAGTT---TAAATAAAATATTAATTTTGGATATTAAAGAAGTGTAT-T---TCTCTCTTGAGTATGAAACTTATTTTCCCTATTTATTTAATCCCCCTTTTT???????????????????????????????????????????????????????????????????????????????????????????????????????????????????????????????????????????????????????????????????????????????????????????????????????????????????????????????????????????????????????????????TGATAACCCTAATACTAATTTTAACAGTCCCCCTTTTTTTTTCAACTCCAATAATTTCTATAATTGCCTTAATACTTTCTGTAGGAAAATTACTACTAGAGATAAAGCATGATATAGATAATTTCTCTATTAGAGCTAATTTTTTCTGAGACTCCTTTTCTCATGTATTACTTACTCTTAATCTTTGAATTATTACCTTAATAATCCTTTCTAGAATCAAAATTAGAAATTCTCACTATTTCAAGACCATATACCTTCGCCTGTTAATACTACTTGCTATAATTCTTTCTTTAGCTTTTAGAGTTAATAATTATATTTTCTTCTATATCCTATTCGAAGCCTCCTTGATTCCAACATTTATACTAATCTTAGGCTGGGGATACCAGCCTGAACGCCTCCAGGCTGGAGTGTATATGTTAATATATACAGTTCTAGCCTCACTTCCTCTAGTAATCTCCTTCTTATATATTAATTTTACAATAAATTCTTGCAGAATAATT?????????????????????????????????????????????????????????ACCAAAGCCGCCCGTAAATCTGCCCCGGCAACGGGAGGTGTTAAGAAACCTCACAGATACCGTCCAGGTACCGTGGCCCTCAGAGAAATTAGACGCTACCAAAAAAGTACCGAATTGCTCATCCGTAAATTGCCTTTCCAACGTCTTGTTCGCGAAATTGCTCAGGATTTCAAAACAGACCTACGGTTCCAGTCCTCTGCCGTAATGGCTTTACAAGAAGCCTCCGAAGCCTACCTTGTTGGACTTTTCGAGGACACAAACTTGTGCGCCATTCACGCAAAAAGAGGAGGTAGTGACGTGAAATAACGATGCGGGACTCTTCCGAGGCCTCGCAATCGGAATGAGTTAACTTTAAATCCTTTCGACGAGGATCGATTGGAGGGCAAGTCTGGTGCCAGCAGCCGCGGTAATTCCAGCTCCAATAGCGTATATTAAAGTTGCTGCGGTTAAAAAGCTCGTAGTTGGATCTCACGATTCGAAAGACGGAGAGCG-CCGTTGACGCA---GTCGTGG----TA----GTAGT------------AGTACTACTA--CA------CCACGAATCCACCT--TCTCATTCGTTTCG-TTACGGTAGAAGGAGTAATAA---------------TAGTACGGGGATGTCGAATGCGCGAACA--GGA------------TTTATGAAGA--------CGGTACGAGTTGATTTTCTGACGG---TGGTGGCGGAGGCGGTCGTCGTTGC------TGCTGCTGCTGCTGTT------------GTTG-------CGGTGGTACGCTAGTGGCGAAC-----------GACCGTCGCCGCTACCGCTT---------CTACTACTTCGTTAATCGTTGATGTC----CTCTTCGTTGCTTTGGCTAATACC------ACTATTCCTCTTCCTTCTTTCCAACGGACG----------------AAAAAGAGAAGGCGAA-----CGCCGAAGTGTC-CCGGCGTAA--ATAAACAACCGTCCTTTTCGATGAAAAA-----TATTGTTCGGCCGGCCAGCGGCGTA--------------------------GTAGT---------------AGCCTCACCGGAAAGGG-----TGGTAG-AAGGTGGTATC------ATTATGGCAATAATAAT----ACATCTTCCACCTTCGATGGC---GGTGG-------------------------------------TGACTCTCGCG----CGCTCGCGTTCGGTCGGCAACTTCACTTTGACAAAATTAGAGTGCTCAGAGCGGGCAAGATCTGAAGCCCGAATGGAGGTGCATAGAATGATCTAAGATGACCTCGCGATCTAAACGTTTGTCGGTTTATGGGGTCGCGAGGTAATGATTAAA
Crystal_120_3                 ?????????????????????????CTGCCCATGAGAATT-AAATGGCCGCAGTACCCTGACTGTGCTAAGGTAGCATAATAATTTGCCTTTTAATTAAAGGCTAGAATGAAGGATTTGACGAAAGATTAACTGTCTTAGCTTATT-ATTAAAAAATTAACTTAGAAGTTAAAAGGCTTCTATTTACTAAAGGGACGATAAGACCCTATAAAGCTTTATTTA-AAAATTTCTATTTTTGTT-AAG-AAAA-AAATACAAATCATAAATTTTATTGGGGAGATAGATAAACAAACATTATCAATTACAACGTTCTTAACGAAACTTATAAAACGTTT-TTAAAAACCTTATAACAAGTTACTTTAGGGATAACAGCATAATTTCTTTTTAGAGTTCCTATCGACAAAGAAGATTATGACCTCGATGTTGAATTGAGTTGCT-CCTTTTAAGCAGATTTAAAAGGCAGGA???????????????????????ACTTGGAAATCAAACCTTAAATAGTAAGAGCTATATTTCTGAAACTTAAAAAGTTTGGCGGCTTTTAGAAAAATCAGGGGAATTTGTATCATTATCGTAACTACGCGTTATACCTTACTTAACTTTAGCTTGTATACCGCCGCCTAAGTAATCTTAGTAAAGAAAAACTATAACTAGCTATAAAAACGTCAGGTCATGGTGCAGCATAGCTAAGAAGATTACAAATTACAATTTATATATAACT-GGAGTTAAAATTAAAATTTTAATGAAACAGGACTTGTAAGTAATTACTAA-TTAGAATAGAGTAATAAATATAAA-CTAAAAGTGTACATATCGCCCGTCACTCT????????????????????????????????????????????????????????????????????????????????????GGTAGTTTTATTGGAGATGATCAGATTTATAATGTAGTTGTTACAGCTCATGCTTTTGTAATAATTTTTTTTATAGTTATACCTATTATAATTGGCGGGTTTGGAAATTGACTTGTGCCTTTAATATTGGGGTCTCCTGATATGGCCTTTCCTCGTATAAACAATATAAGGTTTTGATTATTACCCCCTTCTTTAGTACTTTTACTTAGTAGAGGGCTTGTAGAAAGAGGAGTGGGTACTGGATGGACTGTTTATCCTCCTCTAGCAAGAGGTATTGCTCATAGAGGAGCTTCTGTGGACTTAGGTATTTTTTCGTTACATTTGGCTGGGGCTTCTTCTATTCTAGGAGCTGTAAATTTTATTTCTACTTGTATTAATATACGTACTCCTGGAATAAAATTAGATCGTATACCTTTATTTGTTTGATCTGTCTTAATTACTGCTATCTTATTACTTCTATCTTTACCTGTTTTGGCTGGGGCTATTACAATACTGCTTACTGATCGAAATTTAAATACTTCTTTTTTTGATCCTAGAGGAGGTGGGGATCCTGTACTATATCAGCATTTATTTTTTTTCACACTACACTTTACACTTCCTTTTATTCTATTGGCAATAGTTGTAATCCATATTTTATATCTACATCAAACAGGCTCTAATAATCCTTTGGGATTACCTTCAGGAGAAGATAAAATTCCATTTTCTCCTTACTATATTTTCAAAGATATCGTAGGATTTATTGTTATAATATTAATACTTATAGCAATTACCTTACTAGACCCTTACTTATTAGGAGATCCTGAAAATTTTAACCCAGCAAACCCACTTAGGACTCCTACTCATATTCAGCCCGAGTGATACTTCCTCTT????TTCGACTTTTAATCACTCACATGATTTGAGTTCAGACCGGCGTAAGCCAGGTTAGTTTCTATCTTTTAGATTATCCTAATTTCAATTTGTACGAAAGGACTTTTGAAAAA-AAATAATTTTTTATTTAGAATAAATATATTCTAGATATACTAAGTCACTAGAGAGACCCTTTCCAACGCTTTCAAAACGCTTACT--T-ATATAGCTAAGTGACTAGATCAGCTCCTTAAGAGGACCTCTTTCTTCTTTTAAAAGTTTAGCAATACAAATAAGAGCATATAACAAATAAGTAACAATAAACATATAAACTAAACCCGAACTTAAACAATATATCTTAGTAATAATATCTTCTCTTGATTTAATATATATATTAGGTTCACCAACTATTA---CTAAGTCTATGCCAATTATTTTATAAACAAAAGCTAGACTTACCAGACCTACAATAAATGTGAAAATACTTACTAAGTCGATTTTTTCTAGTATATCCCTTGAAGCTAACCTTGAAACATAAGTAAATAAGACAAGTATACCCCCAAAAAAGACTAAAAATAAAATATATCCAAACCATAGAGAAAACTTTAAACAACTTACTAATAAAGATAAAATTAAGGTTTGTGCCAATAAAATAAAAATTATTAAATGAGGCCTATATAAAGCTAGCACAAGAATTCCTAATCCCACCAAACCCACCAAAAGCCTAAATTCTAACACAAGAGATAGTT---TAAATAAAATATTAATTTTGGATATTAAAGAAGTGTAT-T---TCTCTCTTGAGTATGAAACTTATTTTCCCTATTTATTTAATCCCCCTTTTTCTCTTTTTCCCTGCCTTAATTAGATTTATATCAACCTGAGGACATCTTTTATCTACCTTGCTAGCCCTAGAATTTATAGTGTTGTCTATATTCTTAATCATTATATTAATAAACCCATCTATACCACAAGAATCATTCACTTCCTTAATATTTATTAGAATTGCTGTGTGTGAAGGAGCACTAGGATTGACTATTCTTGTAATACTAACCCGTACTAAAGGCTCAGATATGGTATCTAGAATATTACTAATAAAATGATAACCCTAATACTAATTTTAACAGTCCCCCTTTTTTTTTCAACTCCAATAATTTCTATAATTGCCTTAATACTTTCTGTAGGAAAATTACTACTAGAGATAAAGCATGATATAGATAATTTCTCTATTAGAGCTAATTTTTTCTGAGACTCCTTTTCTCATGTATTACTTACTCTTAATCTTTGAATTATTACCTTAATAATCCTTTCTAGAATCAAAATTAGAAATTCTCACTATTTCAAGACCATATACCTTCGCCTGCTAATACTACTTGCTATAATTCTTTCTTTAGCTTTTAGAGTTAATAATTATATTTTCTTCTATATCCTATTCGAAGCCTCCTTGATTCCAACATTTATACTAATCTTAGGCTGGGGATACCAGCCTGAACGCCTCCAGGCTGGAGTGTATATGTTAATATATACAGTTCTAGCCTCACTTCCTCTATTAATCTCCTTCCTCTATATTAATTTTACAATAAATTCTTGCAGAATAATTCTAATACCTGTACTTTATCCCTACCACTTTATTATAAAACTATGACCTTTATTATTA??????GCCGCCCGTAAATCTGCCCCGGCAACGGGAGGTGTTAAGAAACCTCACAGATACCGTCCAGGTACCGTGGCCCTCAGAGAAATTAGACGCTACCAAAAGAGTACCGAATTGCTCATCCGTAAATTGCCTTTCCAACGTCTTGTTCGCGAAATTGCTCAGGATTTCAAAACAGACCTACGGTTCCAGTCCTCTGCCGTAATGGCTTTACAAGAAGCCTCCGAAGCCTACCTTGTTGGACTTTTCGAGGACACAAACTTGTGCGCCATTCACGCAAAAAGA?????????????????????????????????????????????????????????????????????????????????????????????????????????????????????????????????????????????????????????????????????????????????????????????????????????????????????????????????????????????????????????????????????????????????????????????????????????????????????????????????????????????????????????????????????????????????????????????????????????????????????????????????????????????????????????????????????????????????????????????????????????????????????????????????????????????????????????????????????????????????????????????????????????????????????????????????????????????????????????????????????????????????????????????????????????????????????????????????????????????????????????????????????????????????????????????????????????????????????????????????????????????????????????????????????????????????????????????????????????????????????????????????????????????????????????????????????????????????????????????????????????????????????????????????????????????????????????????????????????????????????????????????????????????????????????????????????????????????????????????????
El_Cajete_58_4                ????????????????????????????GCCACTGACATT-AAATGGCCGCAGTACCCTGACTGTGCTAAGGTAGCATAATAATTCGTCTTTTAATTAAAGGCTAGTATGAATGATTTGACGAAAGAAAATCTGTCTTAGCTTATT-AAAAAAAAATTAACCTAGAAGTTAAAAGGCTTCTATTTCCTAAAGGGACGACAAGACCCTATAAAGCTTTATTTATAATATTTTTATTTACTTC-AAT-AAAA-AATATAAATTTATAAATTCTATTGGGGCGATAGATAAATAAACATTATTAACTATAACGTTTTTAACGAAATTTATAAAATATTT-TTAAAA--CCTACAACAAGTTACTTTAGGGATAACAGCATAATTTCTTTTTAGAGTCCTTATCGACAGAGAAGATTATGACCTCGATGTTGAATTGAGTTACT-ATTTTTATGGAGATATAAAAAGTAGAA???????????????????????ACTTGAAAACTAAACCTTGACTAGTAGGAGTTATATT-CTGAAACTTAAAAAGTTTGGCGGCTTTTAATAAACTCAGGGGAATTTGTATCATTATCGTCACTACGCGCTATACCTTACTTAGCTATAGTTTGTATACCGCCGTCTAAGTAATCTCTGAATAGATTGACTACAATTAGCCATAAAAACGTCAGGCCATGGTGCAACATAGCTAAGGTGATTACAAATTACAATTTATATACAATTTGGAGTTAAAATTAAAATTTTAATGAAATAGGACTTGTAAGTAATTACTAAATTAGAATAGAGTAATAAATATAAA-ATAAAAGTGTACATATCGCCCGTCACTCT?????????????????????????????????????????????????????????????????????????????????????????????????????????????????????????????????????????????????????????????????????CCTATTATAATTGGAGGATTTGGAAATTGACTTGTACCTTTAATGTTAGGAGCCCCTGATATAGCTTTTCCTCGTATAAATAATATAAGATTTTGATTACTACCTCCTTCTTTAGTGCTTCTACTGAGAAGAGGGCTTGTAGAGAGAGGGGTTGGAACAGGGTGGACTGTATATCCTCCTTTAGCATCAGGAATTGCCCATAGGGGTGCTTCTGTAGATTTAGGTATTTTTTCATTACACTTAGCTGGAGCTTCTTCGATTCTAGGAGCTGTAAATTTTATTTCTACTTGTATTAATATACGTACTCCTGGGATAAAACTAGATCGTATACCATTGTTTGTGTGATCTGTTTTAATTACAGCTATTCTTTTACTTCTATCCCTGCCTGTGCTAGCAGGAGCTATTACAATATTACTTACTGATCGAAATTTAAATACTTCTTTCTTCGATCCTAGAGGAGGAGGAGATCCTGTACTATATCAGCATTTATTTTTTTTTACACTTCACTTTACTCTTCCTTTTATCCTTTTGGCAATAGTTGTAGTTCATATCTTATACCTACATCAAACAGGCTCTAACAATCCATTAGGACTTACTTCAAATGAAGATAAAATTCCATTCTCTCCGTACTATATCGTAAAAGATATCGTAGGATTTATTATTACAATAATAGCCCTGATTTTAATTAGCCTACTGGACCCTTACTTACTAGGAGATCCTGAAAACTTTAATCCAGCTAACCCCCTTAGAACCCCTACCCATATTCAGCCCGAGTGATACTTCCTCTT??????????????????????????????????????????????????????????????????????????TCTTCTATGCTTCAGTTTGTACGAAAGGACTATTGAATAA-AAAAAGTTTTTCTATTAGAATAAATATATTCTAGAAATTATAAGCCATTAGGATTAACCTTTCTAACGCTTTCAAAACGCTTACT--T-ATATAGCTAAATGACTAAGTTAACTCTTTAAGAGGACCTCTTTCTCCTTTTAAAAGCTCAGCAATACAAATAAGCGTGTACAATAAATAAGTTACAATAAATATATAAACTAATCTTGAACTTAGACAATACACCTTAGTAATAATGTCCTCTCTGGATTTAATATATACATTAAATTCCCTAATTATAA---CTAAATCTATACCAATTTCTTTATAAATAAAAACCAAACCTACTACTCCTATAGAAAGTATAAAAATATTTACTAGCTCAATTTTTTCCAATATATCCTGCGATGCTAACCTTGATACATAAGTAAATAAAACAAGTATACCTCCAAAAAAAACCAAAAATAAAATATAGCTAAATCATAAAGAATATTTTAAACAGCCTACCAATAAAGATAAAACCAAAGTTTGTACCAATAATACAAAAATTATCAAATGAGGGCTAGATAATCCTAATACAATAGCACCCAATCCTAATAAACTTACTAAAAGAACAAATTCTATCACAAGAGATAGTT---TAAATAAAATATTAATTTTGGATATTAAAGAAGTAAAT-TT--TCTCTCTTGATCATTAAACTTTTTTCCCCTGTATACTATATTCCGCTTCTACTTTTCTTCCCTGCTTTAATTAGATTTATATCTACTTGAGGTCACCTTTTATCTACTTTGCTAGCCCTAGAGTTTATAGTTCTGTCCTTATTCTTAATTATAATATTAATAAATCCATCTATACCACAAGAGTCATTTACTTCTTTAATATTTATTAGAATTACTGTCTGTGAGGGAGCATTAGGATTAACTATTCTTGTAATACTAACACGCTCCAAAGGATCAGATATAATAGCAAGAACCTTATTGATAAAATGATAACTCTAATACTACTTCTAATAATCCCTCTTTTCTTTCCAACCCCAATAATCTCTGTAACCATTCTAATACTATCTTTAAGAAATATACTATTAAATATAAAACACGATATAGATAGCTTCTATGTTAGAACTAATTTTATTTGAGATTCACCCTCTTATGTCTTATTAACTCTTACCTTGTGAATTATTACCTTAATAATTTTATCTAGAATAAAAATCAGAAACTTCCATTTTTCAAAAACTATTTATCTTCGTTTACTAATTCTACTTGCCATTATTTTATCCTTGGCCTTTAGAGTGAATAATTATATTTTCTTCTATATCTTATTCGAAGCCTCATTAGTCCCTACATTTATTTTAATTCTAGGCTGAGGCTATCAACCAGAACGACTCCAAGCTGGAGTATATATACTAATATATACAGTACTAGCTTCCCTTCCCTTGCTAATCTCATTTCTCTATATACATTTTACAATAAGCTCTAGCAGAATAGTAGTAATACCTATTTTATATTCTTCCCATTCT???????????????????????????ACCAAAGCAGCCCGTAAATCTGCTCCAGCAACGGGAGGGGTTAAGAAACCTCACAGATACCGTCCAGGTACCGTGGCCCTCAGAGAAATTAGACGCTACCAAAAGAGTACCGAATTACTCATCCGTAAATTGCCTTTCCAACGTCTTGTTCGCGAAATTGCTCAGGATTTCAAGACAGACCTACGGTTCCAGTCCTCTGCCGTTATGGCTTTACAGGAAGCCTCAGAAGCCTACCTTGTTGGACTTTTCGAGGATACAAACTTGTGCGCCATTCACGCAAAAAGAGGAGGTAGTGACGTGAAATAACGATGCGGGACTCTTCCGAGGCCTCGCAATCGGAATGAGTTAACTTTAAATCCTTTCGACGAGGATCGATTGGAGGGCAAGTCTGGTGCCAGCAGCCGCGGTAATTCCAGCTCCAATAGCGTATATTAAAGTTGCTGCGGTTAAAAAGCTCGTAGTTGAATCTCACGATTCAACAGGAGGTGA----GCGCCGTGGTG---GTAGTAGTA-GCA----GCAAT-----------------TGCTA-----------CTAGAATTCACCT--TCTCATTCGTCTCG-TTACGGTAGAAG------------------------AAGAAGGAGGATGTCGAAAGCTCGAACAGGGTG-------------TTAATAAGA--------CGGTACGAGTTGATATTCCGACAGTGGTGGTAGCGGAGGCGGTCGTCGTTGA------TGCTGCT------------------GCTGTAGCTGTTTGTACTGCATTGGTAGTGGCAAAAAACGACT----GACCGTGGCCGTTGCCGC------TT---CTATTACTTCGTTCATCGTCGATTCC----CTATTCGTTGCATTGTTTCCTTTT---ACTACTGGTTCTCCTTCTTCTTTCCAACGAACG-------------GAAAAGAGAGGGTGAAAAA-----AAAAGTGCCACG----GTG----------TAATCGTCCTTTTGGATAACAAA-----CATTGTCCGGCCGGCCAGCGGCGTT--AGTATCCAGCAGTGGCTGGCAGCTGCGGCGGCGGCGGCGGCAAACTCCCCTTCCGAATGAG-----TGGTAG----ATGCTTTT------ATT----TATTATTATT----AAGTCTTCCACCTCGGATGGGGATGATGCTGCTGCTGCTGCTGCTGCTGT------TGCTGCT-GCTGGCTCTCGCG----CGCTCGCGTTCGGTCGGCAACTTCACTTTGACAAAATTAGAGTGCTCAGAGCGGGCAAGATCTGAAGCCCGAATGGAGGTGCATAGAATGATCTAAGATGACCTCGCGATCTAAACG????????????????????????????????????
El_Tomatal_268_5              ?????????????????????????????????????????????????????????????????????????????????????????????????????????????????GATTTGACGAAAGATTAACTGTCTTAGCTTATT-ATTAAAAAATTAACTTAGAAGTTAAAAGGCTTCTATTTACTAAAGGGACGATAAGACCCTATAAAGCTTTATTTA-AAAATTTCTATTTTTGTT-AAG-AAAA-AAATACAAATCATAAATTTTATTGGGGAGATAGATAAACAAACATTATCAATTACAACGTTCTTAACGAAACTTATAAAACGTTT-TTAAAAACCTTATAACAAGTTACTTTAGGGATAACAGCATAATTTCTTTTTAGAGTTCCTATCGACAAAGAAGATTATGACCTCGATGTTGAATTGAGTTGCT-CCTTTTAAGCAGATTTAAAAGGCAGGA???????????????????????ACTTGGAAATCAAACCTTAAATAGTAAGAGCTATATTTCTGAAACTTAAAAAGTTTGGCGGCTTTTAGAAAAATCAGGGGAATTTGTATCATTATCGTAACTACGCGTTATACCTTACTTAACTTTAGCTTGTATACCGCCGCCTAAGTAATCTTAGTAAAGAAAAACTATAACTAGCTATAAAAACGTCAGGTCATGGTGCAGCATAGCTAAGAAGATTACAAATTACAATTTATATATAACT-GGAGTTAAAATTAAAATTTTAATGAAACAGGACTTGTAAGTAATTACTAA-TTAGAATAGAGTAATAAATATAAA-CTAAAAGTGTACATATCGCCCGTCACTCT?????????????????????????????????????????????????????????ATTATTCGAACAGAGTTAGGGCAACCAGGTAGTTTTATTGGAGATGATCAGATTTATAATGTAGTTGTTACAGCTCATGCTTTTGTAATAATTTTTTTTATAGTTATACCTATTATAATTGGCGGGTTTGGAAATTGACTTGTGCCTTTAATATTGGGGTCTCCTGATATGGCCTTTCCTCGTATAAACAATATAAGGTTTTGATTATTACCCCCTTCTTTAGTACTTTTACTTAGTAGAGGGCTTGTAGAAAGAGGAGTGGGTACTGGATGGACTGTTTATCCTCCTCTAGCAAGAGGTATTGCTCATAGAGGAGCTTCTGTGGACTTAGGTATTTTTTCGTTACATTTGGCTGGGGCTTCTTCTATTCTAGGAGCTGTAAATTTTATTTCTACTTGTATTAATATACGTACTCCTGGAATAAAATTAGATCGTATACCTTTATTTGTTTGATCTGTCTTAATTACTGCTATCTTATTACTTCTATCTTTACCTGTTTTG???????????????????????????????????????????????????????????????????????????????????????????????????TTTTTCACACTACACTTTACACTTCCTTTTATTCTATTGGCAATAGTTGTAATCCATATTTTATATCTACATCAAACAGGCTCTAATAATCCTTTGGGATTACCTTCAGGAGAAGATAAAATTCCATTTTCTCCTTACTATATTTTCAAAGATATCGTAGGATTTATTGTTATAATATTAATACTTATAGCAATTACCTTACTAGACCCTTACTTATTAGGAGATCCTGAAAATTTTAACCCAGCAAACCCACTTAGGACTCCTACTCATATTCAGCCCGAGTGATACTTCCTCTT?????????????????????????????????????????????????????????????????????????????????????????????????????????????????A-AAATAATTTTTTATTTAGAATAAATATATTCTAGATATACTAAGTCACTAGAGAGACCCTTTCCAACGCTTTCAAAACGCTTACT--T-ATATAGCTAAGTGACTAGATCAGCTCCTTAAGAGGACCTCTTTCTTCTTTTAAAAGTTTAGCAATACAAATAAGAGCATATAACAAATAAGTAACAATAAACATATAAACTAAACCCGAACTTAAACAATATATCTTAGTAATAATATCTTCTCTTGATTTAATATATATATTAGGTTCACCAACTATTA---CTAAGTCTATGCCAATTATTTTATAAACAAAAGCTAGACTTACCAGACCTACAATAAATGTGAAAATACTTACTAAGTCGATTTTTTCTAGTATATCCCTTGAAGCTAACCTTGAAACATAAGTAAATAAGACAAGTATACCCCCAAAAAAGACTAAAAATAAAATATATCCAAACCATAGAGAAAACTTTAAACAACTTACTAATAAAGATAAAATTAAGGTTTGTGCCAATAAAATAAAAATTATTAAATGAGGCCTATATAAAGCTAGCACAAGAATTCCTAATCCCGCCAAACCCACCAAAAGCCTAAATTCTAACACAAGAGATAGTT---TAAATAAAATATTAATTTTGGATATTAAAGAAGTGTAT-T---TCTCTCTTGAGTATGAAACTTATTTTCCCTATTTATTTAATCCCCCTTTTTCTCTTTTTCCCTGCCTTAATTAGATTTATATCAACCTGAGGACATCTTTTATCTACCTTGCTAGCCCTAGAATTTATAGTGTTGTCTATATTCTTAATCATTATATTAATAAACCCATCTATACCACAAGAATCATTCACTTCCTTAATATTTATTAGAATTGCTGTGTGTGAAGGAGCACTAGGATTGACTATTCTTGTAATGCTAACCCGTACTAAAGGCTCAGATATGGTATCTAGAATATTACTAATAAAATGATAACCCTAATACTAATTTTAACAGTCCCCCTTTTTTTTTCAACTCCAATAATTTCTATAATTGCCTTAATACTTTCTGTAGGAAAATTACTACTAGAGATAAAGCATGATATAGATAATTTCTCTATTAGAGCTAATTTTTTCTGAGACTCCTTTTCTCATGTATTACTTACTCTTAATCTTTGAATTATTACCTTAATAATCCTTTCTAGAATCAAAATTAGAAATTCTCACTATTTCAAGACCATATACCTTCGCCTGCTAATACTACTTGCTATAATTCTTTCTTTAGCTTTTAGAGTTAATAATTATATTTTCTTCTATATCCTATTCGAAGCCTCCTTGATTCCAACATTTATACTAATCTTAGGCTGGGGATACCAGCCTGAACGCCTCCAGGCTGGAGTGTATATGTTAATATATACAGTTCTAGCCTCACTTCCTCTATTAATCTCCTTCCTCTATATTAATTTTACAATAAATTCTTGCAGAATAATTCTAATACCTGTACTTTATCCCTACCACTTTATTATAAAACTATGACCTTTATTATTAACCAAAGCCGCCCGTAAATCTGCCCCGGCAACGGGAGGTGTTAAGAAACCTCACAGATACCGTCCAGGTACCGTGGCCCTCAGAGAAATTAGACGCTACCAAAAAAGTACCGAATTGCTCATCCGTAAATTGCCTTTCCAACGTCTTGTTCGCGAAATTGCTCAGGATTTCAAAACAGACCTACGGTTCCAGTCCTCTGCCGTAATGGCTTTACAAGAAGCCTCCGAAGCCTACCTTGTTGGACTTTTCGAGGACACAAACTTGTGCGCCATTCACGCAAAAAGAGGAGGTAGTGACGTGAAATAACGATGCGGGACTCTTCCGAGGCCTCGCAATCGGAATGAGTTAACTTTAAATCCTTTCGACGAGGATCGATTGGAGGGCAAGTCTGGTGCCAGCAGCCGCGGTAATTCCAGCTCCAATAGCGTATATTAAAGTTGCTGCGGTTAAAAAGCTCGTAGTTGGATCTCACGATTCGAAAGACGGAGAGCG-CCGTTGACGCA---GTCGTGG----TA----GTAGT------------AGTACTACTA--CA------CCACGAATCCACCT--TCTCATTCGTTTCG-TTACGGTAGAAGGAGTAATAA---------------TAGTACGGGGATGTCGAATGCGCGAACA--GGA-------------TTATGAAGA--------CGGTACGAGTTGATTTTCTGACGG---TGGTGGCGGAGGCGGTCGTCGTTGCTGC---TGCTGCTGCTGCTGTT------------GTTG-------CGGTGGTACGCTAGTGGCGAAC-----------GACCGTCGCCGCTACCGCTT---------CTACTACTTCGTTAATCGTTGATGTC----CTCTTCGTTGCATTGGCTAATACC------ACTATTCCTCTTCCTTCTTTCCAACGGACG----------------AAAAAGAGAAGGCGAA-----CGCCGAAGTGTC-CCGGCGTAA--CTAAACAACCGTCCTTTTCGATGAAAAA-----TATTGTTCGGCCGGCCAGCGGCGTA--------------------------GTAGT---------------AGCCTCACCGGAAAGGG-----TGGTAG-AAGGTGGTATC------ATTATGGCAATAATAAT----ACATCTTCCACCTTCGATGGC---GGTGG-------------------------------------TGACTCTCGCG----CGCTCGCGTTCGGTCGGCAACTTCACTTTGACAAAATTAGAGTGCTCAGAGCGGGCAAGATCTGAAGCCCGAATGGAGGTGCATAGAATGATCTAAGATGACCTCGCGATCTAAACGTTTGTCGGTTTATGGGGTCGCGAGGTAATGATTAAA
Ensenada_281_6                ?????????????????????????????????GAGCATT-AAATGGCCGCAGTACCCTGACTGTGCTAAGGTAGCATAATAATTTGCCTTTTAATTAAAGGCTAGAATGAAGGATTTGACGAAAGATTAACTGTCTTAGCTTATT-ATTAAAAAATTAACTTAGAAGTTAAAAGGCTTCTATTTACTAAAGGGACGATAAGACCCTATAAAGCTTTATTTA-AAAATTTCTATTTTTGTT-AAG-AAAA-AAATACAAATCATAAATTTTATTGGGGAGATAGATAAACAAACATTATCAATTACAACGTTCTTAACGAAACTTATAAAACGTTT-TTAAAAACCTTATAACAAGTTACTTTAGGGATAACAGCATAATTTCTTTTTAGAGTTCCTATCGACAAAGAAGATTATGACCTCGATGTTGAATTGAGTTGCT-CCTTTTAAGCAGATTTAAAAGGCAGGA???????????????????????ACTTGGAAATCAAACCTTAAATAGTAAGAGCTATATTTCTGAAACTTAAAAAGTTTGGCGGCTTTTAGAAAAATCAGGGGAATTTGTATCATTATCGTAACTACGCGTTATACCTTACTTAACTTTAGCTTGTATACCGCCGCCTAAGTAATCTTAGTAAAGAAAAACTATAACTAGCTATAAAAACGTCAGGTCATGGTGCAGCATAGCTAAGAAGATTACAAATTACAATTTATATATAACT-GGAGTTAAAATTAAAATTTTAATGAAACAGGACTTGTAAGTAATTACTAA-TTAGAATAGAGTAATAAATATAAA-CTAAAAGTGTACATATCGCCCGTCACTCT?????????????????????????????????????????????????????????ATTATTCGAACAGAGTTAGGGCAACCAGGTAGTTTTATTGGAGATGATCAGATTTATAATGTAGTTGTTACAGCTCATGCTTTTGTAATAATTTTTTTTATAGTTATACCTATTATAATTGGCGGGTTTGGAAATTGACTTGTGCCTTTAATATTGGGGTCTCCTGATATGGCCTTTCCTCGTATAAACAATATAAGGTTTTGATTATTACCCCCTTCTTTAGTACTTTTACTTAGTAGAGGGCTTGTAGAAAGAGGAGTGGGTACTGGATGGACTGTTTATCCTCCTCTAGCAAGAGGTATTGCTCATAGAGGAGCTTCTGTGGACTTAGGTATTTTTTCGTTACATTTGGCTGGGGCTTCTTCTATTCTAGGAGCTGTAAATTTTATTTCTACTTGTATTAATATACGTACTCCTGGAATAAAATTAGATCGTATACCTTTATTTGTTTGATCTGTCTTAATTACTGCTATCTTATTACTTCTATCTTTACCTGTTTTGGCTGGGGCTATTACAATACTGCTTACTGATCGAAATTTAAATACTTCTTTTTTTGATCCTAGAGGAGGTGGGGATCCTGTACTATATCAGCATTTATTTTTTTTCACACTACACTTTACACTTCCTTTTATTCTATTGGCAATAGTTGTAATCCATATTTTATATCTACATCAAACAGGCTCTAATAATCCTTTGGGATTACCTTCAGGAGAAGATAAAATTCCATTTTCTCCTTACTATATTTTCAAAGATATCGTAGGATTTATTGTTATAATATTAATACTTATAGCAATTACCTTACTAGACCCTTACTTATTAGGAGATCCTGAAAATTTTAACCCAGCAAACCCACTTAGGACTCCTACTCATATTCAGCCCGAATGATACTTCCTCTT?????????????????CACTCACATGATTTGAGTTCAGACCGGCGCTAGCCAGGTTAGTTTCTATCTTTTAGATTATCCTAATTTCAATTTGTACGAAAGGACTTTTGAAAAA-AAATAATTTTTTATTTAGAATAAATATATTCTAGATATACTAAGTCACTAGAGAGACCCTTTCCAACGCTTTCAAAACGCTTACT--T-ATATAGCTAAGTGACTAGATCAGCTCCTTAAGAGGACCTCTTTCTTCTTTTAAAAGTTTAGCAATACAAATAAGAGCATATAACAAATAAGTAACAATAAACATATAAACTAAACCCGAACTTAAACAATATATCTTAGTAATAATATCTTCTCTTGATTTAATATATATATTAGGTTCACCAACTATTA---CTAAGTCTATGCCAATTATTTTATAAACAAAAGCTAGACTTACCAGACCTACAATAAATGTGAAAATACTTACTAAGTCGATTTTTTCTAGTATATCCCTTGAAGCTAACCTTGAAACATAAGTAAATAAGACAAGTATACCCCCAAAAAAGACTAAAAATAAAATATATCCAAACCATAGAGAAAACTTTAAACAACTTACTAATAAAGATAAAATTAAGGTTTGTGCCAATAAAATAAAAATTA?????????????????????????????????????????????????????????????????????????????????????????????????????????????????????????????????????????????????????????????????????????????????????????????????????????????????????????????GAGGACATCTTTTATCTACCTTGCTAGCCCTAGAATTTATAGTGTTGTCTATATTCTTAATCATTATATTAATAAACCCATCTATACCACAAGAATCATTCACTTCCTTAATATTTATTAGAATTGCTGTGTGTGAAGGAGCACTAGGATTGACTATTCTTGTAATACTAACCCGTACTAAAGGCTCAGATATGGTATCTAGAATATTACTAATAAAATGATAACCCTAATACTAATTTTAACAGTCCCCCTTTTTTTTTCAACTCCAATAATTTCTATAATTGCCTTAATACTTTCTGTAGGAAAATTACTACTAGAGATAAAGCATGATATAGATAATTTCTCTATTAGAGCTAATTTTTTCTGAGACTCCTTTTCTCATGTATTACTTACTCTTAATCTTTGAATTATTACCTTAATAATCCTTTCTAGAATCAAAATTAGAAATTTTCACTATTTCAAGACCATATACCTTCGCCTGCTAATACTACTTGCTATAATTCTTTCTTTAGCTTTTAGAGTTAATAATTATATTTTCTTCTATATCCTATTCGAAGCCTCCTTGATTCCAACATTTATACTAATCTTAGGCTGGGGATACCAGCCTGAACGCCTCCAGGCTGGAGTGTATATGTTAATATATACAGTTCTAGCCTCACTTCCTCTATTAATCTCCTTCCTCTATATTAATTTTACAATAAATTCTTGCAGAATAATTCTAATACCTGTACTTTATCCCTACCACTTTATTATAAAACTATGACCTTTATTATTA??????GCCGCCCGTAAATCTGCCCCGGCCACGGGAGGTGTTAAGAAACCTCACAGATACCGTCCAGGTACCGTGGCCCTCAGAGAAATTAGACGCTACCAAAAAAGTACCGAATTGCTCATCCGTAAATTGCCTTTCCAACGTCTTGTTCGCGAAATTGCTCAGGATTTCAAAACAGACCTACGGTTCCAGTCCTCTGCCGTAATGGCTTTACAAGAAGCCTCCGAAGCCTACCTTGTTGGACTTTTCGAGGACACAAACTTGTGCGCCATTCACGCAAAAAGAGGAGGTAGTGACGTGAAATAACGATGCGGGACTCTTCCGAGGCCTCGCAATCGGAATGAGTTAACTTTAAATCCTTTCGACGAGGATCGATTGGAGGGCAAGTCTGGTGCCAGCAGCCGCGGTAATTCCAGCTCCAATAGCGTATATTAAAGTTGCTGCGGTTAAAAAGCTCGTAGTTGGATCTCACGATTCGAAAGACGGAGAGCG-CCGTTGACGCA---GTCGTGG----TA----GTAGT------------AGTACTACTA--CA------CCACGAATCCACCT--TCTCATTCGTTTCG-TTACGGTAGAAGGAGTAATAA---------------TAGTACGGGGATGTCGAATGCGCGAACA--GGA------------TTTATGAAAA--------CGGTACGATTTGATTTTCTGACGG---TGGTGGCGGAGGCGGTCGTCTTTGC------TGCTGCTGCTGCTGTT------------GTTG-------CGGTGGTACGCTAGTGGGGAAC-----------GACCGTCGCCGCTACCGCTT---------CTACTACTTCGTTAATCGTTGATGTC----CTCTTCGTTGCTTTGGCTAATACC------ACTATTCCTCTTCCTTCTTTCCAACGGACG----------------AAAAAGAGAAGGCGAA-----CGCCAAAGTGTC-CCGGCGTAA--CTAAACAACCGTCCTTTTCGATGAAAAA-----TATTGTTCGGCCGGCCAGCGGCGTA--------------------------GTAGT---------------AGCCTCACCGGAAAGGG-----TGGTAG-AAGGTGGTATC------ATTATGGCAATAATAAT----ACATCTTCCACCTTCGATGGC---GGTGG-------------------------------------TGACTCTCGCG----CGCTCGCGTTCGGTCGGCAACTTCACTTTGACAAAATTAGAGTGCTCAGAGCGGGCAAGATCTGAAGCCCGAATGGAGGTGCATAGAATGATCTAAGATGACCTCGCGATCTAAACGTTTGTCGGTTTATGGGGTCGCGAGGTAATGATTAAA
Espiritu_Santo_60_4           ????????????????????????????????????????????TGGCCGCAGTACCCTGACTGTGCTAAGGTAGCATAATAATTCGTCTTTTAATTAAAGGCTAGTATGAATGATTTGACGAAAGAAAATCTGTCTTAGCTTATT-AAAAAAAAATTAACCTAGAAGTTAAAAGGCTTCTATTTCCTAAAGGGACGACAAGACCCTATAAAGCTTTATTTATAATATTTTTATTTATTTC-AAT-AAAA-AATATAAATTTATAAATTCTATTGGGGCGATAGATAAATAAACATTATTAACTATAACGTTTTTAACGAAATTTATAAAATATTT-TTAAAA--CCTACAACAAGTTACTTTAGGGATAACAGCATAATTTCTTTTTAGAGTCCTTATCGACAGAGAAGATTATGACCTCGATGTTGAATTGAGTTACT-ATTTTTATGGAGATATAAAAAGTAGAA???????????????????????ACTTGAAAACTAAACCTTGATTAGTAGGAGTTATATT-CTGAAACTTAAAAAGTTTGGCGGCTTTTAATAAATTCAGGGGAATTTGTATCATTATCGTCACTACGCGCTATACCTTACTTAGCTATAGTTTGTATACCGCCGTCTAAGTAATCTTTGAACAGATTGACTACAATTAGCCATAAAAACGTCAGGCCATGGTGCAACATAGCTAAGGTGATTACAAATTACAATTTATATACAATTTGGAGTTAAAATTAAAATTTTAATGAAATAGGACTTGTAAGTAATTACTAAATTAAAATAGAGTAATAAATATAAA-ATAAAAGTGTACATATCGCCCGTCACTCT????????????????????????????????????????????????????????????????????????????????????????????????????????????????????????????????????CATGCCTTTGTTATAATTTTTTTTATAGTTATACCTATTATAATTGGAGGATTTGGAAATTGACTCGTACCTTTAATGCTAGGAGCCCCTGATATAGCTTTTCCTCGTATAAATAATATAAGATTTTGATTACTACCTCCTTCTTTAGTACTTCTACTGAGAAGAGGGCTTGTAGAGAGAGGAGTTGGAACAGGGTGGACTGTATACCCTCCTTTAGCAGCAGGAATTGCTCATAGAGGCGCTTCTGTAGATTTAGGTATTTTTTCATTACACCTAGCTGGGGCTTCTTCGATTCTAGGAGCTGTAAATTTTATTTCTACTTGTATTAATATACGTACTCCTGGGATAAAACTAGATCGTATACCACTGTTTGTGTGATCTGTTTTGATTACAGCTATTCTTTTACTTCTATCCCTGCCTGTACTAGCAGGAGCTATTACAATATTACTTACTGATCGAAATTTAAATACTTCTTTCTTCGATCCTAGAGGCGGAGGAGATCCTGTACTATATCAGCATTTATTTTTTTTTACACTTCACTTTACTCTTCCTTTCATCCTTTTGGCAATAGTTGTAGTTCATATTTTATACCTACATCAAACAGGCTCTAACAACCCATTAGGACTTACTTCAAATGAAGATAAAATTCCATTCTCTCCGTACTATATCGTAAAAGATATCGTGGGATTTATTATTACAGTAATAGCTCTGATTTTAATTAGCCTATTAGACCCTTATTTACTAGGGGACCCTGAGAACTTCAACCCAGCTAACCCCCTTAGAACCCCTACCCATATTCAGCCCGAATGATACTTCCTCTT??????????????????????????????????????????????????????????????????????????????????????????????????????????????????????????????????????????????????????????????????????????????????????????????????????????????????????????????????????????????????TCTTTCTCCTTTTAAAAGCTCAGCAATACAAATAAGTGTATACAATAAATAAGTTACAATAAATATATAGACCAATCTTGAACTTAGACAGTACACCTTAGTAATAATGTCCTCTCTGGATTTAATATACACATTAAATTCCCTAATTATAA---CTAAATCTATACCAATTTCTTTATAAATAAAAACCAAACCTACCACTCCTATAGAAAGTATAAAGATATTTACTAGCTCAATTTTTTCCAATATATCCTGCGATGCTAACCTTGATACATAAGTAAATAAAACAAGTATACCTCCAAAAAAAACCAAAAATAAAATATAGCTAAATCATAAAGAATATTTTAAACAACCTACCAATAAAGATAAAACCAAAGTTTGTACCAATAATACAAAAATTATCAAATGAGGGCTAGATAATCCTAACACAATAGCACCCAATCCTAATAAACTTACTAAAAGAACAAATTCTATCACAAGAGATAGTT---TAAATAAAATATTAATTTTGGATATTAAAGAAGTAAAT-TT--TCTCTCTTGATCCTTAAACTTTTTTCCCCTGTGTACTACATTCCACTTCTACTTTTCTTCCCTGCTTTAATTAGGTTTATATCTACTTGGGGGCATCTTTTATCTACTTTGCTAGCCCTAGAGTTTATAGTTCTATCCTTGTTCTTAATTATAATATTAATAAATCCGTCTATACCACAAGAGTCATTTACTTCTTTAATATTTATTAGAATTACTGTCTGTGAGGGAGCATTAGGATTAACTATTCTTGTAATACTAACACGCTCTAAAGGATCAGATATAATAGCAAGAACCTTATTGATAAAATGATAACTCTAATACTACTTCTAATAATCCCTCTTTTCTTTCCAACCCCAATAATCTCTGTAACCGTCCTAATACTATCTTTAAGAAATATACTATTAAATATAAAACACGATACAGATAACTTCTATGTTAGAACTAATTTTATTTGAGATTCACCCTCTTATGTCTTATTAACTCTTACCTTGTGAATTATTACCTTAATAATTTTATCTAGAATAAAAATCAGAAACTTCCATTTTTCAAAAACTATTTATCTTCGTCTACTAATTCTACTTGCCATTATTTTATCCTTGGCCTTTAGAGTAAATAATTATATTTTCTTCTATATCTTATTCGAAGCTTCACTAGTCCCTACATTTATTTTAATTCTAGGCTGAGGCTATCAACCAGAACGACTCCAAGCTGGAGTATATATACTAATATATACAGTACTAGCTTCCCTTCCCTTGTTAATCTCATTTCTCTATATACATTTTACAATAAGCTCTAGCAGAATAGTAGTAATGCCTATTTTATATTCTTCCCATTCTCTTATAAAATTATGACCCTTACTATTA??????????CCCGTAAATCTGCTCCAGCAACGGGAGGGGTTAAGAAACCTCACAGATACCGTCCAGGTACCGTGGCCCTCAGAGAAATTAGACGCTACCAAAAGAGTACCGAATTACTCATCCGTAAATTGCCTTTCCAACGTCTTGTTCGCGAAATTGCTCAGGATTTCAAGACAGACCTACGGTTCCAGTCCTCTGCCGTAATGGCTTTACAGGAAGCCTCAGAAGCCTACCTTGTTGGACTTTTCGAGGATACCAACTTGTGCGCCATTCACGCAAAAAGAGGAGGTAGTGACGTGAAATAACGATGCGGGACTCTTCCGAGGCCTCGCAATCGGAATGAGTTAACTTTAAATCCTTTCGACGAGGATCGATTGGAGGGCAAGTCTGGTGCCAGCAGCCGCGGTAATTCCAGCTCCAATAGCGTATATTAAAGTTGCTGCGGTTAAAAAGCTCGTAGTTGAATCTCACGATTCAACAGGAGGTAA----GCGCCGTGGTG---GTAGTAGTA-GTAAGCAGCAATTACAGTATTGCTACTACTACTA-----------CTAGAATTCTCCT--TCTCCTTCTTCTCG-TT----------------------------------------------------------------------------------------------------------------------------------------------------------------CTGCTGCT------GCTGCAGCATCAGCTGTTTCTACTGCGGTGGTAGTGGCAAAAAACGACT----GACCGTGGCCGCTGCCGC------TT---CTACTACTTCTTTCATCGTCGATTCC----CTATTCGTAGCATTGTTTCCTTTT---ACTACTGGTTCTCCTTCTTCTTTCCAACGAACG-------------GAAAAGAGAGGATGAAAAA-----GAAACTGCCACG----GTGTAA-------TAATCGTCCTTTTCGATAACAAA-----CATTGTCCCGCCGGCCAGCGGCATT--AGTATCCAGCAGCAGCA-------GTAGCGGCGGCGGCGGCGGCCACCACCTCTTAAGAAG-----TAGTAG----AATGTTTT------CTTATTATAATAATACTACTAACATCTTCCTCCTCCGAGGCGGCTGCTGCTGCTGCTGCTGCTGCTGCTGC------TGCTGCT-GCTGGCTCTCGCG----CGCTCGCGTTCGGTCGGCAACTTCACTTTGACAAAATTAGAGTGCTCAGAGCGGGCAAGATCTGAAGCCCGAATGGAGGTGCATAGAATGATCTAAGATGACCTCGCGATCTAAACGTTTGTCGGTTTATGGGGTCGCGAGGTAATGATTAAA
Isla_Cedros_36_7              ???????????????????????????????ATGAGAATT-AAATGGCCGCAGTACCCTGACTGTGCTAAGGTAGCATAATAATTTGCCTTTTAATTAAAGGCTAGAATGAAGGATTTGACGAAAGATTAACTGTCTTAGCTTATT-ATTAAAAAATTAACTTAGAAGTTAAAAGGCTTCTATTTACTAAAGGGACGATAAGACCCTATAAAGCTTTATTTA-AAAATTTCTATTTTTGTT-AAGAAAAA-AAATACAAATCATAAATTTTATTGGGGAGATAGATAAACAAACATTATCAATTACAACGTTCTTAACGAAACTTATAAAACGTTT-TTAAAAACCTTATAACAAGTTACTTTAGGGATAACAGCATAATTTCTTTTTAGAGTTCCTATCGACAAAGAAGATTATGACCTCGATGTTGAATTGAGTTGCT-CCTTTTAAGCAGATTTAAAAGGCAGGA???????????????????????ACTTGGAAATCAAACCTTAAATAGTAAGAGCTATATTTCTGAAACTTAAAAAGTTTGGCGGCTTTTAGAAAAATCAGGGGAATTTGTATCATTATCGTAACTACGCGTTATACCTTACTTAACTTTAGCTTGTATACCGCCGCCTAAGTAATCTTAGTAAAGAAAAACTATAACTAGCTATAAAAACGTCAGGTCATGGTGCAGCATAGCTAAGAAGATTACAAATTACAATTTATATATAACT-GGAGTTAAAATTAAAATTTTAATGAAACAGGACTTGTAAGTAATTACTAA-TTAGAATAGAGTAATAAATATAAA-CTAAAAGTGTACATATCGCCCGTCACTCT?????????????????????????????????????????????????????????ATTATTCGAACAGAGTTAGGGCAACCAGGTAGTTTTATTGGAGATGATCAGATTTATAATGTAGTTGTTACAGCTCATGCTTTTGTAATAATTTTTTTTATAGTTATACCTATTATAATTGGCGGGTTTGGAAATTGACTCGTGCCTTTAATATTGGGGTCTCCTGATATGGCCTTTCCTCGTATAAACAATATAAGGTTTTGATTATTACCCCCTTCTTTAGTACTTTTACTTAGTAGAGGGCTTGTAGAAAGAGGAGTGGGTACTGGATGGACTGTTTATCCTCCTCTAGCAAGAGGTATTGCTCATAGAGGAGCTTCTGTGGACTTAGGTATTTTTTCGTTACATTTGGCTGGGGCTTCTTCTATTCTAGGAGCTGTAAATTTTATTTCTACTTGTATTAATATACGTACTCCTGGAATAAAATTAGATCGTATACCTTTATTTGTTTGATCTGTCTTAATTACTGCTATCTTATTACTTCTATCTTTACCTGTTTTGGCTGGGGCTATTACAATACTGCTTACTGATCGAAATTTAAATACTTCTTTTTTT?????????????????????????????????????????????TTTTTCACACTACACTTTACACTTCCTTTTATTCTATTGGCAATAGTTGTAATCCATATTTTATATCTACATCAAACAGGCTCTAATAATCCTTTGGGATTACCTTCAGGAGAAGATAAAATTCCATTTTCTCCTTACTATATTTTCAAAGATATCGTAGGATTTATTGTTATAATATTAATACTTATAGCAATTACCTTACTAGACCCTTACTTATTAGGAGATCCCGAAAATTTTAACCCAGCAAACCCACTTAGGACTCCTACTCATATTCAGCCCGAATGATACTTCCTCTT????????????????????????????????????????????????????????????????????????????????????????????????????????????????????????????????????????????????????????????????????AGAGAGACCCTTTCCAACGCTTTCAAAACGCTTACT--T-ATATAGCTAAGTGACTAGATCAGCTCCTTAAGAGGACCTCTTTCTTCTTTTAAAAGTTTAGCAATACAAATAAGAGCATATAACAAATAAGTAACAATAAACATATAAACTAAACCCGAACTTAAACAATATATCTTAGTAATAATATCTTCTCTTGATTTAATATATATATTAGGTTCACCAACTATTA---CTAAGTCTATGCCAATTATTTTATAAACAAAAGCTAGACTTACCAGACCTACAATAAATGTGAAAATACTTACTAAGTCGATTTTTTCTAGTATATCCTTTGAAGCTAACCTTGAAACATAAGTAAATAAAACAAGTATACCCCCAAAAAAGACTAAAAATAAAATATATCCAAACCATAGAGAAAACTTTAAACAACTTACTAATAAAGATAAAATTAAGGTTTGTGCTAATAAAATAAAAATTATTAAATGAGGCCTATATAAAGCTAGCACAAGAATT?????????????????????????????????????????????????????????????????????????????????????????????????????????????????????????????????????????????????????????????????????????????????????????????????????????????????????????????????????????????????????????????????????????????????????????????????????????????????????????????????????????CTAGGATTGACTATTCTTGTAATGCTAACCCGTACTAAAGGCTCAGATATGGTATCTAGAATATTACTAATAAAATGATAACCCTAATACTAATTTTAACAGTCCCCCTTTTTTTTTCAACTCCAATAATTTCTATAATTGCCTTAATACTTTCTGTAGGAAAATTACTACTAGAGATAAAGCATGATATAGATAATTTCTCTATTAGAGCTAATTTTTTTTGAGACTCCTTTTCTCATGTATTACTTACTCTTAATCTTTGAATTATTACCTTAATAATCCTTTCTAGAATTAAAATTAGAAATTCTCACTATTTCAAGACCATATACCTTCGCCTGCTAATACTACTTGCTATAATTCTTTCTTTAGCTTTTAGAGTTAATAATTATATTTTCTTCTATATCCTATTCGAAGCCTCCTTGATTCCAACATTTATACTAATCTTAGGCTGGGGATACCAGCCTGAACGCCTCCAGGCTGGAGTGTATATGTTAATATATACAGTTCTAGCCTCACTTCCTCTATTAATCTCCTTCCTCT????????????????????????????????????????????????????????????????????????????????????????????ACCAAAGCCGCCCGTAAATCTGCCCCGGCAACGGGAGGTGTTAAGAAACCTCACAGATACCGTCCAGGTACCGTGGCCCTCAGAGAAATTAGACGCTACCAAAAAAGTACCGAATTGCTCATCCGTAAATTGCCTTTCCAACGTCTTGTTCGCGAAATTGCTCAGGATTTCAAAACAGACCTACGGTTCCAGTCCTCTGCCGTAATGGCTTTACAAGAAGCCTCGGAAGCCTACCTTGTTGGACTTTTCGAGGACACAAACTTGTGCGCCATTCACGCAAAAAGAGGAGGTAGTGACGTGAAATAACGATGCGGGACTCTTCCGAGGCCTCGCAATCGGAATGAGTTAACTTTAAATCCTTTCGACGAGGATCGATTGGAGGGCAAGTCTGGTGCCAGCAGCCGCGGTAATTCCAGCTCCAATAGCGTATATTAAAGTTGCTGCGGTTAAAAAGCTCGTAGTTGGATCTCACGATTCGAAAGACGGAGAGCG-CCGTTGACGCA---GTCGTGG----TA----GTAGT------------AGTACTACTA--CA------CCACGAATCCACCT--TCTCATTCGTTTCG-TTACGGTAGAAGGAGTAATAA---------------TAGTACGGGGATGTCGAATGCGCGAACA--GGA-------------TTATGAAGA--------CGGTACGAGTTGATTTTCTGACGG---TGGTGGCGGAGGCGGTCGTCGTTGCTGCTGATGCTGCTGCTGCTGTT------------GTTG-------CGGTGGTACGCTAGTGGCGAAC-----------GACCGTCGCCGCTACCGCTT---------CTACTACTTCGTTAATCGTTGATGTC----CTCTTCGTTGCTTTGGCTAATACC------ACTATTCCTCTTCCTTCTTTCCAACGGACG----------------AAAAAGAGAAGGCGAA-----CGCCGAAGTGTC-CCGGCGTAA--CTAAACAACCGTCCTTTTCGATGAAAAA-----TATTGTTCGGCCGGCCAGCGGCGTA--------------------------GTAGT---------------AGCCTCACCGGAAAGGG-----TGGTAG-AAGGTGGTATC------ATTATGGCAATAATAAT----ACATCTTCCACCTTCGATGGC---GGTGG-------------------------------------TGACTCTCGCG----CGCTCGCGTTCGGTCGGCAACTTCACTTTGACAAAATTAGAGTGCTCAGAGCGGGCAAGATCTGAAGCCCGAATGGAGGTGCATAGAATGATCTAAGATGACCTCGCGATCTAAACGTTTGTCGGTTTATGGGGTCGCGAGGTAATGATTAAA
Isla_Partida_62_4             ?????????????????????????????????????????????GGCCGCAGTACCCTGACTGTGCTAAGGTAGCATAATAATTCGTCTTTTAATTAAAGGCTAGTATGAATGATTTGACGAAAGAAAATCTGTCTTAGCTTATT-AAAAAAAAATTAACCTAGAAGTTAAAAGGCTTCTATTTCCTAAAGGGACGACAAGACCCTATAAAGCTTTATTTATAATATTTTTATTTATTTC-AAT-AAAA-AATATAAATTTATAAATTCTATTGGGGCGATAGATAAATAAACATTATTAACTATAACGTTTTTAACGAAATTTATAAAATATTT-TTAAAA--CCTACAACAAGTTACTTTAGGGATAACAGCATAATTTCTTTTTAGAGTCCTTATCGACAGAGAAGATTATGACCTCGATGTTGAATTGAGTTACT-ATTTTTATGGAGATATAAAAAGTAGAA???????????????????????ACTTGAAAACTAAACCTTGATTAGTAGGAGTTATATT-CTGAAACTTAAAAAGTTTGGCGGCTTTTAATAAATTCAGGGGAATTTGTATCATTATCGTCACTACGCGCTATACCTTACTTAGCTATAGTTTGTATACCGCCGTCTAAGTAATCTCTGAACAGATTGACTACAATTAGCCATAAAAACGTCAGGCCATGGTGCAACATAGCCAAGGTGATTACAAATTACAATTTATATACAATTTGGAGTTAAAATTAAAATTTTAATGAAATAGGACTTGTAAGTAATTACTAAATTAGAATAGAGTAATAAATATAAA-ATAAAAGTGTACATATCGCCCGTCACTCT????????????????????????????????????????????????????????????????????????????????????????????????GGAGATGATCAGATCTATAATGTAGTGGTAACAGCTCATGCCTTTGTTATAATTTTTTTTATAGTTATACCTATTATAATTGGAGGATTTGGAAATTGACTCGTACCTTTAATGCTAGGAGCCCCTGATATAGCTTTTCCTCGTATAAATAATATAAGATTTTGATTACTACCTCCTTCTTTAGTACTTCTACTGAGAAGAGGGCTTGTAGAGAGAGGAGTTGGAACAGGGTGGACTGTATACCCTCCTTTAGCAGCAGGAATTGCTCATAGAGGCGCTTCTGTAGATTTAGGTATTTTTTCATTACACCTAGCTGGGGCTTCTTCGATTCTAGGAGCTGTAAATTTTATTTCTACTTGTATTAATATACGTACTCCTGGGATAAAACTAGATCGTATACCACTGTTTGTGTGATCTGTTTTGATTACAGCTATTCTTTTACTTCTATCCCTGCCTGTACTAGCAGGAGCTATTACAATATTACTTACTGATCGAAATTTAAATACTTCTTTCTTCGATCCTAGAGGCGGAGGAGATCCTGTACTATATCAGCATTTATTTTTTTTTACACTTCACTTTACTCTTCCTTTCATCCTTTTGGCAATAGTTGTAGTTCATATTTTATACCTACATCAAACAGGCTCTAACAACCCATTAGGACTTACTTCAAATGAAGATAAAATTCCATTCTCTCCATACTATATCGTAAAAGATATCGTGGGATTTATTATTACAGTAATAGCTCTGATTTTAATTAGCCTATTAGACCCTTATTTACTAGGGGACCCTGAGAACTTCAACCCAGCTAACCCCCTTAGAACCCCTACCCATATTCAGCCCGAATGATACTTCCTCTT???????????????????????????????????????????????????????????????????????????????????????????????????????????????????????????????????????????????????????????????????????????????????????????????????????????????????????????????????????????????????????????????????????????????????????????????????????????????????????????AATCTTGAACTTAGACAGTACACCTTAGTAATAATGTCCTCTCTGGATTTAATATACACATTAAATTCCCTAATTATAA---CTAAATCTATACCAATTTCTTTATAAATAAAAACCAAACCTACCACTCCTATAGAAAGTATAAAGATATTTACTAGCTCAATTTTTTCCAATATATCCTGCGATGCTAACCTTGATACATAAGTAAATAAAACAAGTATACCTCCAAAAAAAACCAAAAATAAAATATAGCTAAATCATAAAGAATATTTTAAACAACCTACCAATAAAGATAAAACCAAAGTTTGTACCAATAATACAAAAATTATCAAATGAGGGCTAGATAATCCTAACACAATAGCGCCCAATCCTAATAAACTTACTAAAAGAACAAATTCTATCACAAGAGATAGTT---TAAATAAAATATTAATTTTGGATATTAAAGAAGTAAAT-TT--TCTCTCTTGATCCTTAAACTTTTTTCCCCTGTGTACTACATTCCACTTCTACTTTTCTTCCCTGCTTTAATTAGGTTTATATCTACTTGGGGGCATCTTTTATCTACTTTGCTAGCCCTAGAGTTTATAGTTCTATCCTTGTTCTTAATTATAATATTAATAAATCCATCTATACCACAAGAGTCATTTACTTCTTTAATATTTATTAGAATTACTGTCTGTGAGGGAGCATTAGGATTAACTATTCTTGTAATACTAACACGCTCTAAAGGATCAGATATAATAGCAAGAACCTTATTGATAAAATGATAACTCTAATACTACTTCTAATAATCCCTCTTTTCTTTCCAACCCCAATAATCTCTGTAACCATCCTAATACTATCTTTAAGAAATATACTATTAAATATAAAACACGATACAGATAACTTCTATGTTAGAACTAATTTTATTTGAGATTCACCCTCTTATGTCTTATTAACTCTTACCTTGTGAATTATTACCTTAATAATTTTATCTAGAATAAAAATCAGAAACTTCCATTTTTCAAAAACTATTTATCTTCGTTTACTAATTCTACTTGCCATTATTTTATCCTTGGCCTTTAGAGTAAATAATTATATTTTCTTCTATATCTTATTCGAAGCTTCACTAGTCCCTACATTTATTTTAATTCTAGGCTGAGGCTATCAACCAGAACGACTCCAAGCTGGAGTATATATACTAATATATACAGTACTAGCTTCCCTTCCCTTGTTAATCTCATTTCTCTATATACATTTTACAATAAGCTCTAGCAGAATAGTA??????????????????????????????????????????????????????????????????GCCCGTAAATCTGCTCCAGCAACGGGAGGGGTTAAGAAACCTCACAGATACCGTCCAGGTACCGTGGCCCTCAGAGAAATTAGACGCTACCAAAAGAGTACCGAATTACTCATCCGTAAATTGCCTTTCCAACGTCTTGTTCGCGAAATTGCTCAGGATTTCAAGACAGACCTACGGTTCCAGTCCTCTGCCGTAATGGCTTTACAGGAAGCCTCAGAAGCCTACCTTGTTGGACTTTTCGAGGATACCAACTTGTGCGCCATTCACGCAAAAAGAGGAGGTAGTGACGTGAAATAACGATGCGGGACTCTTCCGAGGCCTCGCAATCGGAATGAGTTAACTTTAAATCCTTTCGACGAGGATCGATTGGAGGGCAAGTCTGGTGCCAGCAGCCGCGGTAATTCCAGCTCCAATAGCGTATATTAAAGTTGCTGCGGTTAAAAAGCTCGTAGTTGAATCTCACGATTCAACAGGAGGTAA----GCGCCGTGGTG---GTAGTAGTAAGTA----GCAATTACAG---T---ATTGCTACTA-----------CTACAATTCACCT--TCTCCTTCTTCTCG-TTAGGGT---AG------------------------AAGAAGGAGGATGTTGAAGGCTCGAACAGGGTG-------------TTAATAATA--------CTGTACCAGTTAATGTTCATAAAGTGGTGGTAGTGGAGGCGGTCGTCGTTGT------TGCTGCT---------------GCAGCAGCAGCTGCTTCTACTGCTGTGGTAGTGGCAGAAAACGACT----GACCGTGGCCGCTGCCGC------TT---CTACTACTTCGTTCATCGTCTATTCC----CTATTCGTTGCATTGTTTCCTTTT---ACTACTGGTTCTCTTTCTTCTTTCCATCCAACG-------------GAAAAGAGAGGGTGAAAAA-----GAAAATGCCACG----GTGTCG-------TAATCGTCCTCGTCGATAACAAT-----CATTATCCGGCCGGCCAGCGCCATT--AGTATCCAGCACCAGCA-------GCAGTAGTGGCGGCGGCAGCCCCCAACCCCAAATGAG-----AAGGAG----ATTTTGAT------CTTATTATAATAATACTACGAACATCTACCTCTTCCGCCGGG---GCTGCTGCTGCTGCTTCTGCTGCTGC------TGCTGCT-GCTGGCTCTCGCG----CGCTCGCGTTCGGTCGGCAACTTCACTTTGACAAAATTAGAGTGCTCAGAGCGGGCAAGATCTGAAGCCCGAATGGAGGTGCATAGAATGATCTAAGATGACCTCGCGATCTAAAC?????????????????????????????????????
Isla_Tiburon_7_3              ????????????????GGTAGGATCTGCCCACTGAACATT-AAATGGCCGCAGTACCCTGACTGTGCTAAGGTAGCATAATAATTCGTCTTTTAATTAAAGGCTAGTATGAATGATTTGACGAAAGAAAATCTGTCTTAGCCTATT-AAAAAAAAATTAACCTAGAAGTTAAAAGGCTTCTATTTCCTAAAGGGACGACAAGACCCTATAAAGCTTTATTTATAATATTTTTATTTACTTC-AAT-AAAA-AATATAAATTTATAAATTCTATTGGGGCGATAGATAAATAAACATTATTGACTATAACGTTTTTAACGAAATTTATAAAATGTTT-TTAAAA--CCTACAACAAGTTACTTTAGGGATAACAGCATAATTTCTTTTTAGAGTCCTTATCGACAAAGAAGATTATGACCTCGATGTTGAATTGAGTTACT-ATTTTTATGGAGATATAAAAAGTAGAA???????????????????????ACTTGAAAACTAAACCTTGATTAGTAGGAGTTATATT-CTGAAACTTAAAAAGTTTGGCGGCTTTTAATAAACTCAGGGGAATTTGTATCATTATCGTCACTACGCGCTATACCTTACTTAGCTGTAGTTTGTATACCGCCGTCTAAGTAATCTCCAAACAGATTAACTACAATTAGCTATAAAAACGTCAGGCCATGGTGCAATATAGCTAAGGTGACTACAAATTACAATTTATATACAACT-GGAGTTAAAATTAAAATTTTAATGAAATAGGACTTGTAAGTAATTACTAAATTAGAATATAGTAATAAATATAAA-ATAAAAGTGTACATATCGCCCGTCACTCT????????????????????????????????????????????????????????????????????????????????????GGAAGTTTTATCGGAGATGATCAGATCTATAATGTAGTTGTAACAGCTCATGCTTTTGTTATAATTTTTTTTATAGTTATACCTATTATAATTGGAGGATTTGGAAATTGACTTGTACCTTTAATGTTAGGAGCCCCTGATATAGCTTTCCCTCGTATAAATAATATAAGATTTTGACTACTACCTCCTTCTTTAGTGCTTCTACTAAGAAGAGGGCTTGTAGAGAGAGGAGTTGGAACAGGGTGAACTGTATACCCTCCTTTAGCAGCAGGAATTGCTCATAGAGGGGCTTCTGTAGATTTAGGTATTTTTTCATTACACCTAGCTGGAGCCTCTTCGATTTTAGGAGCTGTAAATTTTATTTCTACTTGTATTAATATACGTACTCCTGGGATAAAACTAGATCGTATACCATTGTTTGTTTGATCTGTTTTGATTACGGCTATTCTATTACTTCTATCCCTACCTGTGCTAGCAGGGGCTATTACAATATTACTTACTGATCGAAATTTAAATACTTCTTTCTTCGATCCTAGAGGAGGAGGAGATCCTGTACTATATCAGCATTTATTTTTTTTTACACTTCACTTTACTCTTCCTTTTATCCTTTTAGCAATAGTTGTAGTCCATATCTTATACCTACATCAAACAGGCTCTAACAATCCATTAGGAATTACTTCGAATGAAGATAAAATCCCATTCTCTCCATACTACATCGTAAAAGATATCGTAGGGTTTATTATTACAGTAATAGCTCTGATTTTAATCAGCCTACTAGACCCTTATTTACTAGGAGACCCTGAAAACTTTAACCCAGCTAACCCCCTTAGGACTCCTACCCATATTCAGCCCGAATGATACTTCCTCTT?TCTGTTAACTTTTAATTTCTCACATGATTTGAGTTCAGACCGGCGTGAGCCAGGTTAGTTTCTATCTTTTAGATCTTCTATGCTTCAGTTTGTACGAAAGGACTATTGAATAA-AAAAAGTTTTTCTATTAGAATAAATATATTCTAAAAATTGTAAGCCATTAGGAATAACCTTTCTAACGCTTTCAAAACGCTTACT--T-ATATAGCTAAATGACTAAGTTAACTCTTTAAGAGGACCTCTTTCTCCTTTTAAAAGCTCAGCAATACAAATAAGTGTATATAGCAAATAAGTTACAATAAATATATAAACCAATCTTGAACTTAAACAGTACACCTTAGTAATAATATCCTCTCTGGATTTAATATATGCATTAAATTCCCCAATTATAA---CTAAGTCTATACCAATTTCTTTATAAATAAAAACCAAACCTACTACTCCTATAGAAAGTATAAAAATATTTACTAACTCAATTTTTTCCAATATGTCCTGTGATGCCAACCTTGATACATAGGTAAATAAAACAAGTATACCTCCAAAAAAAACCAAAAATAAAATATAGCTAAATCATAAAGAATATTTTAAACAACCTACCAATAAAGATAAAACCAAAGTTTGCACCAATAATACAAAAATTATCAAATGAGGGC????????????????????????????????????????????????????????????????????????????????????AAATATTAATTTTGGATATTAAAGAAGTATAT-TT--TCTCTCTTGATCATTAAACTTTTTTCTCCTGTGTACTACATTCCCCTTTTACTTTTCTTCCCTGCTTTAATTAGGTTTATATCCACTTGAGGACATCTTTTATCTACTTTACTAGCCCTAGAGTTTATAGTTCTATCCTTGTTCTTAATTATAATATTAATAAATCCGTCTATACCACAAGAGTCATTTACTTCTTTAATATTTATTAGAATTACTGTTTGTGAGGGAGCATTAGGATTAACTATTCTTGTAATACTAACACGCTCTAAAGGATCGGATATAATAGCAAGAACCTTATTGATAAAATGATAACTCTAATACTACTTCTAATAATCCCTCTTTTCTTTCCAACCCCAATAATCTCTGTAACCATTCTAATACTATCTTTAAGAAATATACTACTAAATATAAAACACGATTTAGATAACTTCTATGTTAGAACTAATTTTATTTGAGATTCACCCTCTTATGTCCTATTAACTCTTACCTTATGAATTATTACTTTAATAATTTTATCTAGAATAAAAATCAGAAACTTCCATTTTTCAAAAACTATTTATCTTCGTTTACTAATTCTACTTGCTATTATTCTATCCTTGGCCTTTAGAGTAAATAATTATATTTTCTTCTATATCTTATTCGAAGCCT????????????????????????????????????????????????????????????????????????????????????????????????????????????????????????????????????????????????????????????????????????????????????????????????????????????????????????CCAAAGCAGCCCGTAAATCTGCTCCAGCAACGGGAGGGGTTAAGAAACCTCACAGATACCGTCCAGGTACCGTGGCCCTCAGAGAAATTAGACGCTACCAAAAGAGTACCGAATTACTCATCCGTAAATTGCCTTTCCAACGTCTTGTTCGCGAAATTGCTCAGGATTTCAAGACAGACCTACGGTTCCAGTCCTCTGCCGTTATGGCTTTACAGGAAGCCTCAGAAGCCTACCTTGTTGGACTTTTCGAGGATACAAACTTGTGCGCCATTCACGCAAAAAGAGGAGGTAGTGACGTGAAATAACGATGCGGGACTCTTCCGAGGCCTCGCAATCGGAATGAGTTAACTTTAAATCCTTTCGACGAGGATCGATTGGAGGGCAAGTCTGGTGCCAGCAGCCGCGGTAATTCCAGCTCCAATAGCGTATATTAAAGTTGCTGCGGTTAAAAAGCTCGTAGTTGAATCTCACGATTCAACAGGAAGTGA----GCGCCGTGGTG---GTAGTAGTA-GTA----GCAATTACAT-------TTTGCTACTA-----------CTAGAATTCACCT--TCTCATTCGTCTCG-TTACGGTAGAAG------------------------AAGAAGGAGGATGTCAAAAGCTCGAACAGGGTG-------------TTAATAAGA--------CGGTACGAGTTAATGTTTCAAAAGTGGTGGTAGCGGAGGCGGTCGTCGTTGC------TGCTTCTACTGCT---------GCAGCAGCAG------------------------------------------------------------------------------------------------------------------------------------------------------------------------------------------------------------------------------------------------------------------------------------------------------------------------------------------------------------GAAG----AAGGTTTT------GATATTATAATAAGACT----ACCTCTTCCACCTCCTCCGCC---GCTGATGTTGCTGCTGCTGCTGCTGC------TGCTGCT-GCTGGCTCTCGCG----CGCTCGCGTTCGGTCGGCAACTTCACTTTGACAAAATTAGAGTGCTCAGAGCGGGCAAGATCTGAAGCCCGAATGGAGGTGCATAGAATGATCTAAGATGACCTCGCGATCTAAACGTTTGTCGGTTTATGGGGTCGCGAGGTAATGATTAAA
La_Paz_59_4                   ?????????????????????????CTGCCACTGAACATT-AAATGGCCGCAGTACCCTGACTGTGCTAAGGTAGCATAATAATTCGTCTTTTAATTAAAGGCTAGTATGAATGATTTGACGAAAGAAAATCTGTCTTAGCTTATT-AAAAAAAAATTAACCTAGAAGTTAAAAGGCTTCTATTTCCTAAAGGGACGACAAGACCCTATAAAGCTTTATTTATAATATTTTTATTTATTTC-AAT-AAAA-AATATAAATTTATAAATTCTATTGGGGCGATAGATAAATAAACATTATTAACTATAACGTTTTTAACGAAATTTATAAAATATTT-TTAAAA--CCTACAACAAGTTACTTTAGGGATAACAGCATAATTTCTTTTTAGAGTCCTTATCGACAGAGAAGATTATGACCTCGATGTTGAATTGAGTTACT-ATTTTTATGGAGATATAAAAAGTAGAA???????????????????????ACTTGAAAACTAAACCTTGATTAGTAGGAGTTATATT-CTGAAACTTAAAAAGTTTGGCGGCTTTTAATAAATTCAGGGGAATTTGTATCATTATCGTCACTACGCGCTATACCTTACTTAGCTATAGTTTGTATACCGCCGTCTAAGTAATCTCTGAACAGATTGACTACAATTAGCCATAAAAACGTCAGGCCATGGTGCAACATAGCTAAGGTGATTACAAATTACAATTTATATACAATTTGGAGTTAAAATTAAAATTTTAATGAAATAGGACTTGTAAGTAATTACTAAATTAGAATAGAGTAATAAATATAAA-ATAAAAGTGTACATATCGCCCGTCACTCT????????????????????????????????????????????????????????????????????????????????????????????????GGAGATGATCAGATCTATAATGTAGTGGTAACAGCGCATGCCTTTGTTATAATTTTTTTTATAGTTATACCTATTATAATTGGAGGATTTGGAAATTGACTCGTACCTTTAATGCTAGGAGCCCCTGATATAGCTTTTCCTCGTATAAATAATATAAGATTTTGATTACTACCTCCTTCTTTAGTACTTCTACTGAGAAGAGGGCTTGTAGAGAGAGGAGTTGGAACAGGGTGGACTGTATACCCTCCTTTAGCAGCAGGAATTGCTCATAGAGGCGCTTCTGTAGATTTAGGTATTTTTTCATTACATCTAGCTGGGGCTTCTTCGATTCTAGGAGCTGTAAATTTTATTTCTACTTGTATTAATATACGTACTCCTGGGATAAAACTAGATCGTATACCACTGTTTGTGTGATCTGTTTTGATTACAGCTATTCTTTTACTTCTATCCCTGCCTGTACTAGCAGGAGCTATTACAATATTACTTACTGATCGAAATTTAAATACTTCTTTCTTCGATCCTAGAGGCGGAGGAGATCCTGTACTATATCAGCATTTATTTTTTTTTACACTTCACTTTACTCTTCCTTTCATCCTTTTGGCAATAGTTGTAGTTCATATTTTATACCTACATCAAACAGGCTCTAACAACCCATTAGGACTTACTTCAAATGAAGATAAAATTCCATTCTCTCCGTACTATATCGTAAAAGATATCGTGGGATTTATTATTACAGTAATAGCTCTAATTTTAATTAGCCTATTAGACCCTTATTTACTAGGAGACCCTGAGAACTTCAACCCAGCTAACCCCCTTAGAACCCCTACCCATATTCAGCCCGAATGATACTTCCTCTT??????????????????????????????????????????????????????????????????????????TCTTCTATGCTTCAGTTTGTACGAAAGGACTATTGAATAA-AAAAAGTTTTTCTATTAGAGTAAATATATTCTAGAAATTATAAGCCATTAGGAATAACCTTTCTAACGCTTTCAAAACGCTTACT--T-ATATAGCTAAATGACTAAGTTAACTCTTTAAGAGGACCTCTTTCTCCTTTTAAAAGCTCAGCAATACAAATAAGTGTATACAATAAATAAGTTACAATAAATATATAGACCAATCTTGAACTTAGACAGTACACCTTAGTAATAATGTCCTCTCTGGATTTAATATACACATTAAATTCCCTAATTATAA---CTAAATCTATACCAATTTCTTTATAAATAAAAACCAAACCTACCACTCCTATAGAAAGTATAAAGATATTTACTAGCTCAATTTTTTCCAATATATCCTGCGATGCTAACCTTGATACATAAGTAAATAAAACAAGTATACCTCCAAAAAAAACCAAAAATAAAATATAGCTAAATCATAAAGAATATTTTAAACAACCTACCAATAAAGATAAAACCAAAGTTTGTACCAATAATACAAAAATTATCAAATGAGGGCTAGATAATCCTAACACAATAGCACCCAATCCTAATAAACTTACTAAAAGAACAAATTCTATCACAAGAGATAGTT---TAAATAAAATATTAATTTTGGATATTAAAGAAGTAAAT-TT--TCTCTCTTGATCCTTAAACTTTTTTCCCCTGTGTACTACATTCCACTTCTACTTTTCTTCCCTGCTTTAATTAGGTTTATATCTACTGGGGGGCATCTTTTATCTACTTTGCTAGCCCTAGAGTTTATAGTTCTATCCTTGTTCTTAATTATAATATTAATAAACCCATCTATACCACAAGAGTCATTTACTTCTTTAATATTTATTAGAATTACTGTCTGTGAGGGAGCATTAGGATTAACTATTCTTGTAATACTAACACGCTCTAAAGGATCAGATATAATAGCAAGAACCTTATTGATAAAATGATAACTCTAATACTACTTCTAATAATCCCTCTTTTCTTTCCAACCCCAATAATCTCTGTAACCGTCCTAATACTATCTTTAAGAAATATACTATTAAATATAAAACACGATACAGATAACTTCTATGTTAGAACTAATTTTATTTGAGATTCACCCTCTTATGTCTTATTAACTCTTACCTTATGAATTATTACCTTAATAATTTTATCTAGAATAAAAATCAGAAACTTCCATTTTTCAAAAACTATTTATCTTCGTTTACTAATTCTACTTGCCATTATTTTATCCTTGGCCTTTAGAGTAAATAATTATATTTTCTTCTATATCTTATTCGAAGCTTCACTAGTCCCTACATTTATTTTAATTCTAGGCTGAGGCTATCAACCAGAACGACTCCAAGCTGGAGTATATATACTAATATATACAGTACTAGCTTCCCTTCCCTTGTTAATCTCATTTCTCTATATACATTTTACAATAAGCTCTAGCAGAATAGTAGTAATGCCTATTTTATATTCTTCCCATTCTCTTATAAAATTATGACCCTTACTATTA?????????????????????????????????????????????????????????????????????????????????????????????????????????????????????????????????????????????????????????????????????????????????????????????????????????????????????????????????????????????????????????????????????????????????????????????GGAGGTAGTGACGTGAAATAACGATGCGGGACTCTTCCGAGGCCTCGCAATCGGAATGAGTTAACTTTAAATCCTTTCGACGAGGATCGATTGGAGGGCAAGTCTGGTGCCAGCAGCCGCGGTAATTCCAGCTCCAATAGCGTATATTAAAGTTGCTGCGGTTAAAAAGCTCGTAGTTGAATCTCACGATTCAACAGGAGGTAA----GCGCCGTGGTG---GTAGTAGTA-GTAAGTAGCAATTACAGTATT---GCTACTACTA-----------CTAGAATTCACCT--TCTCATTCGTCTCG-TTACGGTAGAAG------------------------AAGAAGGAGGATGTCGAAAGCTCGAACAGGGTG-------------TTAATAAGA--------CGGTACGAGTTAATGTTCCGAAAGTGGTGGTAGCGGAGGCGGTCGTCGTTGC------TGCT------------------GCAGCATCAGCTGTTTGTACTGCGGTGGTAGTGGCAAAAAACGACT----GACCGTGGCCGCTGCCGC------TT---CTACTACTTCGTTCATCGTCGATTCC----CTATTCGTTGCATTGTTTCCTTTT---ACTACTGGTTCTCTTTCTTCTTTCCAACGAACG-------------GAAAAGAGAGGGTGAAAAA-----GAAAGTGCCACG----GTGTAA-------TAATCGTCCTTTTGGATAACAAA-----CATTGTCCGGCCGGCCAGCGGCGTT--AGTATCCGATGG--------------------------------------------------------------------------------------------------------------------------------TGCTGCTTCTTCTGCTGCTGC------TGCTGCT-GCTGGCTCTCGCG----CGCTCGCGTTCGGTCGGCAACTTCACTTTGACAAAATTAGAGTGCTCAGAGCGGGCAAGATCTGAAGCCCGAATGGAGGTGCATAGAATGATCTAAGATGACCTCGCGATCTAAACGTTTGTCGGTTTATGGGGTCGCGAGGTAATGATTAAA
Las_Gringas_265_5             CGCCAGGAATTTTCCTGGTAGGATCTGCCCACTGAACTTT-AAATGGCCGCAGTACCCTGACTGTGCTAAGGTAGCATAATAATTTGCCTTTTAATTAAAGGCTAGCATGAATGATTTGACGAAAGAAGAACTGTCTCTACTTATT-TTAAATAAATTAACCTAGAAGTTAAAAGGCTTCTATTCTCTAGAGGGACGACAAGACCCTATAAAGCTTTATTTATCATATTTCTATTTATTTCAAAA-AAAA-AATATAAATTTATAAATTTTATTGGGGCGATAAATAAACAAACATTATTAACCATAACGTTCTTAACGAAATTTATAAAACGTTT-TTAAA---CC-ACAACAAGTTACTTTAGGGATAACAGCATAATTTCTTTTTAGAGCCCTTATCGACAAAGAAGATTATGACCTCGATGTTGAATTGAGCTACT-CCTTTTATGTAGACTTAAAAGGCAGGA???????????????????????ACTTGGAAACTAGACCTTAATTAGTAGGAAATATATTTCTGAAATTTAAAAAGTTTGGCGGCTTTTAGAGGGCTCAGGGGAATTTGTATCGTTATCGTAACTACGCGCTATACCTTACTTAGCTCTAGCTTGTATACCGCCGTCTAAGTAGTCTTAATAGAGACTG-CTACAACTAGCTATAAAAACGTCAGGCCATGGTGCAGCGTAGCTAAGATGATTACAAATTACAATTTAAATCCCACTTGGAATTAAAATTAAAACTTTAATGAAATAGGACTTGTAAGTAATTACTGAGTTAGAATACAGTAATAAATCTTAA-CTAAAAGTGTACATATCGCCCGTCACTCT??????????????????????????????????????????????????????????????????????????????????????????????????????????????????AATGTAGTTGTAACAGCTCATGCTTTTGTTATAATTTTTTTTATAGTTATACCTATTATAATTGGTGGGTTTGGAAATTGGCTTGTACCTTTAATACTAGGGGCTCCTGATATAGCTTTTCCTCGAATAAATAATATAAGATTTTGATTGTTACCTCCCTCTTTAGTGCTTTTACTTAGAAGAGGATTGGTGGAAAGAGGAGTAGGGACAGGATGAACTGTATATCCTCCTTTGGCAAGAGGTATTGCTCATAGAGGAGCTTCTGTAGATTTAGGGATCTTTTCATTACATCTAGCTGGAGCCTCTTCTATTTTAGGAGCTGTGAATTTTATTTCTACTTGTATTAATATGCGTACTCCTGGAATAAAACTAGATCGTATACCTCTATTTGTTTGATCTGTTTTAATTACAGCTGTTCTTTTACTTTTATCTTTACCCGTATTAGCGGGGGCTATTACAATATTGCTTACTGATCGAAATTTAAATACTTCTTTCTTTGATCCTAGAGGAGGAGGAGACCCTGTACTGTATCAA?????????TTTTTTACACTTCACTTTACTCTCCCCTTTATTCTGCTAGCGTTAGTTGTAACTCATATTTTATATCTACACCAAACAGGTTCCAACAACCCTTTAGGACTTACCTCAGAAGAAGATAAAATCCCATTCTCCCCTTACTATATTATAAAAGATATTGTAGGATTTACCATTATAATAATAGCTTTAGTACTAATTGCTTTACTAAACCCTTATTTGCTAGGAGACCCTGAAAACTTTAACCCAGCAAACCCACTTAGAACTCCCACTCATATCCAGCCCGAATGATACTTCCTCTT?????????????????????????????????????????????????????????????????????????????????????????????????????????????????????????????????????AAAAAATGTTTTCTAAGTGACATAAGTCATTAGGAA-AACCTTTCTAACGTTTTCAAAACGCTTACTTAT-ATATAGCTAAATGACTAAATTAGCTCTTTAAGAGGTCCTCCCTCTCTCTTTAAAAGTTCAGCAATACAAATAAGTGCATATAATAAATAAGTTACAATAAATATATAAACTAGCCTTGAATTTAAACAATATACTTTTGTAATAATTTCTTCCCTTGATTTAAAATATACATTAGACTCCTCAATTATAA---TTAAACCCATTCCAGTTATCTTGTAAATAAAAATCAAGCTTACTATCCTTATAAAAAGTATGAAAATATTGGCTAAATCAATTTTTTCTAACATATCCCTTGATGCCAAGCTTGATACATAAGTAAATAAAACAAGTATACCTCCAAAAAAAACTAAAAATAAAATATATCTAAATCATAAAGAATACTTCAAATAACTTGTAAATAAAGACAAAACCAAAGTTTGCGCAAGTAAAACAAAAATCATTAAATGAGGACTAGATAGACCTAATACAAGAACACCTAATCCTAATAGACTTACCAAAAGTCCAAACTCTAACACAAGAGATAGTT---TAAATAAAATATTAATTTTGGATATTAAAGAAGTCAGC----TTCTCTCTTGGCAATGAATTTTTTTT---CTATTTATTACATCCCCCTTATACTCTTTTTCCCTGCCTTAATTAGATTTATATCTACTTGAGGGCATCTACTATCCACTCTATTGGCCTTAGAGTTTATAGTACTATCGTTATTTTTAGTTATTATACTAATAAACCCATCACTACCGCAAGAATCATTTGCTTCTTTAATATTTATTAGAATTGCTGTTTGTGAGGGGGCTTTAGGATTAACAATTCTTGTGATATTAACTCGTACTAAAGGCTCGGATATAATTTCAAGGATCTTATTAATAAAATGATAACTTTAATTCTAGTCTTAATAGTTCCTCTCTTTTTCCCTACCCCAATAATCTCTATACTTGCTTTAATCCTAACTGTAACAAATTTACTATTACAAATAAAGCACGATACAGATAGCTTCTATGTTAGAGCTAACTTTATCTGAGATTCTCTCTCTCATGTACTATTAACTTTAACCTTATGGATTATTGCCTTGATAATCCTATCAAGAATAAAAATCAGAAATTCTCATTTTTCAAAAAACACTTATCTTCGCTTATTAATTCTTCTTGCAATTATTCTTTCTATAGCTTTTAGAGTTAATAACTATATCTTATTCTACATTCTGTTCGAAGCTTCATTAATCCCAACATTTATTCTAATCCTAGGTTGAGGCTACCAACCCGAACGACTTCAAGCTGGGGTATACATGCTAATATATACAGTACTAGCTTCACTCCCACTACTAATCTCTCTTCTTTATTTACATTTCTCTATAAACTCTTCTAGAATAGTAATTCTACCTATACTTCATTCATCTTTCTTTACCATAAGGTTA????????????????????????????????ATCTGCTCCAGCAACGGGAGGTGTTAAGAAACCTCACAGATACCGTCCAGGTACCGTGGCACTCCGAGAAATTAGACGCTACCAAAAAAGTACCGAATTGCTCATCCGTAAATTGCCTTTCCAACGTCTTGTTCGCGAAATTGCTCAGGATTTCAAAACTGACCTACGGTTCCAGTCCTCTGCCGTAATGGCTTTACAAGAAGCCTCAGAAGCCTACCTTGTTGGACTTTTCGAGGATACAAACTTGTGCGCCATTCACGCGAAAAGA?????????????????????????????????????????????????????????????????????????????????????????????????????????????????????????????????????????????????????????????????????????????????????????????????????????????????????????????????????????????????????????????????????????????????????????????????????????????????????????????????????????????????????????????????????????????????????????????????????????????????????????????????????????????????????????????????????????????????????????????????????????????????????????????????????????????????????????????????????????????????????????????????????????????????????????????????????????????????????????????????????????????????????????????????????????????????????????????????????????????????????????????????????????????????????????????????????????????????????????????????????????????????????????????????????????????????????????????????????????????????????????????????????????????????????????????????????????????????????????????????????????????????????????????????????????????????????????????????????????????????????????????????????????????????????????????????????????????????????????????????
Loreto_54_3                   ?????????????????????????TGCCCACTGAATATT-AAATGGCCGCAGTACC----CTGTGCTAAGGTAGCATAATAATTTGCCTCTTAATTAGGGGCTAGCATGAAAGATTTGACGAAAGAAAATCTGTTTCAGCTTATT-AGAAAGAAATTAACCTAGAAGTTAAAAGGCTTCTATTGTCTAAAGGGACGACAAGACCCTATAAAGCTTTATTTAT-TTATTTATATCTATATT-AAG-AAAATAATATAAATATATAAATTCTATTGGGGCGATATATAAATAAACATTATAAATTATAACGTCTTTAACGAAACTTATTTAATGTTTTTAAAAA--CCTATAACAAGTTACTTTAGGGATAACAGCATAATTTCTTTTTCGAGTCCTTATCTACAAAGAAGATTATGACCTCGATGTTGAATTGAGTTACT-CCTTTTATGCAGACCTAAAAGGTAGAA???????????????????????ACTTGGAAACTAAACCTTAATCAGTAGGAGTTATATTTCTGAAATTTAAAGAGTTTGGCGGCTTTTAGAGGAATCAGGGGAGTTTGTACCGTTATCGTAACTACGCGCTATACCTTACTTGGCTTTAGCTTGTATACCGCCGTTTAAGTAATCTTAGTAGAGAGAA-CTGTAATTAGCCATAAAAATATCAGGCCATGGTGCAGCCTAGCTAAGATGAGTACAAACTACAATTTATATTCAACT-GGAGTTAAAATTAAAATTTTAATGAAATAGGACTTGAAAGTAATTACTAAGTTAGAATAGAGTAATAAATATAAA-CTAAAAGTGTACATATCGCCCGTCACTCT?????????????????????????????????????????????????????????ATTATTCGAACAGAGTTAGGGCAGCCGGGAAGTTTTATTGGAGATGATCAGATTTACAATGTAGTTGTAACAGCTCAAGCTTTTGTTATAATTTTTTTTATAGTTATACCTATTATGATTGGAGGGTTTGGGAATTGGCTTGTACCTTTAATATTAGGTGCCCCTGATATAGCCTTTCCTCGGATAAATAATATAAGGTTTTGGTTATTGCCTCCTTCTTTAGTACTTTTACTTAGAAGGGGGCTTGTAGAGAGGGGGGTAGGAACTGGATGGACTGTATACCCTCCTTTGGCAAGAGGAATTGCTCACAGGGGGGCTTCTGTAGATTTAGGTATTTTTTCACTACATTTAGCCGGAGCCTCTTCGATTTTAGGAGCGGTAAATTTTATTTCTACCTGTATTAATATACGCACCCCGGGAATAAAATTAGATCGAATGCCATTGTTTGTTTGATCTGTTTTGATTACAGCTGTTCTTTTGCTTCTCTCTTTACCAGTTTTT???????????????????????????????????????????????????????????????????????????????????????????????????TTTTTCACACTCCACTTCACACTTCCTTTTGTCCTTTTAGCAATAGTTGTAATCCATATCCTCTACTTACACCAAACAGGCTCTAACAACCCTTTAGGACTTTCTTCAGAAGTAGACAAAATCCCATTTTCCCCCTACTATATTGTAAAAGATATCGTAGGGTTTATTATTATAATAATAATTTTAATACTGATCACCTTGCTAAATCCCTATTTATTAGGAGATCCTGAAAATTTTAATCCTGCAAACCCTCTTAGAACACCCACTCATATTCAGCCCGAATGATACTTCCTCTT??????????????????????????????????????????????????????????????????????????????????????????????????????????????ATAA-AAAAATTTTTTTAATAAGAATAAATATATTCTAAAAAATTCAAGCCACTAGGGATAACCTTTCTAACGCTTTCAAAGCGCTTACT--T-ATATAGCTAAATGGCTAAACTAATTCCTTGAGAGGACCTCTCTCTCTCTTTAAAAGCTCAGCAATACAAATAAGCGCATATAATAAATAAGTTACAATAAGTATATAAACCAACCCTGAGCTAAAACAATATACTTTAGTAATAATATCCTCCCTTGATTTAATATATACAGTAGATTCTCTAATTATTA---CTAAATCTATACCAATTACTTTATAAATAAGAACTAAACTTACTAACCTTATAAAGACCGTAAAAATATTTATTAAATCAACCTTCTCCAATATATCTCCTGATGCTAAACTGGATACATAGGTAAATAAAACAAGCATACCTCCAAAAAAGACCAAAAATAAAATATAGCTAAACCATAAAGAATATTTTAAACAACTTACTAATAAAGATAAGATCAAAGTTTGTGCTAATAAAATAAAAATTATTAAATGAGGCCTGGATAGACCCAACACAAAGATACCTAACCCTAGTAGTCCAACTATAAGTCTAAACTCTAGCACAAGAGATAGTT---TAGATAAAATATTAATTTTGGATATTAAAGAAGTTCTC-TT--TCTCTCTTGATAATGAAACTTATCTTTCCTATTTACTCTATCCCCCTCTGGCTTTTTTTCCCTGCTTTGATTAGGTTTATTTCCACTTGAGGGCACCTTCTATCTACTTTACTAGCCTTGGAGGTTATAGTTTTATCATTATTTCTGATCATTATACTAATAAATCCATCTTTTCCTCAAGAGTCATTTACTTCCTTAATATTTATTAGAATTGCTGTCTGCGAAGGAGCGCTGGGATTAACTACTCTTGTAATACTAACACGTACTAAAGGCTCAGATATAGTATCAAGAACCTTATTAATAAAATGATAACTCTAACTCTACTCCTAACAGTTCCTCTTCTTTTTCCAACCCCTATAATCTCTGTAATTACCCTAATACTATCTCTAATAAATTTATTACTGCAAATAAAACACGATATAGATAATTTCTCTATTAGAGCTAATTTTATTTGAGATTCACTCTCCCATATTTTATTAGCTCTTAACCTGTGAATTATTGCTCTAATAATCTTATCCAGAATAAAAATTGGAAACTCTCATTTTTCAAAAACCACTTATCTACGATTACTAATATTACTCGCTATTATTCTATCTTTAGCCTTTAGAATCAATAACTACATCTTTTTCTATATTCTCTTTGAGGCCTCTTTAGTTCCTACATTTATATTAATTTTAGGCTGAGGCTACCAACCTGAGCGTCTCCAAGCCGGAGTCTACATACTAATATATACAGTTTTAGCCTCACTTCCTTTACTAATTTCCTTCCTCTATATCAATTTTACAATAAATTCTAATAGAATAGTAGTAATGCCTATACTACATCCCTATTACTTTACTATAAGATTATGACCTTTGATTTTA???????????????????????????????????????????AGAAACCTCACAGATACCGTCCAGGTACCGTGGCCCTTATAGAAATTCGACGCTACCAAAAGAGTACCGAATTACTCATCCGTAAATTGCCTTTCCAACGTCTTGTTCGCGAAATCGCTCAGGATTTCAAGACAGACCTACGGTTCCAGTCCTCCGCCGTAATGGCTTTACAGGAAGCCTCAGAAGCCTACCTTGTTGGACTTTTCGAGGATACAAACTTGTGCGCCATTCACGCAAAAAGA???????????????????????????????????????????????????????????????????TAAATCCTTTCGACGAGGATCGATTGGAGGGCAAGTCTGGTGCCAGCAGCCGCGGTAATTCCAGCTCCAATAGCGTATATTAAAGTTGCTGCGGTTAAAAAGCTCGTAGTTTAACCTCACTTTTCGAAAGGAGGTGAACGAGCGCCGTAGTA---------------------------------------------------------CCTAGACAATACTT--TCTCATTCCTCTCG-TTACGATAGAAGGAGTGC------------------TAGTACGGGGATGTCGAAAGCTCGAACAAGGTG-------------GTGGTGAAAATAGACGTATGTACGAGTTGATTTTATGACATTGGTGGTGGCGGAGTCGGTCGTCGTAGC------TGCTGCTGCTGCT---------------GCGG-------TGGTAGTACGCTAATGGCAAAC-----------GACCGTCGCCGCTGCCGC------ATCTACTACTACTTCGTTCATCGTCGATTCC----CTATTCGTTGCTTGGGCTCCTCCT---------CCTCCTCATCATCCTTTCCAACGGGGA--------------CGGAAAAGAAAAAGCGAA-----AAAAGTGTGACG----GCGTTT--TAAGTCACCAGTACTTCTCGATGAAAAA-----CATCATACGGCCGCCCACCGGCGTAGTAGTA--------------------GTAGTAGTAGTAGTAGCAGCAGCCT-ACGTAAATGAG-----TGGTAG----ACGATTTT---------------------GT----ATCTCTTCTACTTTCAGTGGT---GGTGCTGCTGCTGCTGCTCCT-------------------GATTGCTCTCGCG----CGCTCGCGTTCGGGCGGCAACTTCACTTTGACAAAATTAGAGTGCTCAGAGCGGGCAAGATCTGAAGCCTGAATGGAGGTGCATAGAATGATATAAGATGACCTCGCGATCTAAAC?????????????????????????????????????
Loreto_54_7                   ????????????????????????CTGCCCACTGAACATT-AAATGGCCGCAGTACCCTGACTGTGCTAAGGTAGCATAATAATTCGTCTTTTAATTAAAGGCTAGTATGAATGATTTGACGAAAGAAAATCTGTCTTAGCTTATT-AAAAAAAAATTAACCTGGAAGTTAAAAGGCTTCTATTTCCTAAAGGGACGACAAGACCCTATAAAGCTTTATTTATAAAATTTTTATTTATTTC-AAT-AAAA-AATACAAATTTATAAATTCTATTGGGGCGATAGATAAATAAACATTATTGACTACAACGTTTTTAACGAAATTTACAAAATGTTT-TTAAAA--CCTACAACAAGTTACTTTAGGGATAACAGCATAATTTCTTTTTAGAGTCCTTATCGACAGAAAAAATTATGACCTCGATGTTGAATTGAGTTACT-ATTTTTATGGAGATATAAAAAATAGAA???????????????????????ACTTGAAAATTAAACCTTAATCAGTAGGAGTTATATT-CTGAAACTTAAAAAGTTTGGCGGCTTTTAATAAACTCAGGGGAATTTGTATCATTATCGTCACTACGCGCTATACCTTACTTAGCTGTAGTTTGTATACCGCCGTCTAAGTAATCTCTGAACAGATTGACTACAATTAGCCATAAGAACGTCAGGCCATGGTGCAACATAGCTAAGGTGATTACAAATTACAATTTATATACAATTTGGAGTTAAAATTAAAATTTTAATGAAATAGGACTTGTAAGTAATTACTAAATTAGAATAGAGTAATAAATATAAA-ATAAAAGTGTACATATCGCCCGTCACTCT????????????????????????????????????????????????????????????????????????????????????????????????????????????????????????????????????CATGCTTTTGTAATAATTTTTTTTATAGTTATACCTATTATAATTGGAGGATTTGGAAATTGACTCGTACCTTTAATGCTAGGAGCCCCTGATATAGCTTTTCCTCGTATAAATAATATAAGATTTTGATTACTACCTCCTTCTCTAGTACTTCTACTTAGAAGAGGGCTTGTAGAGAGAGGAGTTGGGACAGGGTGAACTGTGTACCCTCCTTTAGCAGCAGGAATTGCTCATAGGGGTGCTTCTGTAGATTTAGGTATTTTTTCATTACATTTAGCCGGAGCTTCTTCGATTCTAGGGGCTGTAAATTTTATTTCTACTTGTATTAATATACGTACTCCTGGGATAAAACTAGATCGTATACCGTTGTTTGTGTGATCTGTTTTGATCACAGCTATTCTTTTACTTCTATCTCTGCCTGTACTAGCAGGGGCTATTACAATATTACTTACTGATCGAAATTTAAACACTTCTTTCTTCGATCCTAGAGGAGGAGGAGATCCTGTACTATATCAACATTTATTTTTTTTTACACTTCACTTTACTCTTCCTTTTATCCTTTTGGCAATAGTTGTAGTCCATATCTTATACCTACATCAAACAGGCTCTAACAATCCATTAGGACTTACTTCAGGTGAAGATAAAATCCCTTTCTCTCCATACTACATTGTAAAAGATATTGTAGGATTTATTGTTATAGTAATAGCCCTGATTTTAATTAGACTATTAGACCCTTATTTACTAGGGGACCCTGAAAACTTTAATCCAGCTAACCCCCTTAGAACCCCTACCCATATTCAGCCCGAGTGATACTTCCTCTTTCTGTTCGACTTTTAATTCCTCACATGATTTGAGTTCAGACCGGCGTGAGCCAGGTTAGTTTCTATCTTTTAGATCTACTATGCTTCAGTTTGTACGAAAGGACTACTGAATAA-AAAAAGTTTTTCTATTAGAATAAATGTATTCTAGAAATTATAAGCCATTAGGGATAACCTTTCTAACGCTTTCAAAACGCTTACT--T-ATATAGCTAAATGACTAAGCTAACTCTTTAAGAGGGCCTCTTTCTCCTTTTAAAAGCTCAGCAATACAAATAAGTGTATACAATAAATAAGTTACAATAAACATATAAACCAATCTTGAGCTTAAACAATACACTTTAGTAATAATATCCTCTCTTGATTTAACGTATACATTAAACTCCCTAATTATAA---CTAAATCTATACCAATTTCTTTATAAATGAGTACCAAACCTACTACCCCTATAAAAAGTATAAAAATATTTACTAGCTCAATTTTTTCTAATATATCCTGTGACGCCAAACTTGACACATAAGTAAATAAAACAAGTATACCTCCAAAAAACACCAAAAATAAAATATAGCTAAATCATAAAGAATATTTTAAACAGCCTACTAATAAAGATAAAACCAAAGTTTGTACCAGTAACACAAAAATTATAAAATGAGGACTAGATAGCCCTAATACAATAGCACCCAATCCTAATAAACTTACTAAAAGAACATACTCTATCACAAGAGATAGTT---TAAATAAAATATTAATTTTGGATATTAAAGAAGTAAAT-TT--TCTCTCTTGATCATTAAACTTTTTTCTCCTATCTACTATATTCCCCTTCTACTTTTTTTCCCTGCTTTAATTAGGTTTATATCTACTTGAGGACATCTTTTATCTACTTTACTTGCCCTAGAGTTTATAGTTCTATCCTTGTTCTTAATTATAATACTAATAAACCCATCTATACCACAAGAGTCATTTACTTCTTTAATATTTATTAGAATTACTGTCTGCGAGGGAGCATTAGGATTAACTATTCTCGTAATAATAACACGCTCTAAAGGATCAGATATAATAGCAAGAACCTTATTGATAAAATGATAACTCTAATACTACTTCTAATAGTCCCTCTTTTCTTTCCAACCCCGATAATCTCTGTGACCATTCTAATACTATCTTTAAGAAGCATACTATTGAATATAAAACACGATTTAGATAACTTCTATGTTAGAACTAATTTTATTTGAGATTCACCATCTTATGTATTATTAACTCTCACCCTATGAATTATTACCTTAATAATTTTATCTAGAATAAAAATCAGAAACTTCCATTTTTCAAAAACTATCTATCTTCGTTTACTAATTCTACTTGCTATTGTTCTATCCTTGGCCTTTAGAGTAAATAATTATATTTTCTTCTATATCTTATTCGAAGCTTCATTGGTTCCTACATTTATTTTAATTTTAGGCTGAGGTTATCAACCAGAACGACTCCAAGCTGGAGTATATATACTAATATATACAGTACTAGCTTCCCTTCCTTTATTAATCTCATTTCTCTATATACATTTTACAATAAACTCTAGCAGAATAGTAATAATACCTATTTTATATTCTTCCCATTCTCTTATAAAACTATGGCCCTTACTACTA?????????GCCCGTAAATCTGCTCCAGCAACGGGAGGGGTTAAGAAACCTCACAGATACCGTCCAGGTACCGTGGCCCTCAGAGAAATTAGACGCTACCAAAAGAGTACCGAATTACTCATCCGTAAATTGCCTTTCCAACGTCTTGTTCGCGAAATTGCTCAGGATTTCAAGACAGACCTACGGTTCCAGTCCTCTGCCGTTATGGCTTTACAGGAAGCCTCAGAAGCCTACCTTGTTGGACTTTTCGAGGATACAAACTTGTGCGCCATTCACGCAAAAAGAGGAGGTAGTGACGTGAAATAACGATGCGGGACTCTTCCGAGGCCTCGCAATCGGAATGAGTTAACTTTAAATCCTTTCGACGAGGATCGATTGGAGGGCAAGTCTGGTGCCAGCAGCCGCGGTAATTCCAGCTCCAATAGCGTATATTAAAGTTGCTGCGGTTAAAAAGCTCGTAGTTGAATCTCACGATTCAACAGGAGGTGA----GCGCCGTGGTG---GTAGTAGTA-GCA----GCAAT-----------------TGCTA-----------CTAGAATTCACCT--TCTCATTCGTCTCG-TTACGGTAGAAG------------------------AAGAAGGAGGATGTCGAAAGCTCGAACAGGGTG-------------TTAATAAGA--------CGGTACGAGTTGATATTCCGACAGTGGTGGTAGCGGAGGCGGTCGTCGTTGA------TGCTGCTGCTGCT------GCTGCAGCTGTAGCTGTTTGTACTGCGGTGGTAGTGGCAAAAAACGACT----GACCGTGGCCGTTGCCGC------TT---CTATTACTTCGTTCATCGTCGATTCC----CTATTCGTTGCATTGTTTCCTTTT---ACTACTGGTTCTCCTTCTTCTTTCCAACGAACG-------------GAAAAGAGAGGGTGAAAAA-----GAAAGTGCCACG----GTG----------TAATCGTCCTTTTGGATAACAAA-----CATTGTCCGGCCGGCCAGCGGCGTT--AGTATCCAGCAGTGGCTGGCAGCTGCGGCGGGGGCGGTGGCAAACTCCCCTTCCAAATGAG-----TGGTAG----ATGCTTTT------ATT----TATTACTACC-------TCTTCCACCTTGGATGGG---GCTGCTGCTGCTGCTGCTGCTGCTGCTGCTGTTGCTGCT-GCTGGCTCTCGCG----CGCTCGCGTTCGGTCGGCAACTTCACTTTGACAAAATTAGAGTGCTCAGAGCGGGCAAGATCTGAAGCCCGAATGGAGGTGCATAGAATGATCTAAGATGACCTCGCGATCTAAACGTTTGTCGGTTTATGGGGTCGCGAGGTAATGATTAAA
Los_Barriles_416_1            ???????????????????????????????????ACATT-AAATGGCCGCAGTACCCTGACTGTGCTAAGGTAGCATAATAATTCGTCTTTTAATTAAAGGCTAGTATGAATGATTTGACGAAAGAAAATCTGTCTTAGCTTATT-AAAAAAAAATTAACCTAGAAGTTAAAAGGCTTCTATTTCCTAAAGGGACGACAAGACCCTATAAAGCTTTATTTATAATATTTTTATTTATTTC-AAT-AAAA-AATACAAATTTATAAATTCTATTGGGGCGATAAATAAATAAACATTATTAACTATAACGTTTTTAACGAAATTTATAAAATGTTT-TTAAAA--CCTACAACAAGTTACTTTAGGGATAACAGCATAATTTCTTTTTAGAGTCCTTATCGACAAAGAAGATTATGACCTCGATGTTGAATTGAGTTACT-ATTTTTATGGAGATATAAAAAGTAGAA???????????????????????ACTTGAAAACTAAACCTTGATTAGTAGGAGTTATATT-CTGAAACTTAAAAAGTTTGGCGGCTTTTAATAAACTCAGGGGAATTTGTATCATTATCGTCACTACGCGCTATACCTTACTTAGCTATAGTTTGTATACCGCCGTCTAAGTAATCTTTGAACAGATTGACTACAATTAGCCATAAAAACGTCAGGCCATGGTGCAACATAGCTAAGGTGATTACAAATTACAATT??????????????????????????????????????????????????????????????????????????????????????????????????????????????????????????????????????????????????????????????????????????????ATTATCCGTACAGAGTTAGGGCAGCCAGGAAGTTTTATTGGAGATGATCAGATCTATAATGTAGTGGTAACAGCTCATGCTTTTGTTATAATTTTTTTTATAGTTATACCTATTATAATTGGAGGATTCGGAAATTGACTCGTACCTTTAATGCTAGGAGCCCCTGATATAGCTTTTCCTCGTATAAATAATATAAGATTTTGATTATTACCTCCTTCTTTAGTACTTCTACTGAGAAGAGGGCTTGTAGAGAGAGGAGTTGGAACAGGGTGGACTGTATATCCTCCTTTAGCAGCAGGAATTGCTCATAGAGGTGCTTCTGTAGACCTAGGTATTTTTTCATTACACTTAGCGGGAGCTTCTTCGATTCTAGGAGCTGTAAATTTTATTTCTACTTGTATTAATATGCGTACTCCTGGGATAAAACTAGATCGTATACCATTGTTTGTGTGATCTGTTTTGATTACAGCTATTCTTTTACTTCTATCCCTGCCTGTACTAGCAGGAGCTATT???????????????????????????????????????????????????????????????????????????????????????TTTTTTACACTTCACTTTACTCTTCCTTTTATCCTCTTGGCAATAGTTGTAGTTCATATTTTATACCTACATCAAACAGGCTCTAACAATCCATTAGGACTTACTTCAAATGAAGATAAAATTCCATTCTCTCCGTACTATATCGTAAAAGATATCGTAGGGTTTATTATTACAATAATAGCCCTGATTTTAATTAGCCTATTAGACCCTTATTTACTAGGAGACCCTGAAAACTTTAATCCAGCTAATCCCCTTAGAACCCCTACTCATATTCAGCCCGAATGATACTTCCTCTT?????????????????????????????????????????????????????????????????????????????????????????TTTGTACGAAAGGACTATTGAATAA-AAAAAGTTTTTCTATTAGAGTAAATATATTCTAGAAATTATAAGCCATTAGGAATAACCTTTCTAACGCTTTCAAAACGCTTACT--T-ATATAGCTAAATGACTAAGTTAACTCTTTAAGAGGACCTCTTTCTCCTTTTAAAAGCTCAGCAATACAAATAAGTGTATACAATAAATAAGTTACAATAAATATATAAACCAATCTTGAACTTAGACAGTACACCTTAGTAATAATATCCTCTCTAGATTTAATATACACATTAAATTCCCTAATTATAA---CTAAATCTATACCAATTTCTTTATAAATAAAAACCAAACCTACCACTCCTATAGAAAGTATAAAAATATTTACTAGCTCAATTTTTTCCAATATATCCTGCGATGCTAACCTTGATACATAAGTAAATAAAACAAGTATACCTCCAAAAAAAACCAAAAATAAAATATAGCTAAATCATAAAGAATATTTTAAACAGCCTACCAATAAAGATAAAACCAAAGTTTGTACCAATAATACAAAAATTATCAAATGAGGGCTAGATAATCCTAACATAATAGCACCCAATCCTAATAAACTTACTAAAAGAACAAATTCTATCACAAGAGATAGTT---TAAATAAAATATTAATTTTGGATATTAAAGAAGTAAAT-TT--TCT???????????????????????????????????????????????????????????????????????????????????????????????????????????????????????????????????????????????????????????????????????????CCACAAGAGTCATTTACTTCTTTAATATTTATTAGAATTACTGTCTGTGAGGGAGCATTAGGATTAACTATTCTTGTAATACTAACACGCTCTAAAGGATCAGATATAATAGCAAGAACCTTATTAATAAAATGATAACTCTAATACTACTTCTAATAATTCCTCTTTTCTTTCCAACCCCAATAATCTCTGTAACCATTCTAATACTATCTTTAAGAAATATACTATTAAATATAAAACACGATACAGATAACTTTTATGTTAGAACTAGTTTTATTTGAGATTCACCCTCTTATATCCTATTAACTCTTACCTTGTGGATTATTACCTTAATAATTTTATCTAGAATAAAAATCAGAAACTTCCATTTTTCAAAAACTATTTATCTTCGTTTACTAATTCTACTTGCCATTATTTTATCCTTGGCCTTTAGAGTTAATAATTATATTTTCTTCTATATCTTATTCGAAGCCTCATTAGTCCCCACATTTATTTTAATTCTAGGCTGAGGCTATCAACCAGAACGGCTCCAAGCTGGAGTATATATACTAATATATACAGTACTAGCTTCCCTTCCCTTGTTAATCTCATTTCTTTATATACATTTTACAAT??????????????????????????????????????????????????????????????????????????????????????????????????????????????????????????????????????????????????????????????????????????????????????????????????????????????????????????????????????????????????????????????????????????????????????????????????????????????????????????????????????????????????????????????????????????????????????????????????????????????????????????????????????????????????????????????????????????????????????????????????????????????????????????????????????????????????????????????????????????????????????????????????????????????????????????????????????????????????????????????????????????????????????????????????????????????????????????????????????????????????????????????????????????????????????????????????????????????????????????????????????????????????????????????????????????????????????????????????????????????????????????????????????????????????????????????????????????????????????????????????????????????????????????????????????????????????????????????????????????????????????????????????????????????????????????????????????????????????????????????????????????????????????????????????????????????????????????????????????????????????????????????????????????????????????????????????????????????????????????????????????????????????????????????????????????????????????????????????????????????????????????????????????????????????????????????????????????????????????????????????????????????????????????????????????????
Manzanillo_426_3              CGCCAGAGAATCCTCTGGTAGGATCTGCCCAATGAGTATTTAAATGGCCGCAGTACCCTAACTGTGCTAAGGTAGCATAATAATTTGCCTTTTAATTAGAGGCTAGTATGAAAGATTTGACGAAAGAATATCTCTCTCAGCTTATC-AAAAAAAAATTAACCTGAAAGTTAAAAGGCTTTCATATCCTAAAAGGACGACAAGACCCTATAAAGCTTTATTTAT-ATATTTTTATTTACTTC-AATAGAAA-AATACAAATCTATAAATTTTATTGGGGCGATAAATAAACAAACATTATTAATTATAACGTCTTTGACGAAACTTATAGAACGTTTGTAAAAA--CTTATAACAAGTTACTTTAGGGATAACAGCATAATTTCTTTTAAGAGTTCCTATCGACAAAGAAGATTATGACCTCGATGTTGAATTGAGTTACT-CCTTTTAAGCAGCCCTAAAAGGTAGAAGTCTGTTCGACTTTTAATTACTCACTTGGAAACTAAACCTTGATTAGTAGGAGATATATTTCTGAAAATTAAAAAGTTTGGCGGCTTTTAGAGTAATCAGGGGAATTTGTATCGTTATCGTAACTACGCGCTATACCTTACTTAGCTTTAGCTTGTATACCGCCGCCTAAGTAGTCTTAGCAGAGAAAAACTATAATTAGCTATGGAAACGTCAGGTCATGGTGCAGCATAGCTAAGATGATTACAAATTACAATTTATATCTAATTTGGACTTAAAATTAAAATTTTAACGAAATAGGACTTGTAAGTAATTACTAAGTTAGAATAGAGT???????????????????????????????????????????????????????????????????????????????????????????????????ATTATCCGGACAGAATTAGGTCAACCAGGGAGTTTTATTGGAGATGATCAGATTTATAATGTAGTTGTAACAGCTCATGCTTTTGTTATAATTTTTTTTATAGTTATACCCATTATAATTGGAGGATTTGGAAATTGGCTTGTGCCTTTAATATTAGGGGCTCCTGATATAGCCTTCCCACGTATAAATAATATAAGGTTTTGATTATTGCCTCCTTCCTTAGTATTATTGCTTAGAAGAGGTCTTGTAGAGAGGGGAGTAGGCACAGGGTGGACTGTCTATCCTCCTTTAGCAAGAGGAATTGCCCATAGAGGTGCATCTGTAGATTTAGGTATTTTTTCATTACATTTAGCTGGGGCCTCTTCAATTTTAGGGGCTGTAAATTTTATCTCTACTTGTATTAATATACGTACCCCTGGGATAAAATTAGATCGTATGCCTTTATTTGTTTGATCAGTTTTGATTACAGCTGTTCTTTTACTTCTATCTCTCCCTGTATTAGCCGGAGCTATTACAATACTG??????????????????????????????????????????????????????????????????????????????TTTTTTACACTTCATTTTACCCTTCCTTTTATCCTATTAGCATTAGTTGTAATCCATATCCTGTATCTACACCAAACAGGCTCTAATAACCCCCTAGGGTTATCCTCAGAAGAAGATAAAATCCCATTTTCCCCTTATTATATTATAAAGGATATTGTAGGGTTTATTATCATAATAACGATCTTAATACTAATTACTCTTCTAGACCCCTACCTACTAGGAGACCCAGAAAATTTTAATCCAGCAAACCCACTTAGAACCCCTACTCATATTCAGCCCGAATGATACTTCCTCTTTCTGTTCGACTTTTAATTACTCACATGATTTGAGTTCAGACCGGCGTAAGCCAGGTTAGTTTCTATCCTTTAGAACTTATTCATTTCAATTTGTACGAAAGGACCATTGAAGAA-AAAAAGTTTTTTCCTTTGAACAAATATATTCTAAATATACCAAGCCATTAGGAA-AACCTTTCTAACGCTTTCAAAACGCTTACT--T-ATATAGCTAAATGGCTAGATTAGCTCTTTAAGAGGCCCTCTTTCTCTTTTTAAAAGTTCAGCAATACAAACAAGCGCGTATAATAAATAAATTACAATAAACACATAAACTAGCCTAGACCTTAAACAATATACTTTAGTGATAATTTCCTCCCCGGACTTAAAATATACACTAGACTCCCCAATTATTA---CTAGTTCTATACCAGTTATTTTATAAACAAAAATCAAGCTTATCGACCTTAAAAAAAGAATAAAGATATTAACTAAATCAATTCTCTCTAATATATCCCTCGATGCTAAGCTAGATACATAAGTAAATAATACAAGTATACCCCCGAAGAAAACTAAAAATAAAATGTATCTAAACCATAAAGAATATTTTAAACAACTTACCAATAAAGATAAAATTAAAGTCTGAACTAATAAGACAAAAATTATTAAATGAGGTCTAGTTAGACCTAGTACAAGGATCCCGAGTCTTAACAACCCTGTCAAAAGCCTAAGTTCTAGCACAAGAGATAGTT---TAAATAAAATATTAATTTTGGATATTAAAGAAGT-TAC-TT--TCTCTCTTGATTATGAAACTTACCTTTCCTATCTATTCTATTCCTCTTCTACTCTTTTTCCCCGCCTTAGTTAGATTTATATCTACCTGAGGACATCTCCTATCTACTTTGCTGGCCTTAGAGTTTATAGTATTATCACTATTTCTAATTATTATATTAATAAGTCCTTCTATACCTCAAGAATCGTTCACATCCTTAATATTCATTAGAGTCGCTGTTTGTGAAGGAGCGTTAGGCCTGACTACTCTTGTAATACTAACTCGCACTAAAGGCTCTGACATAGTATCCAGAATTTTACTAATAAAATGATAACCCTTGTAATACTTCTACTAGCCCCTCTTCTCTTTCCAACTCCAATAATCACAGTAATTGCTTTAATACTCTCCGTAAGAGTATTACTTTTACAGATAAAGCATGATATAGATATTTTCTCTGTCAGAACTAATTTTATTTGAGATTCCCCCTCCCATATTCTATTAACCCTTAACCTATGAATTATCACCCTAATAATCTTAGCTAGAATTAAAATTAGAAATTCTCACTTTTCAAAAGCTATCTATTTACGTCTACTAATATTACTTGCAATTATTCTTTCCTTAGCTTTTAGAGTAAACAACTTTCTTTTCTTCTATATTATATTCGAAGCATCT??????????????????????????????????????????????????????????????????????????????????????????????????????????????????????????????????????????????????????????????????????????????????????????????????????????????????????????????????????ATCTGCTCCAGCAACGGGAGGTGTTAAGAAACCTCACAGATACCGTCCAGGTACCGTGGCCCTCAGAGAAATTAGACGCTACCAAAAGAGTACCGAATTACTCATCCGCAAATTGCCTTTCCAACGTCTCGTTCGCGAAATTGCTCAGGATTTCAAAACAGACCTACGGTTCCAGTCCTCTGCCGTAATGGCTTTACAGGAAGCCTCAGAAGCCTACCTTGTTGGACTTTTCGAGGATACAAACTTGTGCGCCATTCACGCAAAAAGAGGAGGTAGTGACGTGAAATAACGATGCGGGACTCTTCCGAGGCCTCGCAATCGGAATGAGTTAACTTTAAATCCTTTCGACGAGGATCGATTGGAGGGCAAGTCTGGTGCCAGCAGCCGCGGTAATTCCAGCTCCAATAGCGTATATTAAAGTTGCTGCGGTTAAAAAGCTCGTAGTTCGATCTCACGATTCGAAAGGATGTAGGTGAGCGCCGTCTTG---GTAGTAG----TA----CTACT------------ACTACTAGGA--AA------CCTCGAATTGACCT--TCTCATTAGTCTCG-TTGTTGTTACGGTAGTACAAG---------------TAGTACGGGGATGTCGAAAGCTTGAACA--AGG-------------TTATGAAGA--------CGGTACGAGTTGATTTTCTGAC-----TGACGGCGTTGGCGGAGGCGGTCGT------CGTTGCTGCTGCTTCT------------ACTG-------CGGTGGTACGCTAGTGGCAAAC-----------GACAGTCGCCGCCGCTGCCGC---TT---CTACTACTTCGTTCATCGTCGATCCT----TGTTGTGTTGCTTTGGCTCCTCCA--------GTTACTTCTTTCCAACTAACAAC-AACAACAACGGACATTGAAAAAAGAGAGGGTGCGGA-----CGAGGTGTCCCG-GCGTAATAA--CCAATCACTCGTCCTTTTCGATGAAAAA-----CATTGTCCGGCCGGCCAGCGGC-----------------------------GTAGT---------------AGCCTCCCCGGAATGGG-----TGGTGGTTTCGTTGTATT------ATTATAATAATAATGAT----ACCTCTTCCACCTTGCACGGT---GCTGC-------------------------------------TGGCTCTCGCG----CGCTCGCGTTCGGTCGGCAACTTCACTTTGACAAAATTAGAGTGCTCAGAGCGGGCAAGATCTGAAGCCCGAATGGAGGTGCATAGAATGATCTAAGATGACCTCGCGATCTAAACGTTTGTCGGTTTATGGGGTCGCGAGGTAATGATTAAA
Mazatlan_578_1                ???????????????????????????????????????????ATGGCCGCAGTACCCTAACTGTGCTAAGGTAGCATAATAATTTGCCTTTTAATTAAAGGCTAGTATGAAAGATTTGACGAAAGAATATCTATCTCAGCTTATT-AAAAAAAAATTAACTTGAGAGTTAAAAGGCTCTCATATCCTAAGGGGACGACAAGACCCTATAAAGCTTTATTTAT-ATATTTTTATTTACTTC-AATA-AAA-AATACAAATTTATAAATTTTATTGGGGCGATAAATAAACAAACATTATTAATTACAACGTTTTTAACGAAATTTATAGAACGTTTATAAAAA--CTTATAACAAGTTACTTTAGGGATAACAGCATAATTTCTTTTAAAAGTTCCTATCGACAAAGAAGATTATGACCTCGATGTTGAATTGAGTTACT-CCTTTTAAGCAGCCCTAAAAGGTAGAA???????????????????????ACTTGGAAACTAAACCTTGATTAGTAGGAGCTATATTTCTGAAAATTAAAAAGTTTGGCGGCTTTTAGAGTAATCAGGGGAATTTGTATCGTTATCGTAACTACGCGTTATACCTTACTTGGCTACAGCTTGTATACCGCCGCCTAAGTAGTCTTAGCAGAGAAAAACTATAATTAGCTATAAAGACGTCAGGTCATGGTGCAGCATAGCTAAGGTGATTACAAATTACAATTTATATCTAAGTTGGACTTAAAATTAAAATTTTAGCGAAATAGGA??????????????????????????????????????????????????????????????????????????????????????????????????????????????????????????????????ATTATTCGGACGGAGTTAGGTCAACCAGGAAGTTTTATTGGGGATGACCAGATTTATAATGTAGTTGTAACAGCCCATGCTTTTGTTATAATTTTTTTTATAGTTATACCCATTATAATTGGAGGGTTTGGGAATTGGCTTGTGCCTTTAATACTAGGGGCTCCTGATATAGCTTTTCCTCGTATAAATAATATAAGGTTTTGGTTATTACCTCCTTCTTTAGTATTATTACTTAGAAGAGGACTTGTAGAAAGGGGAGTGGGTACAGGATGAACTGTTTATCCTCCTCTAGCAAGAGGGATTGCCCATAGAGGTGCATCTGTAGATTTAGGAATCTTTTCATTACATTTAGCTGGAGCTTCTTCGATTTTAGGAGCTGTAAATTTTATTTCTACTTGTATTAATATACGCACCCCAGGAATAAAATTAGATCGTATACCTTTGTTTGTTTGATCAGTTTTGATTACAGCTGTTCTTTTACTTTTATCTTTACCTGTATTC???????????????????????????????????????????????????????????????????????????????????????????????????TTTTTTACACTTCATTTTACTCTTCCTTTTGTTCTTTTAGCACTGGTTGTAATCCATATCCTATACCTACATCAAACAGGCTCCAATAACCCCTTAGGGTTTACCTCAGAAGAAGATAAAATCCCATTTTCTCCTTACTATATCGTTAAAGACATTGTAGGATTTATTATTATAGTAATAATCTTAATACTAATTACTCTACTAGATCCTTATTTACTAGGAGACCCAGAAAATTTCAACCCAGCAAACCCACTTAGAACCCCTACGCATATCCAGCCCGAATGATACTTCCTCTTTTTGTTCGACTTTTAATCACTCACATGATTTGAGTTCAGACCGGCGTAAGCCAGGTTAGTTTCTATCCCTTAGAACTTATTTATTTCAATTTGTACGAAAGGACCATTGAAAAA-AAAAAATTTTTTCTTTTGAATAAATATATTCTAAATACGCCAAGCCATTAGGAA-AACCTTTCTAACGCTTTCAAAACGCTTACT--TAATATAGCTAAATGGCCAGATTAACTCTTTAAGAGGTCCCCTTTCTCTCTTTAAAAGTTCAGCAATACAAATAAGCGCGTAAAGTAAATAAACCACAATAAATACATAGACTAATCTCGAACTTAGACAATATACTTTACTAATAATTTCCTCCCCAGATTTGAAATACACGCTTGACTCCCCAATTATTA---CTAGTTCTAGGCCAGTTATTTTATAAATAAAAACTAAACTTATGGACCTTATAAAAAGAATTAAAATATTTACCAAATCAATTTTCTCTAATATATCCCTCGATGCTAAACTAGATACGTAAGTAAATAATACAAGTATACCCCCAAAGAAGACCAAAAATAAAATGTATCTAAACCATAAAGAATATTTTAAACAACTTACTAATAAGGATAAAATTAAAGTTTGACTAAATAAAACAAAAATTATTAAATGAGGCCTGGTTAAACCTAATACTAAGATCCCTAGTCTTAGTAACCCTGTTAAAAGCCTAAACTCTAGCACAAGAGATAGTT---TAAATAAAATATTAATTTTGGATATTAAAGAAGTGCAC-TC--TCTCTCTTGACTATGAAATTTACCTTCCCTATTTACTCTATTCCTATTCTACTTTTTTTCCCTGCTTTAATCAGATTTATATCCACCTGAGGGCATCTTCTATCTACTTTACTGGCCTTAGAGTTTATAGTATTATCCTTATTTCTAATCATTATATTAATAAATCCTTCTATACCTCAAGAATCATTTACATCTCTTATATTCATTAGGGTTGCTGTTTGCGAAGGAGCACTAGGCCTTACCATTCTAGTAATATTAACCCGCACTAAAGGCTCAGACATAGTATCTAGAATCCTACTAATAAAATGATAGCTCTTGTACTACTTTTGCTAACCCCTCTTCTCTTTCCAACCCCAATAATCGCAGTATTTGCTCTATTACTTTCCGTAATAATTTTACTTCTACAGATAAAGCATGATATAGATATTTTCTCTATTAGAACTAACTTTATTTGAGACTCCCCCTCCCATATTTTATTAACTCTTAATTTATGAATTATCACCTTAATAATCTTAGCTAGAATTAAAATCAGAAACTCACACCTTTCAAAAACTATTTATCTACGCCTACTAATATTGCTTGCAATTATTCTTTCCTTAGCCTTTAGAGTAAACAATTTTATTTTCTTCTATATTATATT????????????????????????????????????????????????????????????????????????????????????????????????????????????????????????????????????????????????????????????????????????????????????????????????????????????????????????????????CCAAAGCCGCCCGTAAATCTGCTCCAGCAACGGGAGGTGTTAAGAAACCTCACAGATACCGTCCAGGTACCGTGGCCCTCAGAGAAATTAGACGCTACCAAAAGAGTACCGAATTACTCATCCGCAAATTGCCTTTCCAACGTCTTGTTCGCGAAATTGCTCAGGATTTCAAAACAGACCTACGGTTCCAGTCCTCTGCCGTAATGGCTTTACAGGAAGCCTCAGAAGCCTACCTTGTTGGACTTTTCGAGGATACAAACTTGTGCGCCATTCACGCAAAAAGAGGAGGTAGTGACGTGAAATAACGATGCGGGACTCTTCCGAGGCCTCGCAATCGGAATGAGTTAACTTTAAATCCTTTCGACGAGGATCGATTGGAGGGCAAGTCTGGTGCCAGCAGCCGCGGTAATTCCAGCTCCAATAGCGTATATTAAAGTTGCTGCGGTTAAAAAGCTCGTAGTTCAATCTCACGATTCGAAAGGAGGTAGGTGAGCGCCGTCTTA---GTAGTAG----TA----GTACT------------ACCACTAGGA--AA------CCTCGAATTCACCTTCTCTCATTCGTCTCG-TTGATACGGTAGGAGGAGGAGGAGGAGAAGGAGGACTAGTACAGGGATGTCGAAAGCTCGAA------------------------GAAGA--------CGGTACGAGTTGATTTTCTGACGG---TGGTGACGGAGGCTATCGTTGCTGC------TGCTGCTGCTGTTTCT------------ACTG-------CGGTGGTACGCTAGGGGCAAAC-----------GACAGTCGCCGCTGCCG------------CTTCTATTTCGTTCATCGTCGAATTTATTCTTCGTTGTTGCTTGGGCTCCTGTATTATGTACCTTCCTTCCTTCCTTCCAACAGCGGACGAAAAAGAAAGAAAGAGAAAGAGAGGGCGGAAA-----CGGGGTATCACG-GCGGCGTAA--CCAATCACCCGTCCTTTTCGTTGAGAAA-----CATTGTCCGGCCGGCCAGCGGC-----------------------------GTAGT---------------AGTCAACCCCGGAATG-------GGTGGTTTTGTTGTATT------ATTATTATAATA---GT----ACCTCTTCCACCTTCGATGGT---GTTGC-------------------------------------TGGCTCTCGCG----CGCTCGCGTTCGGTCGGCAACTTCACTTTGACAAAATTAGAGTGCTCAGAGCGGGCAAGATCTGAAGCCCGAATGGAGGTGCATAGAATGATCTAAGATGACCTCGCGATCTAAACGTTTGTCGGTTTATGGGGTCGCGAGGTAATGATTAAA
Michoacan_427_3               ????????????????????????????????????????????TGGCCGCAGTACCCTAACTGTGCTAAGGTAGCATAATAATTTGCCTTTTAATTAGAGGCTAGTATGAAAGATTTGACGAAAGAATATCTCTCTCAGCTTATC-AAAAAAAAATTAACCTGAAAGTTAAAAGGCTTTCATATCCTAAAAGGACGACAAGACCCTATAAAGCTTTATTTAT-ATATTTTTATTTACTTC-AATAGAAA-AATACAAATCTATAAATTTTATTGGGGCGATAAATAAACAAACATTATTAATTATAACGTCTTTGACGAAACTTATAGAACGTTTGTAAAAA--CTTATAACAAGTTACTTTAGGGATAACAGCATAATTTCTTTTAAGAGTTCCTATCGACAAAGAAGATTATGACCTCGATGTTGAATTGAGTTACT-CCTTTTAAGCAGCCCTAAAAGGTAGAA???????????????????????ACTTGGAAACTAAACCTTGATTAGTAGGAGATATATTTCTGAAAATTAAAAAGTTTGGCGGCTTTTAGAGTAATCAGGGGAATTTGTATCGTTATCGTAACTACGCGCTATACCTTACTTAGCTTTAGCTTGTATACCGCCGCCTAAGTAGTCTTAGCAGAGAAAAACTATAATTAGCTATGGAAACGTCAGGTCATGGTGCAGCATAGCTAAGATGATTACAAATTACAATTTATATCTAATTTGGACTTAAAATTAAAATTTTAACGAAATAGGACTTGTAAGTAATTA????????????????????????????????????????????????????????????????????????????????????????????????????????????????????ATTATTCGGACAGAATTAGGTCAACCAGGGAGTTTTATTGGAGATGATCAGATTTATAATGTAGTTGTAACAGCTCATGCTTTTGTTATAATTTTTTTTATAGTTATACCCATTATAATTGGAGGATTTGGAAATTGGCTTGTGCCTTTAATATTAGGGGCTCCTGATATAGCCTTCCCACGTATAAATAATATAAGGTTTTGATTGTTGCCTCCTTCCTTAGTATTATTGCTTAGAAGAGGTCTTGTAGAGAGAGGAGTAGGCACAGGGTGGACTGTCTATCCTCCTCTAGCAAGGGGAATTGCCCATAGAGGTGCATCTGTAGATTTAGGTATTTTTTCATTACATTTAGCTGGGGCTTCTTCAATTTTAGGGGCTGTAAATTTTATCTCTACTTGTATTAATATACGTACCCCTGGGATAAAATTAGATCGTATGCCTTTATTTGTTTGATCAGTTTTGATTACAGCTGTTCTTTTACTTCTATCTCTCCCTGTATTAGCCGGAGCTATTACAATACTGCTTACTGATCGCAATCTAAATACCTCTTTTTTTGACCCTAGAGGAGGAGGAGATCCTGTATTATATCAACATTTATTTTTTTTTACACTTCATTTTACCCTTCCTTTTATCCTATTAGCATTAGTTGTAATCCATATCCTGTATCTACACCAAACAGGCTCTAATAACCCCTTAGGATTATCCTCAGAAGAAGATAAAATCCCATTTTCCCCTTACTATATTATAAAAGATATTGTAGGGTTTACTATCATAATAACGATCTTAATACTAGTTACTCTTCTAGACCCCTACCTACTAGGAGACCCAGAAAATTTTAATCCAGCAAACCCACTTAGAACCCCTACTCATATTCAGCCCGAATGATACTTCCTCTTTCTGTTCGACTTTTAATTACTCACATGATTTGAGTTCAGACCGGCGTAAGCCAGGTTAGTTTCTATCCTTTAGAACTTATTCATTTCAATTTGTACGAAAGGACCATTGAAGAA-AAAAAGTTTTTTCCTTTGAACAAATATATTCTAAATATACCAAGCCATTAGGAA-AACCTTTCTAACGCTTTCAAAACGCTTACT--T-ATATAGCTAAATGGCTAGATTAGCTCTTTAAGAGGCCCTCTTTCTCTCTTTAAAAGTTCAGCAATACAAACAAGCGCGTATAGTAAATAAATTACAATAAACACATAAACCAGCCTAGACCTTAAACAATATACTTTAGTGATAATTTCCTCCCCGGACTTAAAATATACACTAGACTCCCCAATTATTA---CTAGTTCTATACCAGTTATTTTATAAACAAAAATCAAGCTTACTGACCTTAAAAAGAGAATAGAGATATTAACTAAATCAATTCTCTCTAATATATCCCTCGATGCTAAGCTAGATACATAAGTAAATAATACAAGTATACCCCCGAAGAAAACCAAAAATAAAATATATCTAAACCATAAAGAATATTTTAAACAACTTACCAATAAAGATAAAATTAAAGTCTGAACTAATAAGACAAAAATTATTAAATGAGGTCTGGTTAGACCTAGTACAAGGATCCCGAGTCTTAACAACCCTGTCAAAAGCCTAAGTTCTAGCACAAGAGATAGTT---TAAATAAAATATTAATTTTGGATATTAAAGAAGT-TAC-TT--TCTCTCTTGATTATGAAACTTACCTTTCCTATCTATTCTATTCCTCTTCTACTCTTTTTCCCGGCCTTAGTTAGATTTATATCTACCTGAGGGCATCTCCTATCTACTTTGCTGGCCTTAGAGTTTATAGTATTATCACTATTTCTAATTATTATATTAATAAATCCTTCTATACCTCAAGAATCGTTCACATCCTTAATATTCATTAGAGTCGCTGTTTGTGAAGGAGCATTGGGCCTGACTACTCTTGTAATACTAACTCGCACTAAAGGCTCTGATATAGTATCCAGAATTTTACTAATAAAATGATAACCCTTATAATACTTCTACTAGCACCTCTTCTCTTTCCAACTCCAATAATCACAGTAATTGCTTTAATACTATCCGTAAGAGTTTTACTTTTACAGATAAAGCATGATATAGATATTTTCTCTGTCAGAACTAATTTTATTTGAGATTCCCCCTCCCATATTCTATTAACCCTTAACCTATGAATTATCACCCTAATAATCCTAGCTAGAATTAAAATCAGAAATTCTCACTTTTCAAAAACTATCTATTTACGTCTACTAATATTACTTGCAATTATTCTTTCCTTAGCTTTTAGAGTAAACAACTTTCTTTTCTTCTATATTATATT?????????????????????????????????????????????????????????????????????????????????????????????????????????????????????????????????????????????????????????????????????????????????????????????????????????????????????????????????????????????????TCTGCTCCAGCAACGGGAGGGGTTAAGAGACCTCACAGATACCGTCCAGGTACCGTGGCCCTCAAAGAAATTAGACGCTACCAAAAGAGTACCGAATTACTCATCCGCAAATTGCCTTTCCAACGTCTCGTTCGCGAAATTGCTCAGGATTTCAAAACAGACCTACGGTTCCAGTCCTCTGCCGTAATGGCTTTACAGGAAGCCTCAGAAGCCTACCTTGTTGGACTTTTCGAGGATACAAACTTGTGCGCCATTCACGCAAAAAGAGGAGGTAGTGACGTGAAATAACGATGCGGGACTCTTCCGAGGCCTCGCAATCGGAATGAGTTAACTTTAAATCCTTTCGACGAGGATCGATTGGAGGGCAAGTCTGGTGCCAGCAGCCGCGGTAATTCCAGCTCCAATAGCGTATATTAAAGTTGCTGCGGTTAAAAAGCTCGTAGTTCGATCTCACGATTCGAAAGGAGGTAGGTGAGCGCCGTCTTGATAGTAGTAGTA-CTA----CTACT------------ACTACTAGGA--AA------CCTCGAATTGACCT--TCTCATTCGTCTCG-TTGTTGTTACGGTAGTACAAG---------------TAGTACGGGGATGTCGAAAGCTCGAACA--AGG-------------TTATGAAGA--------CGGTACGAGTTGATTTTCTGAC-----TGACGGCGTTGGCGGAGGCGTTTGT------CGTTGCTGCTGCTTCT------------ACTG-------CGGTGGTACGCTAGTGGCAAAC-----------GACAGTCGCCGCCGCTGACGC---TTCTACTACTACTTCGTTCATCGTCGATCCT----TGTTGTGTTGCTTTGGCTCTTCCA--------GTTATTTCTTTCCAACT-------AACAACAACGGACATAGAAAAAAGAGAGGGAGCGGA-----CGAGGTGTCCCG-GCGTAATAA--CCAATCACTCGTCCTTTTCGATGAAAAA-----CATTGTCCGGCCGGCCAGCGGC-----------------------------GTAGT---------------AGCCTCCCCGAAATGGG-----TGGTAGTTTCGTTGTATT------ATT---ATAATAATGAT----ACCTCTTCCACCTTGGACGGT---GCTGC-------------------------------------TGG?????????????????????????????????????????????????????????????????????????????????????????????????????????????????????????????????????????????????????????????????????
Puerta_del_Arco_69_4          ?????????????????????????????????????????????GGCCGCAGTACCCTGACTGTGCTAAGGTAGCATAATAATTCGTCTTTTAATTAAAGGCTAGTATGAATGATTTGACGAAAGAAAATCTGTCTTAGCTTATT-AAAAAAAAATTAACCTAGAAGTTAAAAGGCTTCTATTTCCTAAAGGGACGACAAGACCCTATAAAGCTTTATTTATAATATTTTTATTTATTTC-AAT-AAAA-AATACAAATTTATAAATTCTATTGGGGCGATAGATAAATAAACATTATTAACTATAACGTTTTTAACGAAATTTATAAAATGTTT-TTAAAA--CCTACAACAAGTTACTTTAGGGATAACAGCATAATTTCTTTTTAGAGTCCTTATCGACAAAGAAGATTATGACCTCGATGTTGAATTGAGTTACT-ATTTTTATGGAGATATAAAAAGTAGAA???????????????????????ACTTGAAAACTAAACCTTGATTAGTAGGAGTTATATT-CTGAAACTTAAAAAGTTTGGCGGCTTTTAATAAACTCAGGGGAATTCGTATCATTATCGTCACTACGCGCTATACCTTACTTAGCTATAGTTTGTATACCGCCGTCTAAGTAATCTCTGAACAGATTGACTACAATTAGCCATAAAAACGTCAGGCCATGGTGCAACATAGCTAAGGTGATTACAAATTACAATTTATATACAATTTGGAGTTAAAATTAAAATTTTAATGAAATAGGACTTGTAAGTAATTACTAAAT??????????????????????????????????????????????????????????????????????????????????????????????????????????????????????????????????????CCAGGAAGTTTTATTGGAGATGATCAGATCTATAATGTAGTGGTAACAGCTCATGCTTTTGTTATAATTTTTTTTATAGTTATACCTATTATAATTGGAGGATTCGGAAATTGACTCGTACCTTTAATGCTAGGAGCCCCTGATATAGCTTTTCCTCGTATAAATAATATAAGATTTTGATTATTACCTCCTTCTTTAGTACTTCTACTGAGAAGAGGGCTTGTAGAGAGAGGAGTTGGAACAGGGTGGACTGTATACCCTCCTTTAGCAGCAGGAATTGCTCATAGAGGTGCTTCTGTAGACCTAGGTATTTTTTCATTACACTTAGCTGGAGCTTCTTCGATTCTAGGAGCTGTAAATTTTATTTCTACTTGTATTAATATGCGTACTCCTGGGATAAAACTAGATCGTATACCATTGTTTGTGTGATCTGTTTTGATTACAGCTATTCTCTTACTTCTATCCTTGCCTGTACTAGCAGGAGCTATTACAATATTACTTACTGATCGAAATTTAAATACTTCTTTCTTCGATCCTAGAGGGGGAGGAGATCCTGTACTATATCAGCATTTATTTTTTTTTACACTTCACTTTACTCTTCCTTTTATCCTTTTGGCAATAGTTGTGGTTCATATTTTATACCTGCATCAAACAGGCTCTAACAATCCATTAGGACTTACTTCAAATGAAGATAAAATTCCATTCTCTCCGTACTATATCGTAAAAGATATCGTAGGGTTTATTATTACAGTAATAGCCCTGATTTTAATTAGCCTATTAGACCCTTATTTACTAGGAGACCCTGAAAACTTTAATCCAGCTAATCCCCTTAGAACCCCTACTCATATTCAGCCCGAATGATACTTCCTCTTTCTGTTCGACTTTTAATTTCTCACATGATTTGAGTTCAGACCGGCGTGAGCCAGGTTAGTTTCTATCTTTTAGATCTTCTATGCTTCAGTTTGTACGAAAGGACTATTGAATAA-AAAAAGTTTTTCTATTAGAGTAAATATATTCTAGAAATTATAAGCCATTAGGAATAACCTTTCTAACGCTTTCAAAACGCTTACT--T-ATATAGCTAAATGACTAAGTTAACTCTTTAAGAGGACCTCTTTCTCCTTTCAAAAGCTCAGCAATACAAATAAGTGTATACAATAAATAAGTTACAATAAATATATAAACCAATCTTGAACTTAGACAGTACACCTTAGTAATAATATCCTCTCTAGATTTAATATACACATTAAATTCCCTAATTATAA---CTAAATCTATACCAATTTCTTTATAAATAAAAACCAAACCTACCACTCCTATAGAAAGTATAAAAATATTTACTAGCTCAATTTTTTCCAATATATCCTGCGATGCTAACCTTGATACATAAGTAAATAAAACAAGTATACCTCCAAAAAAAACCAAAAATAAAATATAGCTAAATCATAAAGAATATTTTAAACAGCCTACCAATAAAGATAAAACCAAAGTTTGTACCAATAATACAAAAATTATCAAATGAGGGCTAGATAATCCTAATACAATAGCACCCAATCCTAATAAACTTACTAAAAGAACAAATTCTATCACAAGAGATAGTT---TAAATAAAATATTAATTTTGGATATTAAAGAAGTAAAT-TTTCTCTCTCTTGATCATTAAACTTTTTTCCCCTGTATACTACATTCCACTTCTACTTTTCTTCCCTGCTTTAATTAGGTTTATATCTACTTGAGGACATCTTTTATCTACTTTACTAGCCCTAGAGTTTATAGTTCTGTCCTTGTTCTTAATTATAATATTAATAAATCCGTCTATACCACAAGAGTCATTTACTTCTTTAATATTTATTAGAATTACTGTCTGTGAAGGAGCATTAGGATTAACTATTCTTGTAATACTAACACGCTCTAAAGGATCAGATATAATAGCAAGAACCTTATTAATAAAATGATAACTCTAATACTACTTCTAATAATTCCTCTTTTCTTTCCAACCCCAATAATCTCTGTAACCATTCTAATACTATCTTTAAGAAATATACTATTAAATATAAAACACGATACAGATAACTTTTATGTTAGAACTAGTTTTATTTGAGATTCACCCTCTTATATCCTATTAACTCTTACCTTGTGGATTATTACCTTAATAATTTTATCTAGAATAAAAATCAGAAACTTCCATTTTTCAAAAACTATTTATCTTCGTTTACTAATTCTACTTGCCATTATTTTATCCTTGGCCTTTAGAGTAAATAATTATATTTTCTTCTATATCTTATTCGAAGCCTCATTAGTCCCCACATTTATTTTAATTCTAGGCTGAGGCTATCAACCAGAACGACTCCAAGCTGGAGTATATATACTAATATATACAGTACTAGCATCCCTTCCCTTGTTAATCTCATTTCTTTATATACATTTTACAATAAGCTCTAGCAGAATAGTAGTAATGCCTATTTTATATTCTTCCCACTCTCTTATAAAATTATGGCCCTTACTATTA??????????????TAAATCTGCTCCAGCAACGGGAGGGGTTAAGAAACCTCACAGATACCGTCCAGGTACCGTGGCCCTCAGAGAAATTAGACGCTACCAAAAGAGTACCGAATTACTCATCCGTAAATTGCCTTTCCAACGTCTTGTTCGCGAAATTGCTCAGGATTTCAAGACAGACCTACGGTTCCAGTCCTCTGCCGTAATGGCTTTACAGGAAGCCTCAGAAGCCTACCTTGTTGGACTTTTCGAGGATACAAACTTGTGCGCCATTCACGCAAAAAGAGGAGGTAGTGACGTGAAATAACGATGCGGGACTCTTCCGAGGCCTCGCAATCGGAATGAGTTAACTTTAAATCCTTTCGACGAGGATCGATTGGAGGGCAAGTCTGGTGCCAGCAGCCGCGGTAATTCCAGCTCCAATAGCGTATATTAAAGTTGCTGCGGTTAAAAAGCTCGTAGTTGAATCTCACGATTCAACAGGAGGTAA----GCGCCGTGGTG---GTAGTAGTAAGTA----GCAATTACAGTATT---GCTACTACTA-----------CTAGAATTCACCT--TCTCATTCGTCTCG-TTAGGGTAGAAG------------------------AAGAAGGAGGATGTTGAAAGCTCGAACAGGGTG-------------TTAATAAGA--------CGGTACGAGTTAATGTTCCGAAAGTGGTGGTAGCGGAGGCGGTCGTCGTTGC------T---------------------GCAGCAGCAGCTGCTTCTGCTGCTGTGGTAGTGGCAAAAAACGACT----GACAGTGGCCGCTGCCGC------TG---CTACTACTTCGTTCATCGTCGTCGTC----GTATTCGTCGCAGTAGTTCCTTTT---ACTACTAGTACTCTTTCTTCTTTCCAACGACCG-------------GAAAAGAGAGGGTGAAAAA-----GAAAATGCCGCC----GCGTAA-------TAATAGTCATCATCGTTAACAAA-----CATAATCACCCCGGCCAGCGGCGTT--AGTATCCAGCAGCAGCAG----CAGCAGTAGTGGCGGCGGCAACCCCCACCCCCAAATGAG-----AAGTAG----ATGCTTAT------CTTATTATAATAAGAATACGAACATCTTCCTCCTCCGCTGGG------GATGCTGCTGCTGCTGCTGCTGT------TGCTGCT-GCTGGCTCTCGCG----CGCTCGCGTTCGGTCGGCAACTTCACTTTGACAAAATTAGAGTGCTCAGAGCGGGCAAGATCTGAAGCCCGAATGGAGGTGCATAGAATGATCTAAGATGACCTCGCGATCTAAACGTTTGTCGGTTTATGGGGTCGCGAGGTAATGATTAAA
Puerto_Libertad_76_13         ?????????????????????GATCTGCCCACTGAATATT-AAATGGCCGCAGTACCCTGACTGTGCTAAGGTAGCATAATAATTCGTCTTTTAATTAAAGGCTAGTATGAATGATTTGACGAAAGAAAATCTGTCTTAGCTTATT--AAAAAAAATTAACCTAGAAGTTAAAAGGCTTCTATTTCCTAAAGGGACGACAAGACCCTATAAAGCTTTATTTATAATATTTTTATTTACTTC-AAT-AAAA-AATATAAATTTATAAATTCTATTGGGGCGATAGATAAATAAACATTATTGACTATAACGTCTTTAACGAAATTTATAAAATGTTT-TTAAAA--TATACAACAAGTTACTTTAGGGATAACAGCATAATTTCTTTTTAGAGTCCTTATCGACAAAGAAGATTATGACCTCGATGTTGAATTGAGTTACT-ATTTTTATGGAGATATAAAAAGTAGAA?????????????????????????????????????????????????????????????????????????????????????????????????????????????????????????????????????????????????????????????????????????????????????????????????????????????????????????????????????????????????????????????????????????????????????????????????????????????????????????????????????????????????????????????????????????????????????ACTCTTTACTTTGTTTTTGGAGCTTGGGCAGGTGCAGTTGGCACTGGTTTGAGGATAATTATTCGTACAGAGTTAGGGCAACCAGGGAGTTTTATTGGAGATGATCAGATCTATAATGTAGTTGTAACAGCTCATGCTTTTGTTATAATTTTTTTTATAGTTATACCTATTATAATTGGAGGGTTTGGAAATTGACTCGTACCCTTAATGCTAGGAGCTCCTGATATAGCTTTTCCTCGTATAAATAATATAAGATTTTGATTATTACCTCCTTCTTTAGTACTTTTATTGAGAAGAGGGCTTGTAGAGAGAGGAGTTGGAACAGGGTGAACTGTATACCCTCCTTTAGCAGCAGGAATTGCTCATAGAGGTGCTTCTGTAGATTTAGGTATTTTTTCACTACACTTAGCTGGAGCTTCTTCGATTCTAGGAGCTGTAAATTTTATTTCTACTTGTATTAATATACGCACTCCTGGTATAAAACTAGATCGTATACCATTGTTTGTGTGATCTGTTTTGATTACAGCCATTCTATTACTTCTGTCTCTGCCTGTACTAGCGGGGGCTATTACAATATTACTTACTGATCGAAATTTAAATACTTCTTTCTTC?????????????????????????????????????????????TTTTTTACACTTCACTTTACTCTTCCTTTTGTCCTTTTGGCAATAGTTGTAGTTCATATCTTATACCTACATCAAGCAGGCTCTAACAATCCATTAGGAATTACTTCAAGTGAAGATAAAATCCCATTCTCTCCATACTACATCGTAAAAGATATTGTAGGATTTATTATTATAGTGATAGCTCTAATTTTAGTTAGCCTACTGGATCCTTATTTACTAGGAGACCCTGAAAACTTTAACCCAGCTAACCCCCTTAGAACCCCTACTCATATTCAGCCCGAATGATACTTCCTCTT????????????????????????????????????????????????????????????????????????????????????????GTTTGTACGAAAGGACTATTGAATAA-AAAAAGTTTTTCTATTAGAATAAATATATTCTAAAAATTATAAGCCATTAGGAATAACCTTTCTAACGCTTTCAAAACGCTTACT--T-ATATAGCTAAATGACTAAGTTAACTCTTTAAGAGGACCTCTTTCTCCTTTTAAAAGCTCAGCAATACAAATAAGCGTATACAATAAATAAGTTACAATAAATATATAAACCAATCTTGAACTTAAACAATACACCTTAGTAATAATATCCTCTCTGGCTTTAATATATCCATTAAATTCCCCAATTATAA---CTAAATCTATACCAATTTCTTTATAAATAAAAACCAAACCTACCACTCCTATAAAAAGTATAAAAATATTTATTAACTCAATTTTTTCCAATATGTCCTGTGATGCCAACCTTGATACATAGGTAAATAAAACAAGTATACCTCCAAAAAAAACCAAAAATAAAATATAGCTAAATCATAAAGAATATTTTAAACAGCCTACCAATAAAGATAAAACCAACGTTTGTACCAATAATACAAAAATTATCAAATGAGGACTAGATAATCCTAAGACAATAGCACCTAATCCTAATAAACTTACTAAAAGAACAAATTCTATCACAAGAGATAGTT---TAAATAAAATATTAATTTTGGATATTAAAGAAGTATAT-TT--TCTCTCTTGATCATTAAACTTTTTTCCCCTGTATACTATATTCCCCTTTTACTTTTCTTCCCTGCTTTAATCAGGTTTATATCTTCTTGAGGACATCTTTTATCTACTTTACTAGCCCTAGAGTTTATAGTTTTATCCTTGTTCTTAATTATAATATTAATAAATCCGTCTATACCACAAGAGTCATTTACTTCTTTAATATTTATTAGAATTACTGTCTGCGAAGGAGCATTAGGATTAACCATTCTTGTAATACTAACACGCTCTAAAGGATCAGATATAATAGCAAGAACCTTATTGATAAAATGATAACTCTAATACTACTTCTAATAATCCCTCTTTTCTTTCCAACCCCAATAATCTCTGTAACCATTCTAATACTATCTTTAAGAAATATACTATTAAATATAAAACACGATACAGATAACTTCTATATTAGAACTAATTTTATTTGAGATTCACCCTCTTATGTCCTATTAACTCTTACCTTGTGAATTATTACCTTAATAATTTTATCTAGGATAAAAATCAGAAACTTCCATTTTTCAAAAACTATCTATCTTCGTTTACTGATTCTACTTGCCATTATTTTATCCTTGGCCTTTAGAGTAAATAATTATATTTTCTTCTATATCTTATTCGAAGCCTCATTAGTCCCTACATTTATTTTAATTCTAGGCTGAGGCTATCAACCAGAACGACTCCAAGCTGGAGTATATATGCTAATATATACAGTACTAGCTTCCCTTCCTTTGTTAATCTCATTTCTCTATATACATTTTACAATAAACTCTAGCAGAATAGTAGTA???????????????????????????????????????????????????????????????????????????????????????????????????????????????????????????????????????????????????????????????????????????????????????????????????????????????????????????????????????????????????????????????????????????????????????????????????????????????????????????????????????????????????GGAGGTAGTGACGTGAAATAACGATGCGGGACTCTTCCGAGGCCTCGCAATCGGAATGAGTTAACTTTAAATCCTTTCGACGAGGATCGATTGGAGGGCAAGTCTGGTGCCAGCAGCCGCGGTAATTCCAGCTCCAATAGCGTATATTAAAGTTGCTGCGGTTAAAAAGCTCGTAGTTGAATCTCACGATTCAACAGGAAGTGA----GCGCCGTGGTG---GTAGTAGTA-GCAATTACA---------------------------------------------------------------------------------------------------------------------------------------------------------------------------------------------------------------------------------------------------------------------------------------------------------------------------------------------------------------------------------------------------------------------------------------------------------------------------------------------------------------------------------------------------------------------------------------------------------------------------GTAG----AAGGTTTT------GATATTATAATAAGACT----ACCTCTTCCACCTCGGCCGCG---GCTGCTGTTGCTGCTGCTGCTGCTGC------TGCTGCT-GCTGGCTCTCGCG----CGCTCGCGTTCGGTCGGCAACTTCACTTTGACAAAATTAGAGTGCTCAGAGCGGGCAAGATCTGAAGCCCGAATGGAGGTGCATAGAATGATCTAAGATGACCTCGCGATCTAAACGTTTGTCGGTTTATGGGGTCGCGAGGTAATGATTAAA
Puerto_Libertad_76_14         ?????????????????????????????????????????????GGCCGCAGTACCCTGACTGTGCTAAGGTAGCATAATAATTTGCCTTTTAATTAAAGGCTAGCATGAAAGATTTGACGAGAGAAGACCTGTCTCTGCTTATT-TTAAAAAAATTAACCTGGAAGTTAAAAGGCTTCTATTTCTTAGAGGGACGACAAGACCCTATAAAGCTTTATTTATTATATTTTTATATACTTC-AAG-GAGACAATACAAATTTATAAATTTTATTGGGGTGATAAATAAACAAACATTATTGGCCATAACGTACTTAACGAAGTTTATAAAACGTTT-TTAAA---CTTACAACAAGTTACTTTAGGGATAACAGCATAATTTCTTTCTAGAGTCCTTATCGACAAAGAAGATTATGACCTCGATGTTGAATTGAGCTACT-TCTTTTATGTAAACTTAAAAGGCAGGA???????????????????????ACTTGGAAACTAGACCTTAACTAGTAGGAATTATATTTCTGAAATTTAAAAAGTTTGGCGGCTTTTAGAGGGCTCAGGGGAATTTGTATCGTTATCGTAACCACGCGCTACACCTTACTTAGCTCTAGCTTGTATACCGCCGCCTAAGTAATCTTTATAGAGGTTG-CTACAATTAGCCATACAGACGTCAGGTCATGGTGCAGTATAGCTAAGGCGATTACAAATTACAATTTACATCCAACTTGGAATTAAAATTAAAACTTTAATGAAATAGGACTTGTAAGTAATTACTAAGTTAGAATAGAGTAATAAATCTAAG-CTAAAAGTGTACATATCGCCCGTCACTCT?????????????????????????????????????????????????????????????????????????????????????????????????????????????????????????????????????????????????????????????????????????????????????????????????????????????????????????????????????????????????????????????????????????????????????????????????????????????????????????????????????????????????????????????????????????????????????????????????????????????????????????????????????????????????????????????????????????????????????????????????????????????????????????????????????????????????????????????????????????????????????????????????????????????????????????????????????????????????????????????????????????????????TTCTTTACACTTCACTTTACCCTCCCTTTTATTTTGCTAGCAATAGTTGTAATCCATATTCTGTACTTACACCAAACAGGTTCTAACAACCCCTTAGGACTTACCTCAAAAGAAGACAAAATTCCATTTTCTCCTTACTACATCGTAAAAGATATTGTAGGATTTATTATTATAGTAGCAGCTCTAATGCTAATTACTTTGCTAAACCCTTACTTGCTAGGAGATCCTGAAAATTTTAACCTGGCAAATCCTCTTAGGACCCCTACACATATTCAACCCGAATGGTACTTCCTCTT?????????????????????????????????????????????????????????????????????????????????????????????????????????????????????????????????????????????????????????????????????????????????????????????????????????????????????????????????????????????????????????????????????????????????????????????????????????????????????????????????????????????????????????????????????????????????????????????????????????????????????????????????????????????????????????????????????????????????????????????????????????????????????????????????????????????????????????????????????????????????????????????????????????????????????????????????????????????????????????????????????????????????????????????????????????????????????????????????????????????????????????????????????????????????????????????????????????????????????????????????????????????????????????????????????????????????????????????????????????????????????????????????????????????????????????????????????????????????????????????????????????????????????????????????????????????????????????????????????????????????????????????????????????????????????????????????????????????????????????????????????????????????????????????????????????????????????????????????????????????????????????????????????????????????????????????????????????????????????????????????????????????????????????????????????????????????????????????????????????????????????????????????????????????????????????????????????????????????????????????????????????????????????????????????????????????????????????????????????????????????????????????????????????????????????????????????????????????????????????????????????????????????????????????????????????????????????????????????????????????????????????????????????????????????????????????????????????????????????????????????????????????????????????????????????????????????????????????????????????????????????????????????????????????????????????????????????????????????????????????????????????????????????????????????????????????????????????????????????????????????????????????????????????????????????????????????????????????????????????????????????????????????????????????????????????????????????????????????????????????????????????????????????????????????????????????????????????????????????????????????????????????????????????????????????????????????????????????????????????????????????????????????????????????????????????????????????????????????????????????????????????????????????????????????????????????????????????????????????????????????????????????????????????????????????????????????????????????????????????????????????????????????????????????????????????????????????????????????????????????????????????????????????????????????????????????????????????????????????????????????????????????????????????????????????????????????????????????????????????????????????????????????????????????????????????????????????????????????????????????????????????????????????????????????????????????????????????????????????????????????????????????????????????????????????????????????????????????????????????????????????
Salsipuedes_569_1             ????????????????????????????????????ACTT-TAATGGCCGCAGTACCCTGACTGTGCTAAGGTAGCATAATAATTTGCCTTTTAATTAAAGGCTAGCATGAATGATTTGACGAAAGAAGAGCTGTCTCCGCTTATT-TTTAATAAATTAACCTAGAAGTTAAAAGGCTTCTATTCTCTAGAGGGACGACAAGACCCTATAAAGCTTTATTTATCATATTTCTATTTATTTC-AAA-AAAA-AATATAAATTTATAAATTTTATTGGGGCGATAGGTAAAAAAACATTATTAACCATAACGTTTTTAACGAAACTTATAAAATATTC-TTAAA---CT-A-AACAAGTTACTTTAGGGATAACAGCATAATTTCTTTTTAGAGCCCTTATCGACAAAGAAGATTATGACCTCGATGTTGAATTGAGCTACT-CCTTTTATGTAGACTTAAAAGGCAGGA???????????????????????ACTTGGAAACTAGACCTTAACTAGTAGGAATTATATTTCTGAAATTTAAAAAGTTTGGCGGCTTTTAGAGGGCTCAGGGGAATTTGTATCGTTATCGTAACCACGCGCTACACCTTACTTAGCTCTAGCTTGTATACCGCCGCCTAAGTAATCTTTATAGAGGTTG-CTACAATTAGCCATACAGACGTCAGGTCATGGTGCAGTATAGCTAAGGTGATTACAAATTACAATTTACATCCAACTTGGAATTAAAATTAAAACTTTAATGAAATAGGACTTGTAAGTAATTACTAAGTTAGAATAGAGTAATAAATCTAAG-CTAAAAGTGTACATATCGCCCGTCACTCT?????????????????????????????????????????????????????????ATTATTCGAACAGAGTTAGGGCAACCAGGAAGTTTTATTGGAGATGATCAAATTTATAATGTAGTTGTAACAGCTCACGCTTTTGTTATAATTTTTTTTATAGTTATACCTATTATAATTGGCGGTTTTGGAAATTGGCTTGTACCTTTAATATTAGGAGCTCCTGATATAGCTTTTCCTCGGATAAATAATATAAGATTTTGGCTGTTGCCTCCTTCTTTAGTGCTTTTGCTTAGAAGAGGATTAGTGGAAAGAGGAGTAGGGACAGGATGAACTGTATACCCTCCTTTGGCAAGAGGTATTGCTCACAGAGGGGCCTCAGTAGACCTAGGAATTTTTTCATTGCATCTAGCTGGAGCCTCTTCTATTTTAGGAGCTGTGAATTTTATTTCTACTTGTATTAATATACGCACTCCTGGGATAAAATTAGATCGTATACCTCTGTTTGTCTGATCTGTTTTAATTACAGCTGTTCTTTTACTTTTATCTTTACCCGTA??????????????????????????????????????????????????????????????????????????????????????????????????????TTTTTTACACTTCACTTTACTCTCCCCTTTATTCTGCTAGCATTAGTTATAGCCCATATTTTATACCTACACCAAACAGGTTCCAACAATCCCCTAGGGCTTACCTCAGAAGAAGACAAAATTCCATTTTCCCCTTATTATATCATAAAAGATATTGTAGGATTTACCATTATAGTAATAGCTCTAGTACTAATTGCCTTGCTAAATCCTTACTTGCTAGGAGACCCTGAAAACTTTAACCCGGCAAATCCACTTAGAACTCCCACTCATATTCAGCCCGAATGATACTTCCTCTT???????????????????????????????????????????????????????????????????????????????????????????????????????????????????????ATTTTTTCTCCAACAACAAATGTTTTCTAATCAATATAAGTCATTAGGAA-AACCTTTCTAGCGCTTTCAAAACGCTTACT--T-ATATAGCTAAATGACTAAATTAGCTCTTTAAGAGGCCCTCCCTCCCTCTTTAAAAGCTCAGCAATACAAATAAGCGTGTATAGTAAATAAGTTACAATAAATATATAAACCAGCCTTGAATTTAAACAATACACTTTTGTAATAATTTCTTCCCTTGATTTAAAATACACGTTAGACTCCTCAATTATGA---TTAAACCTATCCCAGTTATCTTATAAATAAAAATCAAGCTTATTATCCCTATAAAAAGTATGAAAATATTGGCTAAATCAATTTTTTCTAATATATCTCTTGACGCCAAGCTTGATACATAAGTAAATAAAACAAGTATCCCTCCAAAAA???????????????????????????????????????????????????????????????????????????????????????????????????????????????????????????????????????????????????????????????????????????????????????????????????????????????????????????????????????????????????????????????????????????????????????????????????????????????????????????????????????????????????????GCCCTAGAGTTTATAGTTCTATCATTATTTTTAGTTATTATACTAATAAACCCATCATTGCCACAAGAGTCATTCACTTCTTTAATGTTTATTAGAATTGCTGTTTGTGAAGGGGCTTTAGGATTAACAATTCTTGTTATATTAACTCGTACTAAAGGCTCGGATATAATTTCAAGGATTTTATTAATAAAATGATAACTTTAATACTACTCTTAATAGTCCCTCTATTTTTCCCCACTCCATTAATCTCTGTACTTGCTCTAATCCTAACCGTGGCAATTTTACTACTACAAATAAAGCACGATACAGATAGCTTCTATATTAGAGCTAACTTTATCTGAGATTCTCTCTCCCATGTACTATTAACTTTAACCTTATGGATTATTGCCTTGATAATTCTATCAAGAATAAAAATCAGAAATTCTCATTTTTCAAAAAACACTTATCTTCGCCTATTAATCCTTCTTGCAATTATCCTCTCTATAGCTTTTAGAGTTAATAACTATATCTCATTCTACATTCTGTTTGAAGCTTCATTAATCCCAACATTTATTCTAATCCTAGGATGAGGCTACCAACCTGAGCGACTTCAGGCTGGGGTATACATGCTAATATATACAGTACTAGCTTCCCTTCCGTTACTGATCTCTCTTCTTTATTTGCATTT???????????????????????????????????????????????????????????????????????????????????????AGCCGCCCGTAAATCTGCTCCAGCAACGGGAGGTGTTAAGAAACCTCACAGATACCGTCCAGGTACCGTGGCACTCAGAGAAATTAGACGCTACCAAAAAAGTACCGAATTGCTCATCCGTAAATTGCCTTTCCAACGTCTTGTTCGCGAAATTGCTCAGGATTTCAAAACTGACCTACGGTTCCAGTCCTCCGCCGTAATGGCTTTACAAGAAGCCTCAGAAGCCTACCTTGTTGGACTTTTCGAGGATACAAACTTGTGCGCCATTCACGCGAAAAGAGGAGGTAGTGACGTGAAATAACGATGCGGGACTCTTCCGAGGCCTCGCAATCGGAATGAGTTAACTTTAAATCCTTTCGACGAGGATCGATTGGAGGGCAAGTCTGGTGCCAGCAGCCGCGGTAATTCCAGCTCCAATAGCGTATATTAAAGTTGCTGCGGTTAAAAAGCTCGTAGTTTAACCTCACGATTCGAGAGGAGGTGA----GCGC---AGCC---GTAGTAGTA-GTA----CTACT------------ACTACTAGAAACAA------CCTCGAATTCTCCT--TCTCATTCTTCTCG-TTACGGTAGAAGAAGTGC------------------TACTAGGGGGATGTCGTAAGCTCCAATAAAGGG-------------TGATGAAGA--------CGGTACTAGTTGATTTTATGATGGT--TGGTAACGGAGGCGGTCGCTGCTGC------TGCTGCTGCTGTTA------------TGGTAA-------TAGTAGTACTTCAGTGGCAGAC-----------GACCGCAGCCGCTGCT------GACGCTGCTACTACTTCGTTCATCGTCGACTCC----CTCTTCGTTGCTGGTGCTCTTCCT---------CCTCTTCCTTCTCTCCAACAACGGACG-----GG-TAGAGAAGGAGAAGAACGAGAGAA-----TAAAGTTCCACG----GCTTAA--TAAATCACCAGTCCACTTCGATGGAGAAATTATTATTGTCCGGCCGGCTAGCGGT--------------------------------GTAGTAGTAGTAGCAAGAGCATCTCCGGAATGGG-----TGGTGG------TAGATG------ATTATTAC--AATTAAT----ACCTCTTCCATCTTCGG---T---GATGATGCTGCTGC----------------------------TGCTGCTCGCG----CGCTTGCATTCGGTCGGCAACTTCACTTTGACAAAATTAGAGTGCTCAGAGCGGGCAAGATCTGAAGCCCGAATGGAGGTGCATAGAATGATCTAAGATGACCTCGCGATCTAAACGTTTGTCGGTTTATGGGGTCGCGAGGTAATGATTAAA
Salsipuedes_569_3             ????????????????????????????????????ACTT-TAATGGCCGCAGTACCCTGACTGTGCTAAGGTAGCATAATAATTTGCCTTTTAATTAAAGGCTAGCATGAAAGATTTGACGAAAGAAGATCTGTCTCTGCTTATT-TTAAAAAAATTAACCTGGAAGTTAAAAGGCTTCCGTTTCTTAGAGGGACGACAAGACCCTATAAAGCTTTATTTATTATATTTTTATATACTTC-AAG-GAGACAATACAAATTTATAAATTTTATTGGGGCGATAAATAAACAAACATTATTGGCCATAACGTACTTAACGAAGTTTATAGAACGTTT-TTGAA---CCTGCAACAAGTTACTTTAGGGATAACAGCATAATTTCTTTCTAGAGTCCTTATCGACAAAGAAGATTATGACCTCGATGTTGAATTGAGCTACT-TCTTTTATGTAAACTTAAAAGGCAGGA???????????????????????ACTTGGAAACTAGACCTTAACTAGTAGGAATTATATTTCTGAAATTTAAAAAGTTTGGCGGCTTTTAGAGGGCTCAGGGGAATTTGTATCGTTATCGTAACCACGCGCTACACCTTACTTAGCTCTAGCTTGTATACCGCCGCCTAAGTAATCTTTATAGAGGTTG-CTACAATTAGCTATACAGACGTCAGGTCATGGTGCAGTATAGCTAAGGTGACTACAAATTACAATTTACATCCAACTTGGAATTAAAATTAAAACTTTAATGAAATAGGACTTGTAAGTAATTACTAAGTTAGAATAGAGTAATAAATCTAAC-CTAAAAGTGTACATATCGCCCGTCACTCT?????????????????????????????????????????????????????????ATTATCCGAACAGAGTTAGGACAACCAGGGAGTTTTATTGGAGACGATCAAATTTACAACGTAGTTGTAACAGCTCATGCTTTTGTTATAATTTTTTTTATGGTTATGCCTATTATAATTGGAGGGTTTGGAAATTGGCTTGTGCCTTTGATATTAGGGGCTCCTGATATAGCTTTTCCTCGGATGAATAACATAAGATTTTGACTGCTACCTCCTTCTTTAGTGCTTCTACTTAGAAGAGGGCTGGTGGAGAGAGGAGTAGGAACAGGATGAACTGTGTATCCTCCTTTGGCAGGAGGGATTGCCCACAGAGGAGCTTCTGTGGATCTAGGTATTTTTTCATTGCACTTAGCTGGGGCTTCTTCTATTTTAGGGGCTGTAAATTTCATTTCTACTTGCATTAATATACGGACCCCTGGGATAAAATTAGATCGTATACCTCTGTTCGTTTGGTCTGTCTTGATTACAGCTATTCTTTTACTCTTGTCTTTGCCTGTATTCGCAGGAGCTATTACAATACTG??????????????????????????????????????????????????????????????????????????????TTCTTTACACTTCACTTTACTCTCCCTTTTATCTTGCTAGCAATAGTTGTAATCCATATTCTGTACTTACACCAAACAGGTTCTAACAATCCCTTAGGACTTACCTCAATAGAAGACAAAATTCCATTTTCTCCTTACTACATCGTAAAAGATATTGTAGGATTTATTATTATAGCAATAGCTCTAATGCTAATTACTTTGCTGAACCCTTACTTACTGGGAGACCCTGAGAATTTTAACCTGGCAAACCCTCTTAGGACCCCTACACATATTCAGCCCGAATGATACTTCCTCTT???????????????????????????????????????????????????????????????????????????????????????????????????????????????????????????????????????????????????????????????????????????????????????????????????????????????????????????????????????TTAAGGGGTCCTCTCTCCCTCTTTAAAAGCTCAGCAATACAAATAAGAGCATACAATAGATAAATTACAACAAATATATAAACCAACCCCGAGCTTAAACAGTACACCTTAGTAATAATTTCTTCCCTCGATTTTAGATACACATTAGACTCCTCAACTACTACTGCTAAAGCGACACCAATCACCTTGTAGATAAGACCCAAACTTACTACTCTTGTAAGAAGTATAAAAATACTCACTAAATCAACTTTCTCTAACATATCCCTGGATGCTAAGCTTGACACGTAAGTAAATAAAACAAGCATACCTCCAAAAAAAACCAAAAATAAAATATATCTAAATCATAGAGAATACTTTAAACAACTTGTAAATAAAGATAAAACCAAAGTTTGTATAAGTAAAACAAAAATCATCAAATGAGGCCTAAATAAACCTAATACAATGATACCCAATCCTGATAAACCTACCAAAAGCCCAAGCTCTAGCACAAGAGATAGTT---TAAGCAAAATATTAATTTTGGATATTAAAGAAGTGAACCTCTCTCTCTCTTGACAATGAAACTTTTTT---CTTTTTATTATATCCCTTTTTTGCTTTTCTTCCCCGCTTTAATTAGATTTATATCTACTTGGGGACATCTGCTTTCTACTCTGTTAGCTTTAGAGTTTATGGTCCTATCTTTATTTTTAATTATTATACTAATAAATCCCTCTATACCACAAGAATCATTTACTTCTTTGATATTTATTAGAATTGCTGTTTGTGAGGGAGCATTAGGATTAACTATTCTTGTAATGCTCGCACGCACTAAGGGTTCAGATATAATGTCAAGAACCCTACTGATAAAATGATAGCCCTAGCATTCCTCCTGATAGTACCTCTTTTTTTTCCTACTCCAATAATTTCTATCCTTGCTTTAGTTCTATCTGTAATAAACTTGCTGCTGCAAATAAAACACGACACAGATAACTTCTATGTTAGGGCTAATTTTGTTTGAGATTCTCTCTCTCATGTGTTACTAACACTAACTTTATGGATTATTATCTTGATAATCCTATCTAGAATAAAAATTAGAAATTCTCATTTTTCAAAATCTACTTACCTTCGCCTACTAATTCTTCTTGCTATTGTCCTTTCTATAGCTTTTAGAGTAAATAACTATATCTTATTCTATATCTTGTTCGAAGCTTCGTTAGTCCCAACTTTTATTCTAATTTTGGGATGAGGTTACCAGCCTGAACGCCTTCAAGCCGGAGTGTATATGCTAATATATACAGTATTGGCTTCACTTCCTTTGTTAATCTCTCTTCTTTATATACACTTTTCCTTAAACTCTTCTAGGATAGTAATACTACCTGTGCTACATTCTTCTTTTTTTATCATAAGATTATGACCATTATTATTAACCAAAGCCGCCCGTAAATCTGCTCCAGCAACGGGAGGTGTTAAGAAACCTCACAGATACCGTCCAGGTACCGTGGCACTCAGAGAAATTAGACGCTACCAAAAAAGTACCGAATTGCTCATCCGTAAATTGCCTTTCCAACGTCTTGTTCGCGAAATTGCTCAGGATTTCAAAACTGACCTACGGTTCCAGTCCTCTGCCGTAATGGCTTTACAAGAAGCCTCAGAAGCCTACCTTGTTGGACTTTTCGAGGATACAAACTTGTGCGCCATTCACGCAAAAAGAGGAGGTAGTGACGTGAAATAACGATGCGGGACTCTTCCGAGGCCTCGCAATCGGAATGAGTTAACTTTAAATCCTTTCGACGAGGATCGATTGGAGGGCAAGTCTGGTGCCAGCAGCCGCGGTAATTCCAGCTCCAATAGCGTATATTAAAGTTGCTGCGGTTAAAAAGCTCGTAGTTTAACCTCACGATTCGAAAGGAGGTGA----GCGCCGTGGTA---GTAGTAGTA-GTA----GTACT------------ACTACTACTAACAA------CCACTTCTTCTTCT--TCTTCTTCTTTTCG-TTGCAGAAGAAGAACTGC------------------TAGGGGGATGACGACGACTGCTCCAACA--TGA-------------TGATGAAGA--------CAGTACTAGTTGATTTGATGATGG---TGGTGGCGGAGGTGGATGATGCTGC------TGCTGCTTCTGCTGCTCCTACTATGGTAGTAG-------TAGTAGTGCGCTAGTGGCAAAC-----------GACCGCAGCCGCTGC---------CGCTTTTACTACTTCGTTCATCGTCGACTCC----CTCTTCGTTGCTTGTGCTCCACCT---------CTTCCTTCTCTC------CAACGGACG---------GACGGAGAAGAAGAACAAGAAAA-----TAAAGTGCCACG----GCGTAA-ATAAATCACCAGTCCTTTTCGATGAAAAA-----CATTGTCCGGCCCGCCGGC--------------------------------GTAGTAGTAGTAGTAGCAACAGCATCACCTGAATTGG-----TGGTAG------ATGGTT------ATTATAAT--TAATAAT----GCCTCTTCCACTATAGATGG------TGCTTCTTCTGC------TGGC----------------TATGCTGCTCGCG----CGCTCGCGTTCGGTCGGCAACTTCACTTTGACAAAATTAGAGTGCTCAGAGCGGGCAAGATCTGAAGCCCGAATGGAGGTGCATAGAATGATCTAAGATGACCTCGCGATCTAAACGTTTGTCGGTTTATGGGGTCGCGAGGTAATGATTAAA
San_Bruno_43_4                ????????????????????????CTGCCCACTGAACATT-AAATGGCCGCAGTACCCTGACTGTGCTAAGGTAGCATAATAATTCGTCTTTTAATTAAAGGCTAGTATGAATGATTTGACGAAAGAAAATCTGTCTTAGCTTATT-AAAAAAAAATTAACCTGGAAGTTAAAAGGCTTCTATTTCCTAAAGGGACGACAAGACCCTATAAAGCTTTATTTATAATATTTTTATTTATTTC-AAT-AAAA-AATACAAATTTATAAATTCTATTGGGGCGATAGATAAATAAACATTATTGACTACAACGTTTTTAACGAAATTTACAAAATGTTT-TTAAAA--CCTACAACAAGTTACTTTAGGGATAACAGCATAATTTCTTTTTAGAGTCCTTATCGACAGAGAAGATTATGACCTCGATGTTGAATTGAGTTACT-ATTTTTATGGAGATATAAAAAATAGAA???????????????????????ACTTGAAAATTAAACCTTGATCAGTAGGAGTTATATT-CTGAAACTTAAAAAGTTTGGCGGCTTTTAATAAACTCAGGGGAATTTGTATCATTATCGTCACTACGCGCTATACCTTACTTAGCTGTAGTTTGTATACCGCCGTCTAAGTAATCTCTGAACAGATTGACTACAATTAGCCATAAGAACGTCAGGCCATGGTGCAACATAGCTAAGGTGATTACAAATTACAATTTATATACAATTTGGAGTTAAAATTAAAATTTTAATGAAATAGGACTTGTAAGTAATTACTAAATTAGAATAGAGTAATAAATATAAA-ATAAAAGTGTACATATCGCCCGTCACTCT????????????????????????????????????????????????????????????????????????CTAGGGCAGCCGGGAAGTTTTATTGGAGATGATCAGATCTATAATGTAGTTGTAACAGCCCATGCTTTTGTAATAATTTTTTTTATAGTTATACCTATTATAATTGGAGGATTTGGAAATTGACTCGTACCTTTAATGCTAGGAGCCCCTGATATAGCTTTTCCTCGTATAAATAATATAAGATTTTGATTACTACCTCCTTCTCTAGTACTTCTACTTAGAAGAGGGCTTGTAGAGAGAGGAGTTGGGACAGGGTGAACTGTGTACCCTCCTTTAGCAGCAGGAATTGCTCATAGGGGTGCTTCTGTAGATTTAGGTATTTTTTCATTACATTTAGCCGGAGCTTCTTCGATTCTAGGGGCTGTAAATTTTATTTCTACTTGTATTAATATACGTACTCCTGGGATAAAACTAGATCGTATACCGTTGTTTGTGTGATCTGTTTTGATCACAGCTATTCTTTTACTTCTATCTCTGCCTGTACTAGCAGGGGCTATTACAATATTACTTACTGATCGAAATTTAAACACTTCTTTCTTCGATCCTAGAGGAGGAGGAGATCCTGTACTATATCAACATTTATTTTTTTTTACACTTCACTTTACTCTTCCTTTTATCCTTTTGGCAATAGTTGTAGTCCATATCTTATACCTACATCAAACAGGCTCTAACAATCCATTAGGACTTACTTCAGGTGAAGATAAAATCCCTTTCTCTCCATACTACATCGTAAAAGATATTGTAGGATTTATTGTTATAGTAATAGCCCTGATTTTAATTAGACTATTAGACCCTTATTTACTAGGGGACCCTGAAAACTTTAATCCAGCTAACCCCCTTAGAACCCCTACCCATATTCAGCCCGAGTGATACTTCCTCTT??????????????????????????????????????????????????????????????????????????TCTACTATGCTTCAGTTTGTACGAAAGGACTACTGAATAA-AAAAAGTTTTTCTATTAGAATAAATGTATTCTAGAAATTATAAGCCATTAGGAATAACCTTTCTAACGCTTTCAAAACGCTTACT--T-ATATAGCTAAATGACTAAGCTAACTCTTTGAGAGGGCCTCTTTCTCCTTTTAAAAGCTCAGCAATACAAATAAGTGTATACAGTAAATAAGTTACAATAAACATATAAACCAATCTTGAGCTTAAACAATACACTTTAGTAATAATATCCTCTCTTGATTTAACGTATACATTAAACTCCCTAATTATAA---CTAAATCTATACCAATTTCTTTATAAATGAGCACCAAACCTACTACCCCTATAAAAAGTATAAAAATATTTACTAGCTCAATTTTTTCTAATATATCCTGTGACGCCAAACTTGACACATAAGTAAATAAAACAAGTATACCTCCAAAAAACACCAAAAATAAAATATAGCTAAATCATAAAGAATATTTTAAACAGCCTACTAATAAAGATAAAACCAAAGTTTGTACCAGTAACACAAAAATTATAAAATGAGGACTAGATAGCCCTAATACAATAGCACCCAATCCTAATAAACTTACTAAAAGAACATACTCTATCACAAGAGATAGTT---TAAATAAAATATTAATTTTGGATATTAAAGAAGTAAAT-TT--TCTCTCTTGATCATTAAACTTTTTTCTCCTATCTACTATATTCCCCTTCTACTTTTTTTCCCTGCTTTAATTAGGTTTATATCTACTTGAGGACATCTTTTATCTACTTTACTTGCCCTAGAGTTTATAGTTCTATCCTTGTTCTTAATTATAATACTAATAAACCCATCTATACCACAAGAGTCATTTACTTCTTTAATATTTATTAGAATTACTGTCTGCGAGGGAGCGTTAGGATTAACTATTCTCGTAATACTAACACGCTCTAAAGGATCAGATATAATAGCAAGAACCTTATTGATAAAATGATAACTCTAATACTACTTCTAATAGTCCCTCTTTTCTTTCCAACCCCGATAATCTCTGTGACCATTCTAATACTATCTTTAAGAAGCATACTATTGAATATAAAACACGATTTAGATAACTTCTATGTTAGAACTAATTTTATTTGAGATTCACCATCTTATGTATTATTAACTCTCACCCTATGAATTATTACCTTAATAATTTTATCTAGAATAAAGATCAGAAACTTCCATTTTTCAAAAACTATCTATCTTCGTTTACTAATTCTACTTGCTATTGTTCTATCCTTGGCCTTTAGAGTAAATAATTATATTTTCTTCTATATCTTATTCGAAGCTTCATTGGTTCCTACATTTATTTTAATTTTAGGCTGAGGTTATCAACCAGAACGACTCCAAGCTGGAGTATATATGCTAATATATACAGTACTAGCTTCCCTTCCTTTATTAATCTCATTTCTCTATATACATTTTACAATAAACTCTAGCAGAATAGTAATAATACCTATTTTATATTCTTCCCATTCTCTTATAAAACTATGGCCCTTACTACTA?????????????????????????????????????????????????????????????????????????????????????????????????????????????????????????????????????????????????????????????????????????????????????????????????????????????????????????????????????????????????????????????????????????????????????????????GGAGGTAGTGACGTGAAATAACGATGCGGGACTCTTCCGAGGCCTCGCAATCGGAATGAGTTAACTTTAAATCCTTTCGACGAGGATCGATTGGAGGGCAAGTCTGGTGCCAGCAGCCGCGGTAATTCCAGCTCCAATAGCGTATATTAAAGTTGCTGCGGTTAAAAAGCTCGTAGTTGAATCTCACGATTCAACAGGAGGTGA----GCGCCGTGGTG---GTAGTAGTA-GCA----GCAAT-----------------TGCTA-----------CTAGAATTCACCT--TCTCATTCGTCTCG-TTACGGTAGAAG------------------------AAGAAGGAGGATGTCGAAAGCTCGAACAGGGTG-------------TTAATAAGA--------CGGTACGAGTTGATATTCCGACAGTGGTGGTAGCGGAGGCGGTCGTCGTTGA---------TGCTGCTGCT------GCTGCAGCTGTAGCTGTTTGTACTGCGGTGGTAGTGGCAAAAAACGACT----GACCGTGGCCGCTGCCGC------TT---CTATTACTTCGTTCATCGTCGATTCC----CTATTCGTTGCATTGTTTCCTTTT---ACTACTGGTTCTCCTTCTTCTTTCCAACGAACG-------------GAAAAGAGAGGGTGAAAAA-----GAAAGTGCCACG----GCG----------TAATCGTCCTTTTGGATAACAAA-----CATTGTCCGGCCGGCCAGCGGCGTT--AGTATCCAGCAGTGGCTGGCAGCTGCGGCGGGGGCGGTGGCAAACTCCCCTTCCAAATGAG-----TGGTAG----ATGCTTTT------ATT----TATTATTACC-------TCTTCCACCTTGGATGGG---GCTGCTGCTGCTGCTGCTGCTGCTGC------TGCTGCT-GCTGGCTCTCGCG----CGCTCGCGTTCGGTCGGCAACTTCACTTTGACAAAATTAGAGTGCTCAGAGCGGGCAAGATCTGAAGCCCGAATGGAGGTGCATAGAATGATCTAAGATGACCTCGCGATCTAAAC?????????????????????????????????????
San_Carlos_12_4               ?????????????????????????????????????????AAATGGCCGCAGTACCCTGACTGTGCTAAGGTAGCATAATAATTCGTCTTTTAATTAAAGGCTAGTATGAATGATTTGACGAAAGAAAATCTGTCTTAGCTTATT-AAAAAAAAATTAACCTAGAAGTTAAAAGGCTTCTATTTCCTAAAGGGACGACAAGACCCTATAAAGCTTTATTTATAATATTTTTATTTACTTC-AAT-AAAA-AATATAAATTTATAAATTCTATTGGGGCGATAGATAAATAAACATTATTGACTATAACGTTTTTAACGAAATTTATAAAATGTTT-TTAAAA--CCTACAACAAGTTACTTTAGGGATAACAGCATAATTTCTTTTTAGAGTCCTTATCGACAAAGAAGATTATGACCTCGATGTTGAATTGAGTTACT-ATTTTTATGTAGATATAAAAAGTAGAAGTCTGTTCGACTTTTAATTTCTCACTTGAAAACTAAACCTTGATTAGTAGGAGTTATATT-CTGAAACTTAAAAAGTTTGGCGGCTTTTAATAAACTCAGGGGAATTTGTATCATTATCGTCACTACGCGCTATACCTTACTTAGCTATAGTTTGTATACCGCCGTCTAAGCAATCTCCGAACAGATTAACTATAATTAGCTATAAAAACGTCAGGCCATGGTGCAACATAGCTAAGGTGACTACAAATTACAATTTATATACAACT-GGAGTTAAAATTAAAATTTTAATGAAATAGGACTTGTAAGTAATTACTAAATTAGAATATAGTAATAAATATAAA-ATAAAAGTGTACATATCGCCCGTCACTCT?????????????????????????????????????????????????????????ATTATTCGTACAGAGTTAGGACAACCAGGAAGTTTTATTGGGGATGATCAGATCTATAATGTAGTTGTAACAGCTCATGCTTTTGTTATAATTTTTTTTATAGTTATACCTATTATAATTGGAGGATTTGGGAATTGACTCGTACCTTTAATATTAGGAGCCCCTGATATAGCTTTCCCTCGTATAAATAATATAAGATTTTGATTACTACCCCCTTCTTTAGTACTTCTACTAAGAAGAGGGCTTGTAGAGAGAGGAGTTGGAACAGGATGAACTGTATACCCTCCTTTAGCAGCAGGAATTGCTCATAGAGGAGCTTCTGTAGATTTGGGTATCTTTTCGTTACACTTAGCTGGAGCTTCTTCGATTCTAGGAGCTGTAAATTTTATTTCTACTTGTATTAATATACGTACTCCTGGGATAAAATTAGATCGCATACCATTGTTTGTTTGATCTGTTTTGATTACAGCTATTCTATTACTTCTGTCCCTGCCTGTACTAGCAGGAGCTATTACAATATTACTTACTGATCGAAATTTAAATACTTCTTTCTTCGATCCTAGAGGAGGAGGAGATCCTGTACTATATCAGCATTTATTTTTTTTTACACTTCACTTTACTCTTCCTTTTATCCTTTTGGCAATAGTTGTAGTCCATATTTTATATCTGCATCAAACAGGCTCTAACAATCCATTAGGAATTACTTCAAATGAAGATAAAATCCCATTCTCTCCATACTACATCGTAAAAGATATCGTAGGATTTATTATTACAGTAATAGCCTTAATTTTAATTAGCCTACTAGACCCTTATTTACTAGGAGATCCTGAAAACTTCAACCCAGCTAACCCCCTTAGAACCCCTACCCACATTCAGCCCGAATGATACTTCCTCTT?????????????????????????????????????????????????????????????????????????????????????????????????????????????????????????????????????AATAAATATATTCTAAAAATTATAAGCCATTAGGAATAACCTTTCTAACGCTTTCAAAACGCTTACT--T-ATATAGCTAAATGACTAAGTTAACTCTTTAAGAGGACCTCTCTCTCCTTTTAAAAGCTCATGAAGACGCACAAGTGTGTATAATAAGTAAGTTACAATAAATATATAGACCAACCTTGAACTTAAACAGTACGCCTTAGTAATAATATCCTCTCTAGATTTAACGTATACATTAAATTCCCCAATTATGA---CTAAATCTATACCAATTTCTTTATAAATAAAAACCAAACCTACCGCTCCTATAGAAAGTATAAAAATATTTACTAGCTCAATTTTTTCCAA?????????????????????????????????????????????????????????????????????????????????????????????????????????????????????????????????????????????????????????????????????????????????????????????????????????????????????????????????????????????????????????????????????????????????????????????????????????????????????????????????????????????????????????????????????????????????????????????????????????????????????????????????????????????????????????????????????????????????????????????????????????????????????????????????????????????????????????????????????????????????????????????????????????????????????????????????????????????????????????????????????????????????????????????????????AGAAATATACTATTAAATATAAAACACGATTTAGATAGCTTCTATATTAGAACTAATTTTATTTGAGACTCACCCTCTTATGTCCTATTAACTCTTACCCTGTGAATTATTACCTTAATAATTTTATCTAGAATAAAAATCAGAAACTTCCATTTTTCAAAAACTATTTATCTTCGTTTACTAATTCTACTTGCCATTATTCTATCCTTGGCCTTTAGAGTTAATAATTATATTTTCTTCTATATCTTATTCGAAGCCTCGTTAATCCCTACATTTATTTTAATCCTAGGCTGAGGCTACCAACCA????????????????????????????????????????????????????????????????????????????????????????????????????????????????????????????????????????????????????????????????????????ACCAAAGCAGCCCGTAAATCTGCTCCAGCAACGGGAGGGGTTAAGAAACCTCACAGATACCGTCCAGGTACCGTGGCCCTCAGAGAAATTAGACGCTACCAAAAGAGTACCGAATTACTCATCCGTAAATTGCCTTTCCAACGTCTTGTTCGCGAAATTGCTCAGGATTTCAAGACAGACCTACGGTTCCAGTCCTCTGCCGTTATGGCTTTACAGGAAGCCTCAGAAGCCTACCTTGTTGGACTTTTCGAGGATACAAACTTGTGCGCCATTCACGCAAAAAGAGGAGGTAGTGACGTGAAATAACGATGCGGGACTCTTCCGAGGCCTCGCAATCGGAATGAGTTAACTTTAAATCCTTTCGACGAGGATCGATTGGAGGGCAAGTCTGGTGCCAGCAGCCGCGGTAATTCCAGCTCCAATAGCGTATATTAAAGTTGCTGCGGTTAAAAAGCTCGTAGTTGAATCTCACGATTCAACAGGAAGTGA----GCGCCGTGGTG---GTAGTAGTA-GCA----ATTACAGTA---------TTGCTACTA-----------CTAGAATTCACCT--TCTCATTCGTCTCG-TTACG---GAAG------------------------AAGAAGGAGGATGTCAAAAGCTCGAACAGGGTG-------------TTAATAAGA--------CGGTACGAGTTAATGCTTCGAAAGTGGTGGTAGCGGAGGCGGTCGTCGTTGC------TGCTGCTGCTGCT---GCAGCAGCAACAGCAGCTGGTTGTACTGCGGTGGTAGTGGCAAAAAACTACT----GACCGTGGCCGCTGCCGC------TT---CTAATACTTCGTTCATCGTCTATTCC----CTATTCGCAGCATTGTTTCCTATT---ACTACTGGTTCTCTTTCTTCTTTCCAACGAACG-------------AAAAGGAGAGGATGAAAAA-----GAAACTACCACG----GAG----------TAATCCTCCTTTTGGATAACCAA-----CATCGTCCGGCCGGCCAGCGGCGTT--AGTATCCAGCAGCA----------GCGGCTGCGGCGGCGGCATACTCCCCTTAGGAATGAG-----TGGTCG----ATGGTTTT------CTTATAATAATAAGACT----ACCTCTTCCACCTAGGATGGG---GCTG------CTGCTGCTGCTGTTGC------TGCTGCT-GCTGGCTCTCGCG----CGCTCGCGTTCGGTCGGCAACTTCACTTTGACAAAATTAGAGTGCTCAGAGCGGGCAAGATCTGAAGCCCGAATGGAGGTGCATAGAATGATCTAAGATGACCTCGCGATCTAAACGTTTGTCGGTTTATGGGGTCGCGAGGTAATGATTAAA
San_Evaristo_102_5            ????????????????????????CTGCCCACTGAACATT-AAATGGCCGCAGTACCCTGACTGTGCTAAGGTAGCATAATAATTCGTCTTTTAATTAAAGGCTAGTATGAATGATTTGACGAAAGAAAATCTGTCTTAGCTTATT-AAAAAAAAATTAACCTAGAAGTTAAAAGGCTTCTATATCCTAAAGGGACGACAAGACCCTGTAAAGCTTTATTTATAATATTTTTATTTACTTC-AAT-AAAA-AATATAAATTTATAAATTCTATTGGGGCGATAGATAAATAAACATTATTAACTATAACGTTTTTAACGAAATTTATAAAATGTTT-TTAAAA--CCTACAACAAGTTACTTTAGGGATAACAGCATAATTTCTTTTTAGAGTCCTTATCGACAGAGAAGATTATGACCTCGATGTTGAATTGAGTTACT-ATTTTTATGGAAATATAAAAAGTAGAA???????????????????????ACTTGAAAACTAAACCTTGACTAGTAGGAGTTATATT-CTGAAACTTAAAAAGTTTGGCGGCTTTTAATAAACTCAGGGGAATTTGTATCATTATCGTCACTACGCGCTATACCTTACTTAGCTATAGTTTGTATACCGCCGTCTAAGTAATCTCTGAATAGATTGACTACAATTAGCCATAAAAACGTCAGGCCATGGTGCAACATAGCTAAGGTGATTACAAATTACAATTTATATACAATTTGGAGTTAAAATTAAAATTTTAATGAAATAGGACTTGTAAGTAATTACTAAATTAAAATACAGTAATAAATATAAA-ATAAAAGTGTACATATCGCCCGTCACTCT?????????????????????????????????????????????????????????ATTATCCGTACAGAGTTAGGGCAGCCAGGAAGTTTTATTGGAGATGATCAGATCTATAATGTAGTGGTAACAGCTCATGCTTTTGTTATGATTTTTTTTATGGTTATACCTATTATAATTGGAGGATTTGGAAATTGACTTGTACCTTTAATGCTAGGAGCCCCTGATATAGCTTTTCCTCGTATAAATAATATAAGATTTTGATTACTACCTCCTTCTTTAGTACTTCTACTGAGAAGAGGGCTTGTAGAGAGAGGGGTTGGAACAGGGTGGACTGTATATCCTCCTTTAGCAGCAGGAATTGCCCATAGGGGTGCTTCTGTAGATTTAGGTATTTTTTCATTACACTTAGCTGGAGCTTCTTCGATTCTAGGAGCTGTAAATTTTATTTCTACTTGTATTAATATACGTACTCCTGGGATAAAACTAGATCGTATACCATTGTTTGTGTGATCTGTTTTAATTACAGCTATTCTTTTACTTCTATCCCTGCCTGTTCTC???????????????????????????????????????????????????????????????????????????????????????????????????TTTTTTACACTTCACTTTACTCTTCCTTTTATCCTTTTGGCAATAGTTGTAGTTCATATCTTATACCTACATCAAACAGGCTCTAACAATCCATTAGGACTTACTTCAAATGAAGATAAAATTCCATTCTCTCCGTACTATATCGTAAAAGATATCGTAGGATTTATTATTACAATAATAGCCCTGATTTTAATTAGCCTACTGGACCCTTACTTACTAGGAGATCCTGAAAACTTTAATCCAGCTAACCCCCTTAGAACCCCTACCCATATTCAGCCCGAATGATACTTCCTCTT???????????????????????????????????????????????????????????????????????????????????????????????????????????????????AAAAAGTTTTTCTATTAAAATAAATATATTCTAGAAATTATAAGCCATTAGGATTAACCTTTCTAACGCTTTCAAAACGCTTACT--T-ATATAGCTAAATGACTAAGTTAACTCTTTAAGAGGACCTCTTTCTCCTTTTAAAAGCTCAGCAATACAAATAAGCGTGTACAATAAATAAGTTACAATAAATATATAAACTAATCTTGAACTTAGACAATACACCTTAGTAATAATGTCCTCTCTGGATTTAATATATACATTAAATTCCCTAATTATAA---CTAAATCTATACCAATTTCTTTATAAATAAAAACCAAACCTACTACTCCTATAAAAAGTATAAAAATATTTACTAGCTCAATTTTTTCCAATATATCCTGCGATGCTAACCTTGATACATAAGTAAATAAAACAAGTATACCTCCAAAAAAAACCAAAAATAAAATATAGCTAAATCATAAAGAATATTTTAAACAGCCTACCAATAAAGATAAAACCAAAGTTTGTACCAATAATACAAAAATTATCAAATGAGGGCTAGATAATCCTAATACAATAGCACCCAATCCTAATAAACTTACTAAAAGAACAAATTCTATCACAAGAGATAGTT---TAAATAAAATATTAATTTTGGATATTAAAGAAGTAAAT-TT--TCTCTCTTGATCATTAAACTTTTTTCCCCTGTATACTACATTCCGCTTCTACTTTTCTTCCCTGCTTTAATTAGATTTATATCTACTTGAGGTCACCTTTTATCTACTTTGCTAGCCCTAGAGTTTATAGTTCTGTCCTTATTCTTAATTATAATATTAATAAATCCATCTATACCACAAGAGTCATTTACTTCTTTAATATTTATTAGAATTACTGTCTGTGAGGGAGCATTAGGATTAACTATTCTTGTAATACTAACACGCTCCAAAGGATCAGATATAATAGCAAGAACCTTATTGATAAAATGATAACTCTAATACTACTTCTAATAATCCCTCTTTTCTTTCCAACCCCAATAATCTCTGTAACCATTCTAATACTATCTTTAAGAAATATACTATTAAATATAAAACACGATATAGATAGCTTCTATGTTAGAACTAATTTTATTTGAGATTCACCCTCTTATGTCTTATTAACTCTTACCTTGTGAATTATTACCTTAATAATTTTATCTAGAATAAAAATCAGAAACTTCCATTTTTCAAAAACTATTTATCTTCGTTTACTAATTCTACTTGCCATTATTTTATCCTTGGCCTTTAGAGTGAATAATTATATTTTCTTCTATATCTTATTCGAAGCCTCATTAGTCCCTACATTTATTTTAATTCTAGGCTGAGGCTATCAACCAGAACGACTCCAAGCTGGAGTATATATACTAATATATACAGTACTAGCTTCCCTTCCCTTGCTAATCTCATTTCTCTATATACATTTTACAATAAGCTCTAGCAGAATAGTAGTAATA???????????????????????????????????????????????????????????????????????????????????????????TTAAGAAACCTCACAGATACCGTCCAGGTACCGTGGCCCTCAGAGAAATTAGACGCTACCAAAAGAGTACCGAATTACTCATCCGTAAATTGCCTTTCCAACGTCTTGTTCGCAAAATTGCTCAGGATTTCAAGACAGACCTACGGTTCCAGTCCTCTGCCGTAATGGCTTTACAGGAAGCCTCAGAAGCCTACCTTGTTGGACTTTTCGAGGATACAAACTTGTGCGCCATTCACGCAAAAAGAGGAGGTAGTGACGTGAAATAACGATGCGGGACTCTTCCGAGGCCTCGCAATCGGAATGAGTTAACTTTAAATCCTTTCGACGAGGATCGATTGGAGGGCAAGTCTGGTGCCAGCAGCCGCGGTAATTCCAGCTCCAATAGCGTATATTAAAGTTGCTGCGGTTAAAAAGCTCGTAGTTGAATCTCACGATTCAACAGGAGGTGA----GCGCCGTGGTG---GTAGTAGTA-GCA----GCAAT-----------------TGCTA-----------CTAGAATTCACCT--TCTCATTCGTCTCG-TTACGGTAGAAG------------------------AAGAAGGAGGATGTCGAAAGCTCGAACAGGGTG-------------TTAATAAGA--------CGGTACGAGTTGATATTCCGACAGTGGTGGTAGCGGAGGCGGTCGTCGTTGA------TGCTGCT------------------GCTGTAGCTGTTTGTACTGCGGTGGTAGTGGCAAAAAACGACT----GACCGTGGCCGTTGCCGC------TT---CTATTACTTCGTTCATCGTCGATTCC----CTATTCGTTGCATTGTTTCCTTTT---ACTACTGGTTCTCCTTCTTCTTTCCAACGAACG-------------GAAAAGAGAGGGTGAAAAA-----AAAAGTGCCACG----GTG----------TAATCGTCCTTTTGGATAACAAA-----CATTGTCCGGCCGGCCAGCGGCGTT--AGTATCCAGCAGTGGCTGGCAGCTGCGGCGGCGGCGGCGGCGGCCTCCTCCTCCTAATGAG-----GAGTAG----AAGGTGTT------ATT----TATTATTATT----ACTTCTTCCACCTCCGATGAGGATGATGCTGCTGCTGCTGCTGCTGCTGT------TGCTGCT-GCTGGCTCTCGCG----CGCTCGCGTTCGGTCGGCAACTTCACTTTGACAAAATTAGAGTGCTCAGAGCGGGCAAGATCTGAAGCCCGAATGGAGGTGCATAGAATGATCTAAGATGACCTCGCGATCTAAACGTTTGTCGGTTTATGGGGTCGCGAGGTAATGATTAAA
San_Felipe_277_3              ????????????????????????????????????????????TGGCCGCAGTACCCTGACTGTGCTAAGGTAGCATAATAATTCGTCTTTTAATTAAAGGCTAGTATGAATGATTTGACGAAAGAAAATCTGTCTTAGCTTATT-AAAAAAAAATTAACCTAGAAGTTAAAAGGCTTCTATTTCCTAAAAGGACGACAAGACCCTATAAAGCTTTATTTATAATATTTTTATTTACTTC-AAT-AAAA-AATATGAATTTATAAATTCTATTGGGGCGATAGATAAATAAACATTATTGACTATAACGTTTTTAACGAAATTTATAAAATGTTT-TTAAAA--CCTACAACAAGTTACTTTAGGGATAACAGCATAATTTCTTTTTAGAGTCCTTATCGACAAAGAAGATTATGACCTCGATGTTGAATTGAGTTACT-ATTTTTATGGAGATATAAAAAGTAGAAGTCTGTTCGACTTTTAATTTCTCACTTGAAAACTAAACCTTGATTAGTAGGAGTTATATT-CTGAAACTTAAAAAGTTTGGCGGCTTTTAATAAACTCAGGGGAATTTGTATCGTTATCGTCACTACGCGCTATACCTTACTTAGCTGTAGTTTGTATACCGCCGTCTAAATAATCTCCAAACAGATTAATTACAATTAGCTATAAAAACGTCAGGCCATGGTGCAACATAGCTAAGATGATTACAAATTACAATTTATATACAATCTAGAGTTAAAATTAAAATTTTAACGA?????????????????????????????????????????????????????????????????????????????????????????????????????????????????????????????????????????ATTATCCGTACAGAGTTAGGGCAGCCAGGGAGTTTTATTGGAGATGATCAGATCTATAATGTAGTTGTAACAGCTCATGCTTTTGTTATAATTTTTTTTATAGTTATACCTATTATAATTGGAGGATTTGGAAATTGACTTGTACCTTTAATGCTAGGAGCTCCCGATATAGCTTTCCCTCGTATAAATAATATAAGATTTTGACTACTCCCTCCTTCTTTAGTGCTTCTACTAAGAAGAGGGCTTGTAGAGAGAGGAGTTGGAACAGGGTGAACTGTATACCCTCCTTTAGCAGCAGGAATTGCTCATAGGGGGGCTTCTGTAGATTTAGGTATTTTTTCATTACACTTAGCTGGAGCTTCTTCAATTCTAGGAGCTGTAAATTTTATTTCTACTTGTATTAATATACGTACTCCTGGGATAAAACTAGATCGTATGCCATTGTTTGTTTGATCTGTTTTGATTACGGCTATTCTATTACTTCTGTCCTTGCCTGTATTAGCAGGAGCTATTACAATATTACTTACTGATCGAAATTTAAATACTTCTTTCTTCGATCCTAGAGGAGGAGGAGATCCTGTACTATATCAGCACTTATTTTTTTTTACACTTCACTTTACTCTTCCTTTTATCCTTTTGGCAATAGTTGTAGTCCATATCTTATACCTACATCAAACAGGCTCTAACAATCCGTTGGGAATTACTTCAAATGAAGATAAAATTCCATTCTCTCCGTACTACATCGTAAAAGATATTGTAGGATTTATTATTACAGTAATAGCCCTAATTCTAATCAGCCTATTAGACCCTTATTTACTAGGAGACCCTGAAAACTTTAACCCAGCTAACCCTCTTAGAACCCCTACCCATATTCAGCCCGAATGATACTTCCTCTT??????????????????????????????????????????????????????????????????????????TCTTCTATGCTTCAGTTTGTACGAAAGGACTATTGAATAA-AAAAAGTTTTTCTATTAGAATAAATATATTCTAAAAATTATAAGCCATTAGGAATAACCTTTCTAACGCTTTCAAAACGCTTACT--T-ATATAGCTAAATGACTAAGTTAACTCTTTAAGAGGACCTCTTTCTCCTTTTAAAAGCTCAGCAATACAAATAAGTGTATAGAGTAAATAAGTTACAATAAATATATAAACCAATCTTGAACTTAAACAGTATACCTTAGTAATAATATCCTCTCTGGATTTAATATATCCATTAAATTCCCCAATTATAA---ATAAATCTATACCAATTTCTTTATAAATAAAAACCAAACCTACTGCTCCTATAAAAAGTATAAAAATATTTACTAGCTCAATTTTTTCCAATATATCCTGTGACGCCAACCTCGATACATAAGTAAATAAAACAAGTATACCTCCAAAAAAAACCAAAAATAAAATATAGCTAAATCATAAAGAATATTTTAAACAACTTACCAATAAAGATAAAACCAAAGTTTGTACCAATAATACAAAAATTAT???????????????????????????????????????????????????????????????????????????????????????????????AAATATTAATTTTGGATATTAAAGAAGTATAT-TT--TCTCTCTTGATCATTAAACTTTTTTCTCCTGTATACTACATTCCCCTTCTACTTTTCTTCCCTGCTTTAATTAGATTTATATCTACTTGAGGACATCTTTTATCTACTTTACTAGCCCTAGAGTTTATAGTTCTATCCTTGTTCTTAATTATAATATTAATAAATCCGTCTATACCACAAGAGTCATTTACTTCTTTAATATTTATTAGAATTACTGTTTGTGAAGGAGCATTGGGATTAACTATTCTTGTAATACTAACACGCTCTAAAGGATCAGATATAATAGCAAGAACATTACTGATAAAATGATAACTCTAATACTCCTTCTAATAATCCCTCTTTTCTTTCCAACCCCAATAATCTCTGTAACCACTCTAATACTATCTTTAAGAAATATACTATTAAATATAAAACACGACTTAGATAACTTCTATGTTAGAACTAATTTTATTTGAGATTCACCCTCTTATGTCCTATTAACTCTTACTCTGTGAATTATTACCTTAATAATTTTATCTAGAATAAAAATCAGAAACTTCCATTTTTCAAAAACTATTTATCTTCGTTTACTAGTTCTACTTGCCATTATTCTATCCTTGGCCTTTAGAGTAAATAATTATATTTTCTTTTATATCTTATTCGAAGCTTCGTTAGTCCCTACATTTATTTTAATTCTAGGCTGAGGCTATCAACCAGAGCGACTCCAAGCTGGAGTGTATATACTAATATATACAGTACTAGCCTCCCTTCCTTTGTTAATCTCATTTCTCTATATGCATTTTACAATAAGCTCTAGCAGAATAGTAGTAATACCTATTTTATATTCTTCCCATTCT????????????????????????????????????????????????????????????????????????????????????????????????????????????????????????????????????????????????????????????????????????????????????????????????????????????????????????????????????????????????????????????????????????????????????????????????????????????????????????GGAGGTAGTGACGTGAAATAACGATGCGGGACTCTTCCGAGGCCTCGCAATCGGAATGAGTTAACTTTAAATCCTTTCGACGAGGATCGATTGGAGGGCAAGTCTGGTGCCAGCAGCCGCGGTAATTCCAGCTCCAATAGCGTATATTAAAGTTGCTGCGGTTAAAAAGCTCGTAGTTGAATCTCACGATTCAACAGGAAGTGA----GCGCCGTGGTG---GTAGTAGCA-ATT----ACAGT------------ATTGCTACTA-----------CTAAAATTCACCT--TCTCATTCGTCTCG-TTACGGTAGAAG------------------------AAGAAGGAGGATGTCAAAAGCTCGAACAGGGTG-------------TTAATAAGA--------CGGTGCGAGTTAATGTTTCGAAAGTGGTGGTAGCGGAGGCGGTCGTCGTTGC------TGCTGCTGCTGCT------GCTGCTGCAGCAGCTGTTGCTGCTGCGGTGGTGGTAGCAAAAAACTACTGGACGGCCGCCGCTGCTGCTGC------TT---CTACTACCTCCTTCATCGTCGACGCC----TTATTCGCAGCATTGCCTCCTACT---ACTACTGCTCCTCCTTCTTCTTACCAACGAGCA-------------AAAAAAAGAAGATGAAGAA-----GAA---GCCTCC----GCGTCG-------TAATAATCATCCTCCATAATAAC-----AACCATCGTCCGGCCGACCGGCGTC--AGTATTAACCAGCAGCAGTAGTTGGCGGCGGCGGCGGCGGCCCCCCCCCCCCCTTCAGAAG-----GAGTAG----TTGATGTT------ATTATTATAA-TATACT----ACCTCTTCCACCTCGGATGGG---GCTGCTGTTGCTGCTGCTGCTGCTGC------TGCTGCT-GCTGGCTCTCGCGCGCTCGCTCGCGTTCGGTCGGCAACTTCACTTTGACAAAATTAGAGTGCTCAGAGCGGGCAAGATCTGAAGCCCGAATGGAGGTGCATAGAATGATCTAAGATGACCTCGCGATCTAAACGTTTGTCGGTTTATGGGGTCGCGAGGTAATGATTAAA
San_Francisquito_123_5        ?????????????????????????????????????????????GGCCGCAGTACCCTGACTGTGCTAAGGTAGCATAATAATTCGTCTTTTAATTAAAGGCTAGTATGAATGATTTGACGAAAGAAAATCTGTCTTAGCCTATT-TTAAAAAAATTAACCTAGAAGTTAAAAGGCTTCTATTTCCTAAAGGGACGACAAGACCCTATAAAGCTTTATTTATAATATTTTTATTTACTTC-AAT-AAAA-AATATAAATTTATAAATTCTATTGGGGCGATAGATAAATAAACATTATTGACTATAACGTTTTTAACGAAATTTATAAAATGTTT-TTAAAA--CCTACAACAAGTTACTTTAGGGATAACAGCATAATTTCTTTTTAGAGTCCTTATCGACAAAGAAGATTATGACCTCGATGTTGAATTGAGTTACT-ATTTTTATGGAGATATAAAAAGTAGAA???????????????????????ACTTGAAAACTAAACCTTGATTAGTAGGAGTTATATT-CTGAAACTTAAAAAGTTTGGCGGCTTTTAATAAACTCAGGGGAATTTGTATCATTATCGTCACTACGCGCTATACCTTACTTAGCTGTAGTTTGTATACCGCCGTCTAAGTAATCTCCAAACAGATTAACTACAATTAGCTATAAAAACGTCAGGCCATGGTGCAACATAGCTAAGGTGACTACAAATTACAATTTATATACAACT-GGAGTTAAAATTAAAATTTTAATGAAATAGGACTTGTAAGTAATTACTAAATTAGAA?????????????????????????????????????????????????????????????????????????????????????????????????????????ATTATCCGTACGGAGTTAGGGCAACCAGGAAGTTTTATTGGAGATGATCAGATCTATAATGTAGTTGTAACAGCTCATGCTTTTGTTATAATTTTTTTTATAGTTATACCTATTATAATTGGAGGATTTGGAAATTGACTTGTACCTTTAATGTTAGGAGCCCCTGACATAGCTTTCCCTCGTATAAATAATATAAGATTTTGACTACTACCTCCTTCTTTAGTACTTCTACTAAGAAGAGGGCTTGTAGAAAGAGGAGTTGGAACAGGGTGAACTGTATACCCTCCTTTAGCAGCAGGAATTGCTCATAGGGGAGCTTCTGTAGATTTAGGTATTTTTTCATTACACTTAGCCGGAGCTTCTTCGATTCTAGGAGCTGTAAATTTTATTTCTACTTGTATTAATATACGTACTCCTGGGATAAAACTAGATCGTATACCATTGTTTGTTTGATCTGTTTTGATTACGGCTATTCTATTACTTCTATCCCTGCCTGTGCTAGCAGGGGCTATTACAATATTACTTACTGATCGAAATTTAAATACTTCTTTCTTCGATCCTAGAGGAGGAGGAGATCCTGTACTATATCAGCATTTATTTTTTTTTACACTTCACTTTACTCTTCCTTTTATCCTTTTGGCATTAGTTGTAGTCCATATTTTATACCTGCATCAAACAGGCTCTAATAATCCACTAGGAATTACTTCAAATGAAGATAAAATCCCATTCTCTCCGTACTACATCGTAAAAGATATCGTAGGATTTATTATTACAGTAATAGCCCTGATTTTAATCAGCCTACTAGACCCTTATTTACTAGGAGACCCTGAAAACTTTAACCCAGCTAACCCCCTTAGGACCCCTACCCATATTCAGCCCGAATGATACTTCCTCTT???????????????????????????????????????ACCGGCGTGAGCCAGGTTAGTTTCTATCTTTTAGATCTTCTATGCTTCAGTTTGTACGAAAGGACTATTGAATAA-AAAAAGTTTTTCTATTAGAATAAATATATTCTAAAAATTGTAAGCCATTAGGAATAACCTTTCTAACGCTTTCAAAACGCTTACT--T-ATATAGCTAAATGACTAAGTTAACTCTTTAAGAGGACCTCTTTCTCCTTTTAAAAGCTCAGCAATACAAATAAGTGTATATAGTAAATAAGTTACAATAAATATATAAACCAATCTTGAACTTAAACAGTACACCTTAGTAATAATATCCTCTCTGGATTTAATATATGCATTAAATTCCCCAATTATAA---CTAAATCTATACCAATTTCTTTATAAATAAAAACCAAACCTACCACTCCTATAGAAAGTATAAAAATATTTACTAGCTCAATTTTTTCCAATATGTCCTGTGATGCCAACCTTGATACATAGGTAAATAAAACAAGTATACCTCCAAAAAAAACCAAAAATAAAATATAGCTAAATCATAAAGAATATTTTAAACAACCTACCAATAAAGATAAAACCAAAGTTTGTACCAATAATACAAAAATTATCAAATGAGGACTAGATAGTCCTAACACAATAGCACCTAATCCTAATAAACTTACTAAAAGAACAAATTCTATCACAAGAGATAGTT---TAAATAAAATATTAATTTTGGATATTAAAGAAGTATAT-TT--TCTCTCTTGATCATTAAACTTTTTTCTACTGTATACTACATTCCCCTTCTACTTTTCTTCCCTGCTTTAATTAGGTTTATATCCACTTGAGGACATCTTTTATCTACTTTACTAGCCCTAGAGGTTATAGTTCTATCCTTGGTCCTAATTATAATAATAATAAATCCATCTATACCACCAGAGTCATTTACTTCTTTAATATTTATTAGAATTACTGTTTGGGAGGGGGCAATGGGATTAACTATTCTTGGAATACTAACACGCTTTAAAGGATTGGATATAATAGCAAGAACCTTAATGATAAAATGATAACTTTAATACTACTTTTAATAATCCCTTTTTTCTTTCCAACCCCAATAATCTCTGTAACCATTTTAATACTATCTTTAAGAAATATACTACTAAATATAAAACACGATTTAGATAACTTCTATGTTAGAACTAATTTTATTTGAGATTCACCCTCTTATGTTTTATTAACTCTTACCTTATGGATTATTACTTTAATAATTTTATTTAGAATAAAAATCAGAAACTTCCATTTTTCAAAAACTATTTATTTTCGTTTACTAATTCTACTTGCTATTATTCTATCCTTGGCCTTTAGAGTAAATAATTATATTTTTTTCTATATTTTATTCGAAGCCTCATTGGTCCCTACATTTATTTTAATTTTAGGGTGAGGGTATCAACCAGAGGGACTCCAAGGTGGGGTATATATACTAATATATACAGTACTGGCTTCCCTTCCTTTATTAATCTCATTTCTCTATATACATTTTACAATAAGCT???????????????????????????????????????????????????????????????????????ACCAAAGCAGCCCGTAAATCTGCTCCAGCAACGGGAGGGGTTAAGAAACCTCACAGATACCGTCCAGGTACCGTGGCCCTCAGAGAAATTAGACGCTACCAAAAGAGTACCGAATTACTCATCCGTAAATTGCCTTTCCAACGTCTTGTTCGCGAAATTGCTCAGGATTTCAAGACAGACCTACGGTTCCAGTCCTCTGCCGTTATGGCTTTACAGGAAGCCTCAGAAGCCTACCTTGTTGGACTTTTCGAGGATACAAACTTGTGCGCCATTCACGCAAAAAGAGGAGGTAGTGACGTGAAATAACGATGCGGGACTCTTCCGAGGCCTCGCAATCGGAATGAGTTAACTTTAAATCCTTTCGACGAGGATCGATTGGAGGGCAAGTCTGGTGCCAGCAGCCGCGGTAATTCCAGCTCCAATAGCGTATATTAAAGTTGCTGCGGTTAAAAAGCTCGTAGTTGAATCTCACGATTCAACAGGAAGTGA----GCGCCGTGGTG---GTAGTAGTA-GTA----GCAATTACA----T---TTTGCTACTA-----------CTAGAATTCACCT--TCTCATTCGTCTCG-TTACGGTAGAAG------------------------AAGAAGGAGGATGTCAAAAGCTCGAACAGGGTG-------------TTAATAAGA--------CGGTACGAGTTAATGTTTCGAAAGTGGTGGTAGCGGAGGCGGTCGTCGTTGC------TGCTGCTACTGCT---------GCAGCAGCAGCTGTTTGTACTGCGGTGGTAGTGGCAAAATAACACT----GACCGCGGCCGCTGCCGC------TTCTACTACTACTTCGTTCATCGTCGATTCC----CTAGTCGTGGCACTGTTTCCTTTT---AGTACTGGTTCTCTTTCTTCTTTCCAGCAAAAG-------------GAAGAGAGAGGATGAAAAA-----GAAAGTGCCACG----GCG----------TAATCGTCCTTATCAATAACAAA-----CATTCTCCCGCCGGCCATCGGCATC--AGTATCCAGCAGCAGTAGTGGCTGGCGGCTGTGGCAACCCCCCACCCCCATTCGGAGTGAG-----TGGTAG----ATGGTTTT------CTAATTATACTAAGACT----ACCTCTTCCACCTTGGATGGG---GCTGTTGCTGCTGCTGCTGCT-------------------GCTGGCTCTCGCG----CGCTCGCGTTCGGTCGGCAACTTCACTTTGACAAAATTAGAGTGCTCAGAGCGGGCAAGATCTGAAGCCCGAATGGAGGTGCATAGAATGATCTAAGATGACCTCGCGATCTAAACGTTTGTCGGTTTATGGGGTCGCGAGGTAATGATTAAA
San_Hipolito_118_3            ?????????????????????????????????????????????????GCAGTACCCTGACTGTGCTAAGGTAGCATAATAATTTGCCTTTTAATTAAAGGCTAGAATGAAGGATTTGACGAAAGATTAACTGTCTTAGCTTATT-ATTAAAAAATTAACTTAGAAGTTAAAAGGCTTCTATTTACTAAAGGGACGATAAGACCCTATAAAGCTTTATTTA-AAAATTTCTATTTTTGTT-AAG-AAAA-AAATACAAATCATAAATTTTATTGGGGAGATAGATAAACAAACATTATCAATTACAACGTTCTTAACGAAACTTATAAAACGTTT-TTAAAAACCTTATAACAAGTTACTTTAGGGATAACAGCATAATTTCTTTTTAGAGTTCCTATCGACAAAGAAGATTATGACCTCGATGTTGAATTGAGTTGCT-CCTTTTAAGCAGATTTAAAAGGCAGGAGTCTGTTCGACTTTTAATCACTCACTTGGAAATCAAACCTTAAATAGTAAGAGCTATATTTCTGAAACTTAAAAAGTTTGGCGGCTTTTAGAAAAATCAGGGGAATTTGTATCATTATCGTAACTACGCGTTATACCTTACTTAACTTTAGCTTGTATACCGCCGCCTAAGTAATCTTAGTAAAGAAAAACTATAACTAGCTATAAAAACGTCAGGTCATGGTGCAGCATAGCTAAGAAGATTACAAATTACAATTTATATATAACT-GGAGTTAAAATTAAAATTTTAATGAAACAGGACTTGTAAGTAATTACTAA-TTAGAATAGAGTAATAAATATAAA-CTAAAAGTGTACATATCGCCCGTCACTCT?????????????????????????????????????????????????????????ATTATTCGAACAGAGTTAGGGCAACCAGGTAGTTTTATTGGAGATGATCAGATTTATAATGTAGTTGTTACAGCTCATGCTTTTGTAATAATTTTTTTTATAGTTATACCTATTATAATTGGCGGGTTTGGAAATTGACTCGTGCCTTTAATATTGGGGTCTCCTGATATGGCCTTTCCTCGTATAAACAATATAAGGTTTTGATTATTACCCCCTTCTTTAGTACTTTTACTTAGTAGAGGGCTTGTAGAAAGAGGAGTGGGTACTGGATGGACTGTTTATCCTCCTCTAGCAAGAGGTATTGCTCATAGAGGAGCTTCTGTGGACTTAGGTATTTTTTCGTTACATTTGGCTGGGGCTTCTTCTATTCTAGGAGCTGTAAATTTTATTTCTACTTGTATTAATATACGTACTCCTGGAATAAAATTAGATCGTATACCTTTATTTGTTTGATCTGTCTTAATTACTGCTATCTTATTACTTCTATCTTTACCTGTTTTGGCTGGGGCTATTACAATACTGCTTACTGATCGAAATTTAAATACTTCTTTTTTTGATCCTAGAGGAGGTGGGGATCCTGTACTATATCAGCATTTATTTTTTTTCACACTACACTTTACACTTCCTTTTATTCTATTGGCAATAGTTGTAATCCATATTTTATATTTACATCAAACAGGCTCTAATAATCCTTTGGGATTACCTTCAGGAGAAGATAAAATTCCATTTTCTCCTTACTATATTTTCAAAGATATCGTAGGATTTATTGTTATAATATTAATACTTATAGCAATTACCTTACTAGACCCTTACTTATTAGGAGATCCCGAAAATTTTAACCCAGCAAACCCACTTAGGACTCCTACTCATATTCAGCCCGAATGATACTTCCTCTT????????????????TCACTCACATGATTTGAGTTCAGACCGGCGTAAGCCAGGTTAGTTTCTATCTTTTAGATTATCCTTATTTCAATTTGTACGAAAGGACTTTTGAAAAA-AAATAATTTTTTATTTAGAATAAATATATTCTAGATATACTAAGTCACTAGAGAGACCCTTTCCAACGCTTTCAAAACGCTTACT--T-ATATAGCTAAGTGACTAGATCAGCTCCTTAAGAGGACCTCTTTCTTCTTTTAAAAGTTTAGCAATACAAATAAGAGCATATAACAAATAAGTAACAATAAACATATAAACTAAACCCGAACTTAAACAATATATCTTAGTAATAATATCTTCTCTTGATTTAATATATATATTAGGTTCACCAACTATTA---CTAAGTCTATGCCAATTATTTTATAAACAAAAGCTAGACTTACCAGACCTACAATAAATGTGAAAATACTTACTAAGTCGATTTTTTCTAGTATATCCCTTGAAGCTAACCTTGAAACATAAGTAAATAAAACAAGTATACCCCCAAAAAAGACTAAAAATAAAATATATCCAAACCATAGAGAAAACTTTAAACAACTTACTAATAAAGATAAAATTAAGGTTTGTGCTAATAAAATAAAAATTATTAAATGAGGCCTATATAAAGCTAGCACAAGAATTCCTAATCCCGCCAAACCCACCAAAAGCCTAAATTCTAACACAAGAGATAGTT---TAAATAAAATATTAATTTTGGATATTAAAGAAGTGTAT-T---TCTCTCTTGAGTATGAAACTTATTTTCCCTATTTATTTAATCCCCCTTTTCCTCTTTTTCCCTGCCTTAATTAGATTTATATCAACCTGAGGACATCTTTTATCTACCTTGCTAGCCCTAGAATTTATAGTGTTGTCTATATTCTTAATCATTATATTAATAAACCCATCTATACCACAAGAATCATTCACTTCCTTAATATTTATTAGAATTGCTGTGTGTGAAGGAGCACTAGGATTGACTATTCTTGTAATGCTAACCCGTACTAAAGGCTCAGATATGGTATCTAGAATATTACTAATAAAATGATAACCCTAATACTAATTTTAACAGTCCCCCTTTTTTTTTCAACTCCAATAATTTCTATAATTGCCTTAATACTTTCTGTAGGAAAATTACTACTAGAGATAAAGCATGATATAGATAATTTCTCTATTAGAGCTAATTTTTTCTGAGACTCCTTTTCTCATGTATTACTTACTCTTAATCTTTGAATTATTACCTTAATAATCCTTTCTAGAATTAAAATTAGAAATTCTCACTATTTCAAGACCATATACCTTCGCCTGCTAATACTACTTGCTATAATTCTTTCTTTAGCTTTTAGAGTTAATAATTATATTTTCTTCTATATCCTATTCGAAGCCTCCTTGATTCCAACATTTATACTAATCTTAGGCTGGGGATACCAGCCTGAACGCCTCCAGGCTGGAGTGTATATGTTAATATATACAGTTCTAGCCTCACTTCCTCTATTAATCTCCTTCCTCTATATTAATTTTACAATAAATTCTTGCAGAATAATTCTAATACCTGTACTTTATCCCTACCACTTTATTATAAAACTATGACCTTTATTATTAACCAAAGCCGCCCGTAAATCTGCCCCGGCAACGGGAGGTGTTAAGAAACCTCACAGATACCGTCCAGGTACCGTGGCCCTCAGAGAAATTAGACGCTACCAAAAAAGTACCGAATTGCTCATCCGTAAATTGCCTTTCCAACGTCTTGTTCGCGAAATTGCTCAGGATTTCAAAACAGACCTACGGTTCCAGTCCTCTGCCGTAATGGCTTTACAAGAAGCCTCGGAAGCCTACCTTGTTGGACTTTTCGAGGACACAAACTTGTGCGCCATTCACGCAAAAAGAGGAGGTAGTGACGTGAAATAACGATGCGGGACTCTTCCGAGGCCTCGCAATCGGAATGAGTTAACTTTAAATCCTTTCGACGAGGATCGATTGGAGGGCAAGTCTGGTGCCAGCAGCCGCGGTAATTCCAGCTCCAATAGCGTATATTAAAGTTGCTGCGGTTAAAAAGCTCGTAGTTGGATCTCACGATTCGAAAGACGGAGAGCG-CCGTTGACGCA---GTCGTGG----TA----GTAGT------------AGTACTACTA--CA------CCACGAATCCACCT--TCTCATTCGTTTCG-TTACGGTAGAAGGAGTAATAA---------------TAGTACGGGGATGTCGAATGCGCGAACA--GGA-------------TTATGAAGA--------CGGTACGAGTTGATTTTCTGACGG---TGGTGGCGGAGGCGGTCGTCGTTGCTGCTGATGCTGCTGCTGCTGTT------------GTTG-------CGGTGGTACGCTAGTGGCGAAC-----------GACCGTCGCCGCTACCGCTT---------CTACTACTTCGTTAATCGTTGATGTC----CTCTTCGTTGCTTTGGCTAATACC------ACTATTCCTCTTCCTTCTTTCCAACGGACG----------------AAAAAGAGAAGGCGAA-----CGCCGAAGTGTC-CCGGCGTAA--ATAAACAACCGTCCTTTTCGATGAAAAA-----TATTGTTCGGCCGGCCAGCGGCGTA--------------------------GTAGT---------------AGCCTCACCGGAAAGGG-----TGGTAG-AAGGTGGTATC------ATTATGGCAATAATAAT----ACATCTTCCACCTTCGATGGC---GGTGG-------------------------------------TGACTCTCGCG----CGCTCGCGTTCGGTCGGCAACTTCACTTTGACAAAATTAGAGTGCTCAGAGCGGGCAAGATCTGAAGCCCGAATGGAGGTGCATAGAATGATCTAAGATGACCTCGCGATCTAAACGTTTGTCGGTTTATGGGGTCGCGAGGTAATGATTAAA
San_Lucas_88_1                CGCCAGGAATTTTCCTGGTAGGATCTGCCCACTGAACTTT-AAATGGCCGCAGTACCCTGACTGTGCTAAGGTAGCATAATAATTTGCCTTTTAATTAAAGGCTAGCATGAATGATTTGACGAAAGAAGAGCTGTCTCCGCTTATT-TTTAATAAATTAACCTAGAAGTTAAAAGGCTTCTATTCTCTAGAGGGACGACAAGACCCTATAAAGCTTTATTTATCATATTTCTATTTATTTC-AAA-AAAA-AATATAAATTTATAAATTTTATTGGGGCGATAGATAAAAAAACATTATTAACCATAACGTTTTTAACGAAACTTATAAAATATTC-TTAAA---CT-A-AACAAGTTACTTTAGGGATAACAGCATAATTTCTTTTTAGAGCCCTTATCGACAAAGAAGATTATGACCTCGATGTTGAATTGAGCTACT-CCTTTTATGTAGACTTAAAAGGCAGGA???????????????????????ACTTGGAAACTAGACCTTAATTAGTAGGAGATATATTTCTGAAATTTAAAAAGTTTGGCGGCTTTTAGAGGGCTCAGGGGAATTTGTATCGTTATCGTAACCACGCGCTATACCTTACTTAGCTCTAGCCTGTATACCGCCGTCTAAGTAGTCTTAATAGAGACTG-CTATAACTAGCTATAAAAACGTCAGGCCATGGTGCAGCGTAGCTAAGGTGATTACAAATTACAATTTAAATCCAACTTGGAATTAAAATTAAAACTTTAATGAAATAGGACTTGTAAGTAATTACTGAGTTAGAATAGAGTAATAAATCTTAA-CTAAAAGTGTACATATCGCCCGTCACTCT?????????????????????????????????????????????????????????ATTATTCGAACAGAGTTAGGGCAACCAGGAAGTTTTATTGGAGATGATCAAATTTATAATGTAGTTGTAACAGCTCACGCTTTTGTTATAATTTTTTTTATAGTTATACCTATTATAATTGGCGGTTTTGGAAATTGGCTTGTACCTTTAATATTAGGAGCTCCTGATATAGCTTTTCCTCGGATAAATAATATAAGATTTTGGTTGTTACCTCCTTCCTTAGTGCTTTTACTTAGAAGAGGATTAGTGGAAAGAGGAGTAGGGACAGGATGAACTGTATACCCTCCTTTGGCAAGAGGTATTGCTCACAGAGGGGCCTCAGTAGACCTAGGAATTTTTTCATTGCATCTAGCTGGAGCCTCTTCTATTTTAGGAGCTGTGAATTTTATTTCTACTTGTATTAATATACGCACTCCTGGGATAAAATTAGATCGTATACCTCTGTTTGTCTGATCTGTTTTAATTACAGCTGTTCTTTTACTTTTATCTTTACCAGTACTAGCAGGAGCTATTACAATATTGCTTACTGATCGAAATTTAAATACTTCTTTCTTTGATCCTAAGGGAGGAGGAGACCCTGTACTGTACCAACATCTGTTTTTTTTTACACTTCACTTTACTCTGCCCTTTATTCTGCTAGCATTAGTTATAACCCATATTTTATACCTACACCAAACAGGTTCCAACAATCCCCTAGGGCTTACCTCAGAAGAAGACAAAATTCCATTTTCCCCTTATTATATCATAAAAGATATTGTAGGATTTACCATTATAGTAATAGCTCTAGTACTAATTGCCTTGCTAAATCCTTACTTGCTAGGAGACCCTGAAAACTTTAACCTAGCAAATCCACTTAGAACTCCCACTCATATTCAGCCCGAATGATACTTCCTCTT???????????????????????????????????????????????????????????????????????????????????????????????????????????????TATAAAATATTTTTTCTTTAACAACAAATGTTTTCTAATCAATATAAGTCATTAGGAA-AACCTTTCTAGCGCTTTCAAAACGCTTACT--T-ATATAGCTAAATGACTAAATTAGCTCTTTAAGAGGCCCTCCCTCCCTCTTTAAAAGCTCAGCAATGCAAATAAGCGTGTATAGTAAATAAGTTACAATAAATATATAACCCAGCCTTGAATTTAAACAATACACTTTTGTAATAATTTCTTCCCTTGATAAAAAATACACGTTAGACTCCTCAATTATGA---TAAAACCTATACCAGTTATCTTAAAAAAAAAAATCAAGCTTATTATCCCTATAAAAAGTATGAAAATGTTGGCTAAATTTTTTTTTTCAAATATATCTCTGGACGCCAAGCTTGATACGTAAGTAAATAAAACAAGTATACCTCCAAAAAAAACCAAAAATAAAATATATCTAATTCAAAAAGAATATTTCAAATAACTTGTAAATAAAGAAAAAACTAGGGTTTGCGCAAGTAAAACAAAAATTATAAA???????????????????????????????????????????????????????????????????????????????????????????????????????????????????????????????????????????????????????????????????????????????????????????????????????????????????????????????????????????????????GCCCTAGAGTTTATAGTTCTATCATTATTTTTAGTTATTATACTAATAAACCCATCATTGCCACAAGAGTCATTCACTTCTTTAATGTTTATTAGAATTGCTGTTTGTGAAGGGGCTTTAGGATTAACAATTCTTGTTATATTAACTCGTACTAAAGGCTCGGATATAATTTCAAGGATTTTATTAATAAAATGATAACTTTAATACTACTCTTAATAGTCCCTCTATTTTTCCCTACTCCATTAATCTCTGTACTTGCTCTAATCCTAACTGTGGCAATTTTACTACTACAAATAAAGCACGATACAGATAGCTTCTATATTAGAGCTAACTTTATCTGAGATTCTCTCTCCCATGTACTATTAACTTTAACCTTATGGATTATTGCCTTGATAATTCTATCAAGAATAAAAATCAGAAATTCTCATTTTTCAAAAAACACCTATCTTCGCCTATTAATCCTTCTTGCAATTATCCTCTCTATAGCTTTTAGAGTTAATAACTATATCTCATTCTACATTCTGTTTGAAGCTTCATTAATCCCAACATTTATTCTAATCCTAGGATGAGGCTACCAACCTGAGCGACTTCAGGCTGGGGTATACATGCTAATATATACAGTACTAGCTTCCCTTCCATTACTAATCTCTGTTCTTTATT?????????????????????????????????????????????????????????????????????????????????????????ACCAAAGCCGCCCGTAAATCTGCTCCAGCAACGGGAGGTGTTAAGAAACCTCACAGATACCGTCCAGGTACCGTGGCACTCAGAGAAATTAGACGCTACCAAAAAAGTACCGAATTGCTCATCCGTAAATTGCCTTTCCAACGTCTTGTTCGCGAAATTGCTCAGGATTTCAAAACTGACCTACGGTTCCAGTCCTCCGCCGTAATGGCTTTACAAGAGGCCTCAGAAGCCTACCTTGTTGGACTTTTCGAGGATACAAACTTGTGCGCCATTCACGCGAAAAGAGGAGGTAGTGACGTGAAATAACGATGCGGGACTCTTCCGAGGCCTCGCAATCGGAATGAGTTAACTTTAAATCCTTTCGACGAGGATCGATTGGAGGGCAAGTCTGGTGCCAGCAGCCGCGGTAATTCCAGCTCCAATAGCGTATATTAAAGTTGCTGCGGTTAAAAAGCTCGTAGTTTAACCTCACGATTCGAGAGGAGGTGA----GCGC---AGCC---GTAGTAGTA-GTA----CTACT------------ACTACTAGAAACAA------CCTCTAATTCTCCT--TCTCATTCTTCTCG-TTACGGTAGAAGAAGTGC------------------TAGTAGGGGGATGTCGTAAGCTCTAATAGGGGG-------------TGATGACGA--------CGGTACTAGTTGATTTTATGATGGT--TGGTAACGGAGGCGGTCGCTGCTGC------TGCTGCTGCTATT---------------GTAA-------TAGTAGTACTGTAGTGGAAAAC-----------GACCACAGCCGCTGCT------GACGCTGCTACTACTACCTCCATCGTCGACTCC----CTCTTCTTTGCTAGTGCTCCTCCT---------CCTCCTCCTCCTCTTCAACAACGGCGG-----AG-GGGAGGAGGAGAAGAACGAGAGAA-----TGAAGTTCCACG----GCTTAA--TAAATCACCAGTCCACTTCGATGGAAAAATTATTATTGTCCGGCCGGCTAGCGCTGTA--------------------------GTAGTAGTAGTAGTAGCAACAGCATCTCCGGAATGGG-----TGGTGG------TAGATG------ATTATTAC--AACTACT----ACCTCTTCCCTCTTCGGTGAT---GATGATGCTGCTGC----------------------------TGCTGCTCGCG----CGCTTGCATTCGGTCGGCAACTTCACTTTGACAAAATTAGAGTGCTCAGAGCGGGCAAGATCTGAAGCCCGAATGGAGGTGCATAGAATGATCTAAGATGACCTCGCGATCTAAACGTTTGTCGGTTTATGGGGTCGCGAGGTAATGATTAAA
San_Luis_Gonzaga_269_4        ???????????????????????????????CTGAGCATT-AAATGGCCGCAGTACCCTGACTGTGCTAAGGTAGCATAATAATTCGTCTTTTAATTAAAGGCTAGTATGAATGATTTGACGAAAGAAAATCTGTCTTATCTTATT-AAAAAAAAATTAACCTAGAAGTTAAAAGGCTTCTATTTCCTAAAAGGACGACAAGACCCTATAAAGCTTTATTTATAATATTTTTATTTACTTC-AAT-AAAA-AATATGAATTTATAAATTCTATTGGGGCGATAGATAAATAAACATTATTGACTATAACGTTTTTAACGAAATTTATAAAATGTTT-TTAAAA--CCTACAACAAGTTACTTTAGGGATAACAGCATAATTTCTTTTTAGAGTCCTTATCGACAAAGAAGATTATGACCTCAATGTTGAATTGAGTTACT-ATTTTTATGGA???????????????????????????????????????ACTTGAAAACTAAACCTTGATTAGTAGGAGTTATATT-CTGAAACTTAAAAAGTTTGGCGGCTTTTAATAAACTCAGGGGAATTTGTATCATTATCGTCACTACGCGCTATACCTTACTTAGCTGTAGTTTGTATACCGCCGTCTAAATAATCTCCAAACAGATTAATTACAATTAGCTATAAAAACGTCAGGCCATGGTGCAACATAGCTAAGATGATTACAAATTACAATTTATATACAATCTAGAGTTAAA??????????????????????????????????????????????????????????????????????????????????????????????????????????????????????????????????????????????????????????????????????????????CAGCCAGGGAGTTTTATTGGAGATGATCAGATCTATAATGTAGTTGTAACAGCTCATGCTTTTGTTATAATTTTTTTTATAGTTATACCTATTATAATTGGAGGATTTGGAAATTGACTTGTACCTTTAATGCTAGGAGCTCCCGATATAGCTTTCCCTCGTATAAATAATATAAGATTTTGACTACTCCCTCCTTCTTTAGTGCTTCTACTAAGAAGAGGGCTTGTAGAGAGAGGAGTTGGAACAGGGTGAACTGTATACCCTCCTTTAGCAGCAGGAATTGCTCATAGGGGAGCTTCTGTAGATTTAGGTATTTTTTCATTACACTTAGCTGGAGCTTCTTCAATTCTAGGAGCTGTAAATTTTATTTCTACTTGTATTAATATACGTACTCCTGGGATAAAACTAGATCGTATGCCATTGTTTGTTTGATCTGTTTTGATTACGGCTATTCTATTACTTCTGTCCTTGCCTGTATTAGCAGGAGCTATTACAATATTACTTACTGATCGAAATTTAAATACTTCTTTCTTCGATCCTAGAGGAGGAGGAGATCCTGTACTATATCAGCACTTATTTTTTTTTACACTTCACTTTACTCTTCCTTTTATCCTTTTGGCAATAGTTGTAGTCCATATCTTATACCTACATCAAACAGGCTCTAACAATCCGTTGGGAATTACTTCAAATGAAGATAAAATTCCATTCTCTCCGTACTACATCGTAAAAGATATTGTAGGATTTATTATTACAGTAATAGCTCTAATTCTAATCAGCCTATTAGACCCTTATTTACTAGGAGACCCTGAAAACTTTAACCCAGCTAACCCTCTTAGAACCCCTACCCATATTCAACCCGAATGATACTTCCTCTT??????????????????????????????????????????????????????????????????????????TCTTCTATGCTTCAGTTTGTACGAAAGGACTATTGAATAA-AAAAAGTTTTTCTATTAGAATAAATATATTCTAAAAATTATAAGCCATTAGGAATAACCTTTCTAACGCTTTCAAAACGCTTACT--T-ATATAGCTAAATGACTAAGTTAACTCTTTAAGAGGACCTCTTTCTCCTTTTAAAAGCTCAGCAATACAAATAAGTGTATAGAGTAAATAAGTTACAATAAATATATAAACCAATCTTGAACTTAAACAGTATACCTTAGTAATAATATCCTCTCTGGATTTAATATATCCATTAAATTCCCCAATTATAA---ATAAATCTATACCAATTTCTTTATAAACAAAAACCAAACCTACTGCTCCTATAAAAAGTATAAAAATATTTACTAGCTCAATTTTTTCCAATATATCCTGTGACGCCAACCTTGATACATAAGTAAATAAAACAAGTATACCTCCAAAAAAAACCAAAAATAAAATATAGCTAAATCATAAAGAATATTTTAAACAACTTACCAATAAAGATAAAACCAAAGTTTGTACCAATAATACAAAAATTATAAAATGAGGGCTAGATAGTCCTAACACAATAACACCTAACCTTAATAAACTTACTAAAAGAACAAATTCTATCACAAGAGATAGTT---TAAATAAAATATTAATTTTGGATATTAAAGAAGTATAT-TT--TCTCTCTTGATCATTAAACTTTTTTCTCCTGTATACTACATTCCCCTTCTACTTTTCTTCCCTGCTTTAATTAGATTTATATCTACTTGAGGACATCTTTTATCTACTTTACTAGCCCTAGAGTTTATAGTTCTATCCTTGTTCTTAATTATAATATTAATAAATCCGTCTATACCACAAGAGTCATTTACTTCTTTAATATTTATTAGAATTACTGTTTGTGAAGGAGCATTGGGATTAACTATTCTTGTAATACTAACACGCTCTAAAGGATCAGATATAATAGCAAGAACCTTACTGATAAAATGATAACTCTAATACTCCTTCTAATAATCCCTCTTTTCTTTCCAACCCCAATAATCTCTGTAACCACTCTAATACTATCTTTAAGAAATATACTATTAAATATAAAACACGACTTAGATAACTTCTATGTTAGAACTAATTTTATTTGAGATTCACCCTCTTATGTCCTATTAACTCTTACTCTGTGAATTATTACCTTAATAATTTTATCTAGAATAAAAATCAGAAACTTCCATTTTTCAAAAACTATTTATCTTCGTTTACTAGTTCTACTTGCCATTATTCTATCCTTGGCCTTTAGAGTAAATAATTATATTTTCTTTTATATCTTATTCGAAGCTTCGTTAGTCCCTACATTTATTTTAATTCTAGGCTGAGGCTATCAACCAGAGCGACTCCAAGCTGGAGTGTATATACTAATATATACAGTACTAGCCTCCCTTCCTTTGTTAATCTCATTTCTCTATATGCATTTTACAATAAACTCTAGCAGAATAGTAGTAATACCTATTTTATATTCTTCCCATTCTCTTATAAAATTATGACCCTTACTATTA??????????????????????????????????????????????????????????????????????????????????????????????????????????????????????????????????????????????????????????????????????????????????????????????????????????????????????????????????????????????????????????????????????????????????????????????????????????????????????GCGGGACTCTTCCGAGGCCTCGCAATCGGAATGAGTTAACTTTAAATCCTTTCGACGAGGATCGATTGGAGGGCAAGTCTGGTGCCAGCAGCCGCGGTAATTCCAGCTCCAATAGCGTATATTAAAGTTGCTGCGGTTAAAAAGCTCGTAGTTGAATCTCACGATTCAACAGGAAGTGA----GCGCCGTGGTG---GTAGTAGCA-ATT----ACAGT------------ATTGCTACTA-----------CTAAAATTCACCT--TCTCATTCGTCTCG-TTACGGTAGAAG------------------------AAGAAGGAGGATGTCAAAAGCTCGAACAGGGTG-------------TTAATAAGA--------CGGTGCGAGTTAATGTTTCGAAAGTGGTGGTAGCGGAGGCGGTCGTCGTTGC------TGCTGCTGCT---------GCTGCTGCAGCAGCTGTTTGTACTGCGGCGGTAGTGGCAAAAAACAACTGATTGACCGTGGCCGCTGCCGC------TT---CTAATACTTCGTTCATCGTCGGTTCC----CTATTCGTTGCATTGTTTCCTTTT---ACTACTGGTTCTCTTTCTTCTTTCCAACGAACG-------------GGAAAGAGAGGGTGAAAAA-----GAAAGTGCCACT----GTGTAA-------TAATCGTCATCGTGGATTACAAT-----CATCATCCTCCCCCCCCCCGCCGGC--AGTATCCATCAGCAGCAGCAGCGGGCGGCGGCGGCGGCGGCGGCCCCCCCCCCCCCACCAT-----TAGTAG----TTGTTGTT------ATTATAATAA-AATACT----ACCTCCTCCTCCTCCGACGCG---GCTGCTGCTGCTGCTGCTGCTGCTGC------TGCTGCT-GCTGGCTCTCGCGCGCTCGCTCGCGTTCGGTCGGCAACTTCACTTTGACAAAATTAGAGTGCTCAGAGCGGGCAAGATCTGAAGCCCGAATGGAGGTGCATAGAATGATCTAAGATGACCTCGCGATCTAAACGTT??????????????????????????????????
San_Luis_Gonzaga_272_8        ??????????????????????????????????????TT-TAATGGCCGCAGTACCCTGACTGTGCTAAGGTAGCATAATAATTTGCCTTTTAATTAAAGGCTAGCATGAAAGATTTGACGAAAGAAGATCTGTCTCTGCTTATT--TAAAAAAATTAACCTAGAAGTTAAAAGGCTTCTATTTCTTAGAGGGACGACAAGACCCTATAAAGCTTTATTTATCATATTTTTATATGCTTC-AAG-GAGGCAATACAAATTTATAAATTTTATTGGGGCGATAAATAAACAAACATTATTGACCATAACGTACTTAACGAAATTTATAGAACGTTT-TTGAC---CTTATAACAAGTTACTTTAGGGATAACAGCATAATTTCTTTCTAGAGTCCTTATCGACAAAGAAGATTATGACCTCGATGTTGAATTGAGCTACT-TCTTTTATGTAAACTTAAAAGGCAGGA???????????????????????ACTTGGAAACTAGACCTTAATCAGTAGGAATTATATTTCTGAAACTTAAAAAGTTTGGCGGCTTTTAGAGGGCTCAGGGGAATTTGTATCGTTATCGTAACCACGCGCTACACCTTACTTAGCTCTAGCTTGTATACCGCCGCCTAAGTAATCTTTATAGAGGTTG-CTACAATTAGCTATACAGACGTCAGGTCATGGTGCAGTATAGCTAAGGTGATTACAAATTACAATTCACATCCGACTTGGAATTAAAATTAAAACTTTAATGAAATAGGACTTGTAAGTAATTACTAAGTTAGAATAGAGTAATAAATCTAAG-CTAAAAGTGTACATATCGCCCGTCACTCT??????????????????????????????????????????????????????????????????????????????????????????TTTATGGGAGACGATCAAATTTACAATGTAGTTGTAACAGCTCATGCTTTTGTTATAATTTTTTTTATAGTTATGCCTATTATAATTGGGGGATTCGGAAATTGGCTTGTGCCTTTGATATTAGGGGCCCCTGATATGGCCTTCCCTCGAATGAATAACATAAGATTTTGATTGCTACCTCCTTCTTTAGTGCTTTTACTTAGAAGAGGGCTTGTGGAAAGAGGAGTGGGAACAGGATGAACTGTGTATCCTCCTTTGGCAAGAGGGATTGCCCACAGAGGGGCTTCTGTAGATTTAGGTATTTTTTCATTGCATTTAGCTGGGGCTTCTTCTATTTTAGGGGCTGTGAATTTCATTTCTACTTGCATTAATATACGGACTCCTGGGATAAAATTAGATCGAATACCTTTGTTTGTTTGGTCTGTCTTGATTACGGCTGTTCTTCTACTCTTATCTTTACCCGTGCTAGCAGGAGCTATTACAATACTGCTTACTGATCGAAATTTAAATACTTCTTTCTTTGACCCTAGAGGAGGTGGGGATCCTGTATTATACCAGCATTTATTTTTCTTTACACTTCACTTCACCCTCCCTTTTATCTTGCTAGCAATAGTTGTAATCCATATTTTATACCTGCACCAAACAGGTTCTAACAACCCCTTAGGACTTACCTCAAAAGAAGACAAAATTCCATTTTCTCCCTACTACATCGTAAAAGATATTGTGGGATTTATTATTATGGTAATAGCTCTAATACTAATCACTTTACTAAACCCCTACTTACTGGGTGATCCTGAAAATTTTAACCTAGCAAACCCTCTTAGGACTCCTACACATATTCAGCCCGAATGATACTTCCTCTT???????????????????????????????????????????????????????????????????????????????????????????????????????????????????????????????????????????????????????????????????????????????????????????????????????????????????????????????????????????????????????????????????????????????????????????????????????????????????????????????????????????????????????????????????????????????????????????????????????????????????????????????????????????????????????????????????????????????????????????????????????????????????????????????????????????????????????????????????????????????????????????????????????????????????????????????????????????????????????????????????????????????????????????????????????????????????????????????????????????????????????????????????????????????????????????????????????????????????????????????????????????????????????????????????????????????????????????????????????????????????????????????????????????????????????????????????????????????????????????????????????????????????????????????????????????????????????????????????????????????????????????????????????????????????????????????????????????????????????????????????????????????????????????????????????????????????????????????????????????????????????????????????????????????????????????????????????????????????????????????????????????????????????????????????????????????????????????????????????????????????????????????????????????????????????????????????????????????????????????????????????????????????????????????????????????????????????????????????????????????????????????????????????????????????????????????????????????????????????????????????????????????????????????????????????????????????????????????????CAACGGGAGGTGTTAAGAAACCTCACAGATACCGTCCAGGTACCGTGGCACTCAGAGAAATTAGACGCTACCAAAAAAGTACCGAATTGCTCATCCGTAAATTGCCTTTCCAACGTCTTGTTCGCAAAATTGCTCAGGATTTCAAAACTGACCTACGGTTCCAGTCCTCTGCCGTAATGGCTTTACAAGAAGCCTCAGAAGCCTACCTTGTTGGACTTTTCGAGGATACAAACTTGTGCGCCATTCACGCAAAAAGA?????????????????????????????????????????????????????????????????????????????????????????????????????????????????????????????????????????????????????????????????????????????????????????????????????????????????????????????????????????????????????????????????????????????????????????????????????????????????????????????????????????????????????????????????????????????????????????????????????????????????????????????????????????????????????????????????????????????????????????????????????????????????????????????????????????????????????????????????????????????????????????????????????????????????????????????????????????????????????????????????????????????????????????????????????????????????????????????????????????????????????????????????????????????????????????????????????????????????????????????????????????????????????????????????????????????????????????????????????????????????????????????????????????????????????????????????????????????????????????????????????????????????????????????????????????????????????????????????????????????????????????????????????????????????????????????????????????????????????????????????
San_Nicolas_45_4              ????????????????????????CTGCCCACTGAACATT-AAATGGCCGCAGTACCCTGACTGTGCTAAGGTAGCATAATAATTCGTCTTTTAATTAAAGGCTAGTATGAATGATTTGACGAAAGAAAATCTGTCTTAGCTTATTAAAAAAAAAATTAACCTGGAAGTTAAAAGGCTTCTATTTCCTAAAGGGACGACAAGACCCTATAAAGCTTTATTTATAATATTTTTATTTATTTC-AAT-AAAA-AATACAAATTTATAAATTCTATTGGGGCGATAGATAAATAAACATTATTGACTACAACGTTTTTAACGAAATTTACAAAATGTTT-TTAAAA--CCTACAACAAGTTACTTTAGGGATAACAGCATAATTTCTTTTTAGAGTCCTTATCGACAGAGAAGATTATGACCTCGATGTTGAATTGAGTTACT-ATTTTTATGGAGATATAAAAAATAGAA???????????????????????ACTTGAAAATTAAACCTTGATCAGTAGGAGTTATATT-CTGAAACTTAAAAAGTTTGGCGGCTTTTAATAAACTCAGGGGAATTTGTATCATTATCGTCACTACGCGCTATACCTTACTTAGCTGTAGTTTGTATACCGCCGTCTAAGTAATCTCTGAACAGATTGACTACAATTAGCCATAAGAACGTCAGGCCATGGTGCAACATAGCTAAGGTGATTACAAATTACAATTTATATACAATTTGGAGTTAAAATTAAAATTTTAATGAAATAGGACTTGTAAGTAATTACTAAATTAAAATACAGTAATAAATATAAA-ATAAAAGTGTACATATCGCCCGTCACTCT????????????????????????????????????????????????????????????????????????????????????????????????GGAGATGATCAGATCTATAATGTAGTTGTAACAGCCCATGCTTTTGTAATAATTTTTTTTATAGTTATACCTATTATAATTGGAGGATTTGGAAATTGACTCGTACCTTTAATGCTAGGAGCCCCTGATATAGCTTTTCCTCGTATAAATAATATAAGATTTTGATTACTACCTCCTTCTCTAGTACTTCTACTTAGAAGAGGGCTTGTAGAGAGAGGAGTTGGGACAGGGTGAACTGTGTACCCTCCTTTAGCAGCAGGAATTGCTCATAGGGGTGCTTCTGTAGATTTAGGTATTTTTTCATTACATTTAGCCGGAGCTTCTTCGATTCTAGGGGCTGTAAATTTTATTTCTACTTGTATTAATATACGTACTCCTGGAATAAAACTAGATCGTATACCGTTGTTTGTGTGATCTGTTTTGATCACAGCTATTCTTTTACTTCTATCTCTGCCTGTACTAGCAGGGGCTATTACAATATTACTTACTGATCGAAATTTAAACACTTCTTTCTTCGATCCTAGAGGAGGAGGAGATCCTGTACTATATCAACATTTATTTTTTTTTACACTTCACTTTACTCTTCCTTTTATCCTTTTGGCAATAGTTGTAGTCCATATCTTATACCTACATCAAACAGGCTCTAACAATCCATTAGGACTTACTTCAAATGAAGATAAAATCCCTTTCTCTCCATACTACATCGTAAAAGATATTGTAGGAGTTATTATTATAGTAATAGCCCTGATTTTAATTAGACTATTAGACCCTTATTTACTAGGGGACCCTGAAAACTTTAATCCAGCTAACCCCCTTAGAACCCCTACCCATATTCAACCCGAATGGTACTTCCTCTT????????????????????????????????????????????????????????????????????????????????????????????????????????????????????????????????????????????????????????????????????????????CCTTTCTAACGCTTTCAAAACGCTTACT--T-ATATAGCTAAATGACTACCCTAACTCTTTGAGAGGGCCTCTTTCTCCTTTTAAAAGCTCAGCAATACAAATAAGTGTATACAATAAATAAGTTACAATAAACATATAAACCAATCTTGAGCTTAAACAATACACTTTAGTAATAATATCCTCTCTTGATTTAACGTATACATTAAACTCCCTAATTATAA---CTAAATCTATACCAATTTCTTTATAAATGAGCACCAAACCTACTACCCCTATAAAAAGTATAAAAATATTTACTAGCTCAATTTTTTCTAATATATCCTGTGACGCCAAACTTGACACATAAGTAAATAAAACAAGTATACCTCCAAAAAACACCAAAAATAAAATATAGCTAAATCATAAAGAATATTTTAAACAGCCTACTAATAAAGATAAAACCAAAGTTTGTACCAGTAACACAAAAATTATAAAATGAGGACTAGATAGCCCTAATACAATAGCACCCAATCCTAATAAACTTACTAAAAGAACATACTCTATCACAAGAGATAGTT---TAAATAAAATATTAATTTTGGATATTAAAGAAGTAAAT-TT--TCTCTCTTGATCATTAAACTTTTTTCTCCTATCTACTATATTCCCCTTCTACTTTTTTTCCCTGCTTTAATTAGGTTTATATCTACTTGAGGACATCTTTTATCTACTTTACTTGCCCTAGAGTTTATAGTTCTATCCTTGTTCTTAATTATAATACTAATAAACCCATCTATACCACAAGAGTCATTTACTTCTTTAATATTTATTAGAATTACTGTCTGCGAGGGAGCGTTAGGATTAACTATTCTCGTAATACTAACACGCTCTAAAGGATCAGATATAATAGCAAGAACCTTATTGATAAAATGATAACTCTAATACTACTTCTAATAGTCCCTCTTTTCTTTCCAACCCCGATAATCTCTGTGACCATTCTAATACTATCTTTAAGAAGCATACTATTGAATATAAAACACGATTTAGATAACTTCTATGTTAGAACTAATTTTATTTGAGATTCACCATCTTATGTATTATTAACTCTCACCCTATGAATTATTACCTTAATAATTTTATCTAGAATAAAGATCAGAAACTTCCATTTTTCAAAAACTATCTATCTTCGTTTACTAATTCTACTTGCTATTGTTCTATCCTTGGCCTTTAGAGTAAATAATTATATTTTCTTCTATATCTTATTCGAAGCTTCATTGGTTCCTACATTTATTTTAATTTTAGGCTGAGGTTATCAACCAGAACGACTCCAAGCTGGAGTATATATGCTAATATATACAGTACTAGCTTCCCTTCCTTTATTAATCTCATTTCTCTATATACATTTTACAATAAACTCTAGCAGAATAGTAATAATACCTATTTTATATTCTTCCCATTCTCTTATAAAACTATGGCCCTTACTACTA?????????????????????????????????????????????????????????????????????????????????????????????????????????????????????????????????????????????????????????????????????????????????????????????????????????????????????????????????????????????????????????????????????????????????????????????GGAGGTAGTGACGTGAAATAACGATGCGGGACTCTTCCGAGGCCTCGCAATCGGAATGAGTTAACTTTAAATCCTTTCGACGAGGATCGATTGGAGGGCAAGTCTGGTGCCAGCAGCCGCGGTAATTCCAGCTCCAATAGCGTATATTAAAGTTGCTGCGGTTAAAAAGCTCGTAGTTGAATCTCACGATTCAACAGGAGGTGA----GCGCCGTGGTG---GTAGTAGTA-GCA----GCAGT-----------------TGCTA-----------CTATAATTCTCCT--TCTCATTCTTCTCG-TTGCGGAAGAAG------------------------AAGAAGGAGGATGTCGAATGCTCCAAGAGGGTG-------------TTAATAAGA--------CGGTACTAGTTGATATTCCGACGGTGGTGGTAGCGGAGGCGGTCGTCGATGA------TGCTGCTGCTGCT------------GCTGCAGCTGTTGGTACTGCTGCGGTGGTGGTAACAAAAAACT----GACGATGGCCGTCGCCGC------TGCTACTACTACTTCCTTCATCGACGATTCC----CTATTCGTAGCATTGTTTCCTACT---ACTACTGCTCCTTCTTCTTCTTTTCGAC-----------------------------------------------------------------------------------------------------------------------------------------------------------------------------------------AG-----TAGAAG----CTGTTGTT------TTT----TATTATTACT-------TCCTCCTCCTCCGCGGAT---GCTGCTGCTGCTGCTGCTGCTGCTGT------TGCTGCT-GCTGGCTCTCGCG----CGCTCGCGTTCGGTCGGCAACTTCACTTTGACAAAATTAGAGTGCTCAGAGCGGGCAAGATCTGAAGCCCGAATGGAGGTGCATAGAATGATCTAAGATGACCTCGCGATCTAAACGTTTGTCGGTTTATGGGGTCGCGAGGTAATGATTAAA
San_Rafael_129_6              ?????????????????????GATCTGCCCACTGAACATT-AAATGGCCGCAGTACCCTGACTGTGCTAAGGTAGCATAATAATTCGTCTTTTAATTAAAGGCTAGTATGAATGATTTGACGAAAGAAAATCTGTCTTAGCCTATTTTAAAAAAAATTAACCTAGAAGTTAAAAGGCTTCTATTTCCTAAAGGGACGACAAGACCCTATAAAGCTTTATTTATAATATTTTTATTTACTTC-AAT-AAAA-AATATAAATTTATAAATTCTATTGGGGCGATAGATAAATAAACATTATTGACTATAACGTTTTTAACGAAATTTATAAAATGTTT-TTAAAA--CCTACAACAAGTTACTTTAGGGATAACAGCATAATTTCTTTTTAGAGTCCTTATCGACAAAGAAGATTATGACCTCGATGTTGAATTGAGTTACT-ATTTTTATGGAGATATAAAAAGTAGAA???????????????????????ACTTGAAAACTAAACCTTGATTAGTAGGAGTTATATT-CTGAAACTTAAAAAGTTTGGCGGCTTTTAATAAACTCAGGGGAATTTGTATCATTATCGTCACTACGCGCTATACCTTACTTAGCTGTAGTTTGTATACCGCCGTCTAAGTAATCTCCAAACAGATTAACTACAATTAGCTATAAAAACGTCAGGCCATGGTGCAACATAGCTAAGGTGACTACAAATTACAATTTATATACAACT-GGAGTTAAAATTAAAATTTTAATGAAATAGGACTTGTAAGTAATTACTAAATTAGAATATAGTAATAAATATAAA-ATAAAAGTGTACATATCGCCCGTCACTCT?????????????????????????????????????????????????????????ATTATCCGTACGGAGTTAGGGCAACCAGGAAGTTTTATTGGAGATGATCAGATCTATAATGTAGTTGTAACAGCTCATGCTTTTGTTATAATTTTTTTTATAGTTATACCTATTATAATTGGAGGATTTGGAAATTGACTTGTACCTTTAATGTTAGGAGCCCCTGACATAGCTTTCCCTCGTATAAATAATATAAGATTTTGACTACTACCTCCTTCTTTAGTACTTCTACTAAGAAGAGGGCTTGTAGAAAGAGGAGTTGGAACAGGGTGAACTGTATACCCTCCTTTAGCAGCAGGAATTGCTCATAGGGGAGCTTCTGTAGATTTAGGTATTTTTTCATTACACTTAGCTGGAGCTTCTTCGATTCTAGGAGCTGTAAATTTTATTTCTACTTGTATTAATATACGTACTCCTGGGATAAAACTAGATCGTATACCATTGTTTGTTTGATCTGTTTTGATTACGGCTATTCTATTACTTCTATCCCTGCCTGTGCTAGCAGGGGCTATTACAATATTACTTACTGATCGAAATTTAAATACTTCTTTCTTCGATCCTAGAGGAGGAGGAGATCCTGTACTATATCAGCATTTATTTTTTTTTACACTTCACTTTACTCTTCCTTTTATCCTTTTGGCATTAGTTGTAGTCCATATTTTATACCTACATCAAACAGGCTCTAATAATCCACTAGGAATTACTTCAAATGAAGATAAAATCCCATTCTCTCCGTACTACATCGTAAAAGATATCGTAGGATTTATTATTACAGTAATAGCCCTGATTTTAATCAGCCTACTAGACCCTTATTTACTAGGAGACCCTGAAAACTTTAACCCAGCTAACCCCCTTAGGACCCCTACCCATATTCAGCCCGAATGATACTTCCTCTT??????????????????????????????????????????????????????????????????????????????????????????????????????????????ATAA-AAAAAGTTTTTCTATTAGAATAAATATATTCTAAAAATTGTAAGCCATTAGGAATAACCTTTCTAACGCTTTCAAAACGCTTACT--T-ATATAGCTAAATGACTAAGTTAACTCTTTAAGAGGACCTCTTTCTCCTTTTAAAAGCTCAGCAATACAAATAAGTGTATATAGTAAATAAGTTACAATAAATATATAAACCAATCTTGAACTTAAACAGTACACCTTAGTAATAATATCCTCTCTGGATTTAATATATGCATTAAATTCCCCAATTATAA---CTAAATCTATACCAATTTCTTTATAAATAAAAACCAAACCTACCACTCCTATAGAAAGTATAAAAATATTTACTAGCTCAATTTTTTCCAATATGTCCTGTGATGCCAACCTTGATACATAGGTAAATAAAACAAGTATACCTCCAAAAAAAACCAAAAATAAAATATAGCTAAATCATAAAGAATATTTTAAACAACCTACCAATAAAGATAAAACCAAAGTTTGTACCAATAATACAAAAATTATCAAATGAGGACTAGATAGTCCTAACACAATAGCACCTAATCCTAATAAACTTACTAAAAGAACAAATTCTATCACAAGAGATAGTT---TAAATAAAATATTAATTTTGGATATTAAAGAAGTATAT-TT--TCTCTCTTGATCATTAAACTTTTTTCTCCTGTATACTACATTCCCCTTCTACTTTTCTTCCCTGCTTTAATTAGGTTTATATCCACCTGAGGACATCTTTTATCTACTTTACTAGCCCTAGAGGTTATAGTTCTATCCTTGGTCTTAATTATAATAATAATAAATCCATCTATACCACCAGAGTCATTTACTTCTTTAATATTTATTAGAATTACTGTTTGGGAGGGAGCAATGGGATTAACTATTCTTGGAATACTAACACGCTTTAAAGGATTGGATATAATAGCAAGAACCTTAATGATAAAATGATAACTTTAATACTACTTTTAATAATCCCTTTTTTCTTTCCAACCCCAATAATTTCTGTAACCATTTTAATACTATCTTTAAGAAATATACTACTAAATATAAAACACGATTTAGATAACTTCTATGTTAGAACTAATTTTATTTGAGATTCACCCTCTTATGTTTTATTAACTTTTACCTTATGGATTATTACTTTAATAATTTTATTTAGAATAAAAATCAGAAACTTCCATTTTTCAAAAACTATTTATTTTCGTTTACTAATTCTACTTGCTATTATTCTATCCTTGGCCTTTAGAGTAAATAATTATATTTTTTTCTATATTTTATTTGAAGCCTCATTGGTCCCTACATTTATTTTAATTTTAGGGTGAGGGTATCAACCAGAGGGACTCCAAGGTGGGGTATATATACTAATATATACAGTACTGGCTTCCCTTCCTTTATTAATCTCATTTCTCTATATACATTTTACAATAAGCT???????????????????????????????????????????????????????????????????????ACCAAAGCAGCCCGTAAATCTGCTCCAGCAACGGGAGGGGTTAAGAAACCTCACAGATACCGTCCAGGTACCGTGGCCCTCAGAGAAATTAGACGCTACCAAAAGAGTACCGAATTACTCATCCGTAAATTGCCTTTCCAACGTCTTGTTCGCGAAATTGCTCAGGATTTCAAGACAGACCTACGGTTCCAGTCCTCTGCCGTTATGGCTTTACAGGAAGCCTCAGAAGCCTACCTTGTTGGACTTTTCGAGGATACAAACTTGTGCGCCATTCACGCAAAAAGAGGAGGTAGTGACGTGAAATAACGATGCGGGACTCTTCCGAGGCCTCGCAATCGGAATGAGTTAACTTTAAATCCTTTCGACGAGGATCGATTGGAGGGCAAGTCTGGTGCCAGCAGCCGCGGTAATTCCAGCTCCAATAGCGTATATTAAAGTTGCTGCGGTTAAAAAGCTCGTAGTTGAATCTCACGATTCAACAGGAAGTGA----GCGCCGTGGTG---GTAGTAGTA-GTA----GCAATTACA----T---TTTGCTACTA-----------CTAGAATTCACCT--TCTCATTCGTCTCG-TTACGGTAGAAG------------------------AAGAAGGAGGATGTCAAAAGCTCGAACAGGGTG-------------TTAATAAGA--------CGGTACGAGTTAATGTTTCGAAAGTGGTGGTAGCGGAGGCGGTCGTCGTTGC------TGCTGCTACTGCT------GCAGCAGCAGCAGCTGTTTGTGCTGCGGTGGTAGTGGAAAAATACTACT----GACCGTGGCCGCTGCCGC------TTCTACTACTACTTCGTTCATCGACGATTCC----CTATTCGTTGCATTGTTTCCTTTT---ACTACTGGTTCTCTTTCTTCTTTCCAACGAACG-------------GAGAAGAGAGGGTGAAAAA-----GAAGGTGCCACG----GTG----------TAATCGTCCTTTTGGATAACAAA-----CATTGTCCGGCCGGCCAGCGGCGTT--AGTATCCAGCAGCAGTAGTGGCTGGCGGCTGTGGCGGCCGCCAACCCCCCTTTAGAAAGAG-----TGGGAG----ATGGTTTT------TTTATT---ATAAGACT----ACCTCCTCCTCCCTGGATGGA---GCTGCTGCTGCTGCTGCTGCTGCTGC------TGCTGCTGGCTCTCGCGCGCT----CGCTCGCGTTCGGTCGGCAACTTCACTTTGACAAAATTAGAGTGCTCAGAGCGGGCAAGATCTGAAGCCCGAATGGAGGTGCATAGAATGATCTAAGATGACCTCGCGATCTAAACGTTTGTCGGTTTATGGGGTCGCGAGGTAATGATTAAA
Santa_Rosalia_NW_5            CGCCAGAATTTCTTCTGGTAGGATCTGCCCACTGAACATT-AAATGGCCGCAGTACCCTGACTGTGCTAAGGTAGCATAATAATTCGTCTTTTAATTAAAGGCTAGTATGAATGATTTGACGAAAGAAAATCTGTCTTAGCTTATT-AAAAAAAAATTAACCTGGAAGTTAAAAGGCTTCTATTTCCTAAAGGGACGACAAGACCCTATAAAGCTTTATTTATAATATTTTTATTTATTTC-AAT-AAAA-AATACAAATTTATAAATTCTATTGGGGCGATAGATAAATAAACATTATTGACTACAACGTTTTTAACGAAATTTACAAAATGTTT-TTAAAA--CCTACAACAAGTTACTTTAGGGATAACAGCATAATTTCTTTTTAGAGTCCTTATCGACAGAGAAGATTATGACCTCGATGTTGAATTGAGTTACT-ATTTTTATGGAGATATAAAAAATAGAA???????????????????????ACTTGAAAATTAAACCTTGATCAGTAGGAGTTATATT-CTGAAACTTAAAAAGTTTGGCGGCTTTTAATAAACTCAGGGGAATTTGTATCATTATCGTCACTACGCGCTATACCTTACTTAGCTGTAGTTTGTATACCGCCGTCTAAGTAATCTCTGAACAGATTGACTACAATTAGCCATAAGAACGTCAGGCCATGGTGCAACATAGCTAAGGTGATTACAAATTACAATTTATATACAATTTGGAGTTAAAATTAAAATTTTAATGAAATAGGACTTGTAAGTAATTACTAAATT?????????????????????????????????????????????????????????????????????????????????????????????????????????????ATTATTCGTACAGAGCTAGGGCAGCCGGGAAGTTTTATTGGAGATGATCAGATCTATAATGTAGTTGTAACAGCCCATGCTTTTGTAATAATTTTTTTTATAGTTATACCTATTATAATTGGAGGATTTGGAAATTGACTCGTACCTTTAATGCTAGGAGCCCCTGATATAGCTTTTCCTCGTATAAATAATATAAGATTTTGATTACTACCTCCTTCTCTAGTACTTCTACTTAGAAGAGGGCTTGTAGAGAGAGGAGTTGGGACAGGGTGAACTGTGTACCCTCCTTTAGCAGCAGGAATTGCTCATAGGGGTGCTTCTGTAGATTTAGGTATTTTTTCATTACATTTAGCCGGAGCTTCTTCGATTCTAGGGGCTGTAAATTTTATTTCTACTTGTATTAATATACGTACTCCTGGGATAAAACTAGATCGTATACCGTTGTTTGTGTGATCTGTTTTGATCACAGCTATTCTTTTACTTCTATCTCTGCCTGTACTAGCAGGGGCTATTACAATATTACTTACTGATCGAAATTTAAACACTTCTTTCTTCGATCCTAGAGGAGGAGGAGATCCTGTACTATATCAACATTTATTTTTTTTTACACTTCACTTTACTCTTCCTTTTATCCTTTTGGCAATAGTTGTAGTCCATATCTTATACCTACATCAAACAGGCTCTAACAATCCATTAGGACTTACTTCAAATGAAGATAAAATCCCTTTCTCTCCATACTACATCGTAAAAGATATTGTAGGATTTATTATTATAGTAATAGCCCTGATTTTAATTAGACTATTAGACCCTTATTTACTAGGGGACCCTGAAAACTTTAATCCAGCTAACCCCCTTAGAACCCCTACCCATATTCAGCCCGAATGATACTTCCTCTTTCTGTTCGACTTTTAATTCCTCACATGATTTGAGTTCAGACCGGCGTGAGCCAGGTTAGTTTCTATCTTTTAGATCTACTATGCTTCAGTTTGTACGAAAGGACTACTGAATAA-AAAAAGTTTTTCTATTAGAATAAATGTATTCTAGAAATTATAAGCCATTAGGAATAACCTTTCTAACGCTTTCAAAACGCTTACT--T-ATATAGCTAAATGACTAAGCTAACTCTTTGAGAGGGCCTCTTTCTCCTTTTAAAAGCTCAGCAATACAAATAAGTGTATACAGTAAATAAGTTACAATAAACATATAAACCAATCTTGAGCTTAAACAATACACTTTAGTAATAATATCCTCTCTTGATTTAACGTATACATTAAACTCCCTAATTATAA---CTAAATCTATACCAATTTCTTTATAAATGAGCACCAAACCTACTACCCCTATAAAAAGTATAAAAATATTTACTAGCTCAATTTTTTCTAATATATCCTGTGACGCCAAACTTGACACATAAGTAAATAAAACAAGTATACCTCCAAAAAACACCAAAAATAAAATATAGCTAAATCATAAAGAATATTTTAAACAGCCTACTAATAAAGATAAAACCAAAGTTTGTACCAGTAACACAAAAATTATAAAATGAGGACTAGATAGCCCTAATACAATAGCACCCAATCCTAATAAACTTACTAAAAGAACATACTCTATCACAAGAGATAGTT---TAAATAAAATATTAATTTTGGATATTAAAGAAGTAAAT-TT--TCTCTCTTGATCATTAAACTTTTTTCTCCTATCTACTATATTCCCCTTCTACTTTTTTTCCCTGCTTTAATTAGGTTTATATCTACTTGAGGACATCTTTTATCTACTTTACTTGCCCTAGAGTTTATAGTTCTATCCTTATTCTTAATTATAATACTAATAAACCCATCTATACCACAAGAGTCATTTACTTCTTTAATATTTATTAGAATTACTGTCTGCGAGGGAGCGTTAGGATTAACTATTCTCGTAATACTAACACGCTCTAAAGGATCAGATATAATAGCAAGAACCTTATTGATAAAATGATAACTCTAATACTACTTCTAATAGTCCCTCTTTTCTTCCCAACCCCGATAATCTCTGTGACCATTCTAATACTATCTTTAAGAAGCATACTATTGAATATAAAACACGATTTAGATAACTTCTATGTTAGAACTAATTTTATTTGAGATTCACCATCTTATGTATTATTAACTCTCACCCTATGAATTATTACCTTAATAATTTTATCTAGAATAAAGATCAGAAACTTCCATTTTTCAAAAACTATCTATCTTCGTTTACTAATTCTACTTGCTATTGTTCTATCCTTGGCCTTTAGAGTAAATAATTATATTTTCTTCTATATCTTATTCGAAGCTTCATTGGTTCCTACATTTATTTTAATTTTAGGCTGAGGTTATCAACCAGAACGACTCCAAGCTGGAGTATATATGCTAATATATACAGTACTAGCTTCCCTTCCTTTATTAATCTCATTTCTCTATATACATTTTACAATAAACTCTAGCAGAATAGTAATAATACCTATTTTATATTCTTCCCATTCTCTTATAAAACTATGGCCCTTACTACTA??????GCAGCCCGTAAATCTGCTCCAGCAACGGGAGGGGTTAAGAAACCTCACAGATACCGTCCAGGTACCGTGGCCCTCAGAGAAATTAGACGCTACCAAAAGAGTACCGAATTACTCATCCGTAAATTGCCTTTCCAACGTCTTGTTCGCGAAATTGCTCAGGATTTCAAGACAGACCTACGGTTCCAGTCCTCTGCCGTTATGGCTTTACAGGAAGCCTCAGAAGCCTACCTTGTTGGACTTTTCGAGGATACAAACTTGTGCGCCATTCACGCAAAAAGAGGAGGTAGTGACGTGAAATAACGATGCGGGACTCTTCCGAGGCCTCGCAATCGGAATGAGTTAACTTTAAATCCTTTCGACGAGGATCGATTGGAGGGCAAGTCTGGTGCCAGCAGCCGCGGTAATTCCAGCTCCAATAGCGTATATTAAAGTTGCTGCGGTTAAAAAGCTCGTAGTTGAATCTCACGATTCAACAGGAGGTGA----GCGCCGTGGTG---GTAGTAGTA-GCA----GCAAT-----------------TGCTA-----------CTAGAATTCACCT--TCTCATTCGTCTCG-TTACGGTAGAAG------------------------AAGAAGGAGGATGTCGAAAGCTCGAACAGGGTG-------------TTAATAAGA--------CGGTACGAGTTGATATTCCGACAGTGGTGGTAGCGGAGGCGGTCGTCGTTGA------TGCTGCTGCTGCT------GCTGCAGCTGTAGCTGTTTGTACTGCGGTGGTAGTGGCAAAAAACGACT----GACCGTGGCCGTTGCCGC------TT---CTATTACTTCGTTCATCGTCGATTCC----CTATTCGTTGCATTGTTTCCTTTT---ACTACTGGTTCTCCTTCTTCTTTCCAACGAACG-------------GAAAAGAGAGGGTGAAAAA-----GAAAGTGCCACG----GTG----------TAATCGTCCTTTTGGATAACAAA-----CATTGTCCGGCCGGCCAGCGGCGTT--AGTATCCAGCAGTGGCTGGCAGCTGCGGCGGGGGCGGTGGCAAACTCCCCTTCCAAATGAG-----TGGTAG----ATGCTTTT------ATT----TATTACTACC-------TCTTCCACCTTGGATGGG---GCTGCTGCTGCTGCTGCTGCTGCTGC------TGCTGCT-GCTGGCTCTCGCG----CGCTCGCGTTCGGTCGGCAACTTCACTTTGACAAAATTAGAGTGCTCAGAGCGGGCAAGATCTGAAGCCCGAATGGAGGTGCATAGAATGATCTAAGATGACCTCGCGATCTAAACGTTTGTCGGTTTATGGGGTCGCGAGGTAATGATTAAA
Zihuatanejo_113_1             CGCCAGAGAATCCTCTGGTAGGATCTGCCCAATGAGTATTTAAATGGCCGCAGTACCCTAACTGTGCTAAGGTAGCATAATAATTTGCCTTTTAATTAGAGGCTAGTATGAAAGATTTGACGAAAGAATATCTCTCTCAGCTTATC-AAAAAAAAATTAACCTGAAAGTTAAAAGGCTTTCATATCCTAAAAGGACGACAAGACCCTATAAAGCTTTATTTAT-ATATTTTTATTTACTTC-AATAGAAA-AATACAAATCTATAAATTTTATTGGGGCGATAAATAAACAAACATTATTAATTATAACGTCTTTGACGAAACTTATAGAACGTTTGTAAAAA--CTTATAACAAGTTACTTTAGGGATAACAGCATAATTTCTTTTAAGAGTTCCTATCGACAAAGAAGATTATGACCTCGATGTTGAATTGAGTTACT-CCTTTTAAGCAGCCCTAAAAGGTAGAAGTCTGTTCGACTTTTAATTACTCACTTGGAAACTAAACCTTGATTAGTAGGAGATATATTTCTGAAAATTAAAAAGTTTGGCGGCTTTTAGAGTAATCAGGGGAATTTGTATCGTTATCGTAACTACGCGCTATACCTTACTTAGCTTTAGCTTGTATACCGCCGCCTAAGTAGTCTTAGCAGAGAAAAACTATAATTAGCTATGGAAACGTCAGGTCATGGTGCAGCATAGCTAAGATGATTACAAATTACAATTTATATCTAATTTGGACTTAAAATTAAAATTTTAACGAAATAGGACTTGTAAGTAATTACTAAGTTAGAATAGAGTAATAAATACTAG-CTAAAAGTGTACATATCGCCCGTCACTCT?????????????????????????????????????????????????????????????????????????????????CCAGGGAGTTTTATTGGAGATGATCAGATTTATAATGTAGTTGTAACAGCTCATGCTTTTGTTATAATTTTTTTTATAGTTATACCCATTATAATTGGGGGATTTGGAAATTGGCTTGTGCCTTTAATATTAGGGGCTCCTGATATAGCCTTCCCACGTATAAATAATATAAGGTTTTGATTGTTGCCTCCTTCCTTAGTATTATTGCTTAGAAGAGGTCTTGTAGAGAGGGGAGTAGGCACAGGGTGGACTGTCTACCCTCCTTTAGCAAGAGGAATTGCCCATAGAGGTGCATCTGTGGATTTAGGTATTTTTTCATTACATTTAGCTGGGGCTTCTTCAATTTTAGGGGCTGTAAATTTTATCTCTACTTGTATTAATATACGTACCCCTGGGATAAAATTAGATCGTATGCCTTTATTTGTTTGATCAGTTTTGATTACAGCTGTTCTTTTACTTCTATCTCTACCTGTATTAGCCGGAGCTATTACAATATTGCTTACTGATCGCAATCTAAATACCTCTTTTTTTGATCCTAGAGGAGGGGGGGATCCTGTATTATATCAACATCTATTTTTTTTTACACTTCATTTTACTCTTCCTTTTATCCTATTAGCATTAGTTGTTATCCATATCCTGTATCTACACCAAACAGGCTCTAATAACCCCTTAGGATTCTCCTCAGAAGAAGATAAAATCCCATTTTCTCCTTACTATATTATAAAAGACATTGTAGGGTTTATTATCATAATGACGATCTTAATACTAATTACTCTTCTAGACCCCTACCTACTAGGAGACCCAGAAAATTTTAATCCAGCAAACCCACTTAGAACCCCTACTCATATTCAGCCCGAATGATACTTCCTCTTTCTGTTCGACTTTTAATTACTCACATGATTTGAGTTCAGACCGGCGTAAGCCAGGTTAGTTTCTATCCTTTAGAACTTATTCATTTCAATTTGTACGAAAGGACCATTGAAAAA-AAAAAGTTTTTTCCTTTGAACAAATATATTCTAAATATACCAAGCCATTAGGAA-AACCTTTCTAACGCTTTCAAAACGCTTACT--T-ATATAGCTAAATGGCTAGATTAGCTCTTTAAGAGGCCCTCTTTCTCTCTTTAAAAGTTCAGCAATACAAACAAGCGCGTATAGTAAATAAATTACAATAAACACATAAACCAGCCTAGACCTTAAACAATATACTTTAGTGATAATTTCCTCTCCGGACTTAAAATATATACTAGACTCCCCAATTATTA---CTAGTTCTATACCAGTTATTTTATAAACAAAAATCAAGCTTACCGACCTTAAAAAGAGAATAAAAATATTAACTAAATCAATTCTCTCTAATATATCCCTGGATGCTAAGCTAGACACATAAGTAAATAATACAAGTATACCCCCGAAGAAAACCAAAAATAAAATGTATCTAAACCATAAAGAATATTTTAAACAACTTACCAATAAAGATAAAATTAAAGTCTGAACTAGTAAGACAAAAATTATTAAATGAGGTCTAGTTAGACCTAGTACAAGGATCCCGAGTCTTAACAACCCTGTCAAAAGCCTAAGTTCTAGCACAAGAGATAGTT---TAAATAAAATATTAATTTTGGATATTAAAGAAGT-TAC-TT--TCTCTCTTGATTATGAAACTTACCTTTCCTATTTATTCTATTCCTCTTCTACTCTTTTTCCCCGCCTTAATTAGATTTATATCTACCTGAGGGCATCTTCTATCTACTTTGCTGGCCTTAGAGTTTATAGTATTATCACTATTTCTAATTATTATATTAATAAGTCCTTCTATACCTCAAGAATCGTTCACATCCTTAATATTCATTAGAGTCGCTGTTTGTGAAGGAGCATTGGGCCTGACTACTCTTGTAATACTAACCCGCACTAAAGGCTCTGACATAGTATCTAGAATTTTACTAATAAAATGATAACCCTTATAATACTTCTACTAGCCCCTCTTCTCTTTCCAACTCCAATAATTACAGTAATTGCTTTAATACTTTCCGTAAGAGTTTTACTTCTACAGATAAAGCATGATATAGATATTTTCTCTATCAGAACTAATTTTATTTGAGATTCCCCCTCCCATATTCTATTAACCCTTAACCTATGAATTATCACCTTAATAATCTTAGCTAGAATTAAAATCAGAAATTCTCACTCTTCAAAAACTATCTATTTACGTCTACTAATATTACTTGCAATTATTCTTTCCTTAGCTTTTAGAGTAAACAACTTTATTTTCTTCTATATTATATTCGAAGCATCTCTAGTCCCAACATTTATACTAATTCTAGGGTGAGGCTACCAACCTGAGCGACTCCAAGCCGGAGTATATATACTAATATATACAGTATTAGCTTCTCTTCCCTTACTAATTTCCCTCTTGTATATTCAATTTACTGTAAACTCTTGTAATATAATAATAGTACCTATACTATACCCCTCCCATTTTATAATAAAATTATGACCTTTATTACTA??????????????????TCTGCTCCAGCAACGGGAGGGGTTAAGAAACCTCACAGATACCGTCCAGGTACCGTGGCCCTCAGAGAAATTAGACGCTACCAAAAGAGTACCGAATTACTCATCCGCAAATTGCCTTTCCAACGTCTCGTTCGCGAAATTGCTCAGGATTTCAAAACAGACCTACGGTTCCAGTCCTCTGCCGTAATGGCTTTACAGGAAGCCTCAGAAGCCTACCTTGTTGGACTTTTCGAGGATACAAACTTGTGCGCCATTCACGCAAAAAGAGGAGGTAGTGACGTGAAATAACGATGCGGGACTCTTCCGAGGCCTCGCAATCGGAATGAGTTAACTTTAAATCCTTTCGACGAGGATCGATTGGAGGGCAAGTCTGGTGCCAGCAGCCGCGGTAATTCCAGCTCCAATAGCGTATATTAAAGTTGCTGCGGTTAAAAAGCTCGTAGTTCGATCTCACGATTCGAAAGGATGTAGGTGAGCGCCGTCTTG---GTAGTAGTA-CTA----CTACT------------ACTACTAGGA--AA------CCTCGAATTGACCT--TCTCATTCGTCTCG-TTGTTGTTACGGTAGTACAAG---------------TAGTACGGGGATGTCGAAAGCTTGAACA--AGG-------------TTATGAAGA--------CGGTACGAGTTGATTTTCTGAC-----TGACGGCGTTGGCGGAGGCGGTCGT------CGTTGCTGCTGCTTCT------------ACTG-------CGGTGGTACGCTAGTGGCAAAC-----------GACAGTCGCCGCCGCTGCCGC---TT---CTACTACTTCGTTCATCGTCGATCCT----TGTTGTGTTGCTTTGGCTCCTCCA--------GTTACTTCTTTCCAACTAACAAC-AACAACAACGGACATTGAAAAAAGAGAGGGTGCGGA-----CGACGTGTCCCG-GCGTAATAA--CCAATCACTCGTCCTTTTCGATGAAAAA-----CATTGTCCGGCCGGCCAGCGGC-----------------------------GTAGT---------------AGCCTCCCCGGAATGGG-----TGGTGGTTTCGTTGTATT------ATTATAATAATAATGAT----ACCTCTTCCACCTTGCACGGT---GCTGC-------------------------------------TGG?????????????????????????????????????????????????????????????????????????????????????????????????????????????????????????????????????????????????????????????????????
Yaguanabo_Cuba                ???????????????????????????????ATGAGTATT-AAATGGCCGCAGTACCCTGACTGTGCTAAGGTAGCATAATAACTTGCCTTTTAATTAAAGGCTGGAATGAAAGATTTGACGAAAGAATATCTGTCTCAGCTTCTT-ATTAAAAAATTAACTTAAAGGTAAAAAGGCCTTTATTTACTAAAGGGACGACAAGACCCTATAAAGCTTTATTTAT-AAATTTTTATTTATATT-AAG-AACA-AAACAAAAACTATAAATTTTATTGGGGTGATAGATAAATAAACATTATCGGTTAAAACGTCTTTAACGAAACTTATACAACATTT-TTAAAAACCTTATAACAAGTTACTTTAGGGATAACAGCATAATTTCTTTTTAGAGCCCTTATCGACATAGAAGATTATGACCTCGATGTTGAATTGAGTTACT-TCTCCTAAGTAGTCTTAGGTGATAGAA???????????????????????ACTTGGAAACCAAGCCTTAAATAGTAAGAGCTATACTTCTGAAACTTAAAAAGTTTGGCGGCTTCTAGAAAA-TCAGGGGAATTTGTATCATTATCGTCAACACGCGCTATACCTTACTTAGCTTCAGCTTGTATACCGCCGCCTAAGTACTCTTAGCAGAGAAAAACTACAATTAGCTATAAAAACGTCAGGTCATGGTGCAGCTTAGCTAAGGAGATTACAAATTACAATTTGTACTTAATTGGAGTTAAAGTTAAAAATTTTAATGAAATAGGATTTGAAAGTAATTACTAG-TTAGAATAGAGTAATAAATATAAAACTAAAAGTGTACATATCGCCCGTCACTCT????????????????????????????????????????????????????????????????????????????????????????????????????????????????????????????????????CATGCTTTTGTTATAATTTTCTTTATAGTGATACCCATTATAATTGGGGGGTTTGGAAATTGGCTTGTGCCTCTAATGTTAGGAGCGCCTGATATGGCTTTCCCTCGCATAAATAATATAAGGTTTTGATTATTGCCTCCTTCTTTAGTGCTTCTTCTTAGCAGGGGTTTAGTAGAAAGAGGGGTAGGAACAGGATGGACTGTGTATCCTCCTTTAGCAAGGGGGATTGCCCATAGAGGGGCTTCTGTAGATTTAGGTATTTTTTCGTTGCATTTAGCTGGGGCTTCATCGATTTTAGGGGCTGTGAATTTTATTTCTACTTGTATCAATATACGTACTCCTGGAATAAAGCTAGATCGAATGCCTTTATTTGTGTGGTCTGTACTAATTACTGCTGTTTTATTACTCTTATCCCTTCCTGTA??????????????????????????????????????????????????????????????????????????????????????????????????????TTCTTTACCCTTCATTTCACCCTCCCATTTATTCTCCTAGCAATAGTTGTAATCCATATCCTCTACCTACACCAAACAGGCTCTAACAACCCACTAGGACTCACTTCAGAAGAAGATAAAATTCCATTTTCTCCTTATTATATTATAAAAGATATCGTAGGATTTATCATTATACTACTAGTACTAATATTAATTACACTAATAGATCCTTACTTATTAGGTGACCCTGAAAACTTCAATCCGGCAAATCCACTTAGAACTCCTACTCATATCCAGCCCGAATGATACTTCCTCTTTCTGTTCGACTTTTAATTACTCACATGATTTGAGTTCAGACCGGCGTGAGCCAGGTTAGTTTCTATCTTTTAGATCTTTCTAATTTCAATTTGTACGAAAGGACTTTTGAATATAAAAAAGTTTTTTCTCTAGAACAAATATATTCTAAATTCCCCAAGCCACTAGGTATTACCTTTCTAACGCTTTCAAAACGCTTACT--T-ATATAGCTAAATGACTATATTAACTCTTTAAGAGGACCTCTCTCCCCTTTTAGAAGTTCTGCAATACAAATCAGTGTATACAATAGATATATCACAACAAATATATAGACTAATCTTGAATTTATACAATACACTTTAGTAATAGAATCTTCCCCTGATTTTAAATAAATATCGGGCTCTCCAATTATTA---ATAAGCTTATACCCATTATTTTACAAATAAAAATTAAACTCAACACCCCCACTAAAAACAGGAAACCGTTTACTAAGTTAACTCTTTCTAGCAAATCACTCGAAGCTAAGCTAGAAACATAAGTAAATAAAACTAATATTCCACCAAAAAAAACTAAAAATAAAATATACCTAAACCATAGAGAATATTTTAAACAACTTACTAATAAAGATAAAAGCAAAGTTTGTACTAATAAAATAAAAATCATCAGATGAGGCCTTAATAAACCTAAAACAAAAATTCCTAACGCCCCAAAGCCTATTAAAAATATAAACTCTAACACAAGAGGTAGTT---TAAATAAAATATTAATTTTGGATATTAAAGAAGTCTGC----TCTCTTGACTACGATGAAACTTACCTTACTAATTTATCTTACCCCTATATTGCTTTTTTTCCCAGCCTTAATTAGGTTTATATCTACTTGGGGGCATTTACTTTCAACTCTATTAGCATTAGAGTTTATAGTACTATCACTGTTTTTCATTATTATGTTGATAAATCCATCTCTCCCTCAGGAATCATTTTCTTCTTTAATATTTATCAGAATTGCTGTTTGTGAAGGGTCCTTGGGGTTAACTATCCTTGTGATATTTACACGCACTAAAGGCTCAGATATAGTCTCAAGAACTCTACTTATAAAATGATAACTCTAACACTTCTTTTATTAACACCTATATTTTTTACAACTCCAATAATCTCTATAATAGCCTTATTGCTGTCAGTGATAAATCTAATTCTACAGATAAAACACGATATAGACGTCTTTTCTATCAATGCAAATTTTGTCTGAGACTCTCTATCCCACGTACTACTAACACTCAACTTATGAATCATCATTTTAATAATTCTATCTAGGATAAAAATCAGAAATTCCCATTTTTCTAAAATTACCTACCTTCGGCTATTAATACTTCTTGCCATTATCCTCTCTTTAGCCTTCAGAGTAAATAATTATATCTTCTTCTATATTTTATTTGAAGCTTCTTTAATTCCAACATTTATACTAATCCTAGGCTGAGGATATCAACCAGAGCGCCTCCAAGCCGGAGTCTATATATTAATATATACAGTCTTAGCCTCACTTCCTTTACTAATCTCTTTTATATACTTTAATTTTACAATAAATTCTTGTAGCATAATATTTATACCAGCCCTCTACCCGTCACATTTTATTATAAAACTATGGCCTATCCTACTAACCAAAGCCGCACGTAAATCTGCTCCAGCCACGGGAGGTGTTAAGAAACCTCACAGATACCGTCCAGGTACCGTGGCCCTCAGAGAAATTAGACGCTACCAAAAGAGTACCGAATTACTCATCCGTAAATTGCCTTTCCAACGTCTTGTTCGCGAAATTGCTCAAGATTTCAAAACGGACCTACGGTTCCAGTCTTCTGCCGTAATGGCTTTACAGGAAGCCTCAGAAGCCTACCTTGTTGGACTTTTCGAGGATACAAACTTGTGCGCCATTCACGCAAAAAGAGGAGGTAGTGACGTGAAATAACGATGCGGGACTCTTCCGAGGCCTCGCAATCGGAATGAGTTAACTTTAAATCCTTTCGACGAGGATCGATTGGAGGGCAAGTCTGGTGCCAGCAGCCGCGGTAATTCCAGCTCCAATAGCGTATATTAAAGTTGCTGCGGTTAAAAAGCTCGTAGTTCGATCTCACGATTCGAAAGGCGGAGG----AAGCCGTAGTA---GTCGAGGAA---------------------------------------------ACCTCGATCCACCT--TCTCTATCGCTTAT-TCATTTCGATAG----------------------------------------AAGGATCGAAGA------------------GGATGAAGA--------CGGCACGGGTTGATTTTCTGACAG---TGGTTGCGGAGGCGGTCGTTGTCAT------TGGTGCTGCTGCTGCT------------GCTG-------TGGTGGTACGCTAGTGCCAAAC-----------GACCGTCGCCGCTTCCGC------TT---CTTCTACTTCGTTCATCGTTGATTCC----CTCTTCGTTGCTTTAGCT---------------------TTTCCTTCTTCCCAAAGAATG-------------GAAAGTAGAGAGCGGTGGAATGTCGAGAATTCCCGGCGCGGCGTAACAAACACCACCCGTCCTTTTCGATGAAAAA-----CAAAGGCTGACCGGCCAGCGGCGTAGTAGTAGTAGTA--------------GTAGTAGTAGTAGCTACAGCGGCCTACCCGAAAGGAA-----TAATGG-TAAATGGTGTT------------GTATTAACAAC----ACCTCTACCACCTTCGAAGGT---GCTGGCTGGCTGGTGGCTCACCACGC--------------ACTATTGCTCGCT----CGCTCGCGTTCGGTCGGCAACTTCACTTTGACAAAATTAGAGTGCTCAGAGCGGGCAAGATCTGAAGCCCGAATGGAGGTGCATAGAATGATCTAAGATGACCTCGCGATCTAAACGTTTGTCGGTTTATGGGGTCGCGAGGTAATGATTAAA
niveus_Puerto_Rico_28_1       ??????????????????????????????????????????????????????????????????????????????????????????????????????????????GAGGATTTGACGAGAGAATTTCTGTCTCGGCTTATT-AAGAAAAAATTAACCTAAAGGTTAAAAGGCCTTTATTTACTAAAAGGACGACAAGACCCTATAAAGCTTTATTTA-AATATTTTTGTTTATTTT-AAGGAAA--AAATACAAATTATAAATTTTATTGGGGCGATAAATAAATAAACACTATTAATTAAAACGTTTTTGACGAAATTTATAAAACATTT-TTAAAAAATTAACAACAAGTTACTTTAGGGATAACAGCATAATTTCTTTTTAGAGCTCCTATCGACAGAGAAGATTATGACCTCGATGTTGAATTGAGTTACT-TCCTCTAAGCAGCCTTAGAGGATAGAA???????????????????????ACTTGGAAACTAAGCCTTAAATAGTAAGAGTTATACTTCTGAAATTTAAAAAGTTTGGCGGCTTTTAGAAAAATCAGGGGAATTTGTATCATTATCGTCAACACGCGCTAAACCTTACTTAACTTTAGTTTGTATACCGCCGCCTAAGTATTCTTTATAGAGAAAGACTACAATTATTTATAAGTACGTCAGGCCATGGTGCAGCATAGTTAAGAAGATTACAAATTACAATTTAAATCTAATTGGAGTTAAAGTTAAAAATTTTAATGAAAGAGGACTTGTAAGTAATTACTAG-TTAGAATAGAGTAATAAATTTAAAACTAAAAGTGTACATATCGCCCGTCACTCT??????????????????GGAGCTTGAGCGGGTGCAGTTGGCACTGGATTAAGAATAATTATTCGAACGGAGTTAGGACAGCCAGGAAGTTTTATTGGAGATGATCAAATTTATAATGTTATTGTAACAGCCCACGCCTTTGTTATAATTTTTTTTATAGTAATACCAATTATAATTGGTGGATTTGGAAATTGACTTGTTCCTTTGATATTAGGAGCTCCTGATATAGCTTTCCCTCGAATAAATAATATAAGGTTTTGGCTACTACCTCCATCTTTAGTTTTATTACTTAGAAGTGGTCTTGTGGAAAGAGGCGTAGGAACAGGATGAACTGTTTACCCTCCTTTAGCAAGAGGTATTGCACATAGAGGGGCTTCTGTAGATTTAGGTATTTTTTCGCTACATCTAGCTGGAGCTTCCTCAATTTTAGGAGCTGTAAATTTTATCTCTACTTGTATCAATATACGAACTCCAGGAATAAAATTAGATCGTATACCTTTATTTGTTTGATCTGTACTAATTACTGCTGTACTATTGCTTTTATCCCTACCTGTATTAGCTGGGGCTATTACAATACTACTAACAGATCGTAATTTAAACACTTCTTTCTTTGATCCTAGAGGAGGGGGCGACCCTGTGCTT???????????????TTTTTTACGCTTCATTTTACCCTTCCTTTTATCCTTCTGGCCATAGTTGTGATTCATATCCTCTATTTGCATCAAACAGGATCCAATAATCCTTTAGGAATTTCTGCAGAAGAAGATAAAATTCCATTTTCTCCATACTATATTATAAAAGATATTGTAGGGTTTATTATCATTGTAATGATTTTAATATTGATTACCCTTATAGACCCTTATCTTCTAGGAGACCCTGAAAATTTCAACCCAGCAAATCCACTTAGAACTCCCACTCATATTCAGCCCGAATGATACTTCCTCTT??????????????????????????????????????????????????????GTTAGTTTCTATCTTTTAGACCTTAAAAATTTCAATTTTTACGAAAGGACTCTTGAATAT-AAAAAATTTTTTCTTTAGAAAAAATATATTCTAAGTTTATTAGGCCACGAGGAATTTCCTTTCTAGCACTTTCAAAAGGCTTACT--T-TTATAGCTAAATGGCTAAACTAACTCTTTAAAAGGACCACTTTCCCTCTTTAAAAGCTCTGCAATACAAATAGGTGCATACAACAAATAGGTAACAGTAAATATATAGATCACCCTCGATCTGAAACAATATGTTTTAGTAATAATATCTTCTCTTGACTTTAAATAAGCATTAGACTCCCCACCTATTA---CCAACCTCACACCTATAATTTTACAGAATAAAATTAGACCTAGTAGCCTTACTAAAAATATAAAAATAATTGCTAAATCAAATCTTTCCAATAATTCCCTTGATGCTAATCTAGATACATAAGTAAATAAAACTAGCATACCCCCAAAAAAAACTAAAAATAAAGTGTACCTAAATCATAAAGAGTACTTAAAACAACTCACCAATAGGGATAAAACCAAAGTTTGAGCTAATAGTACAAAAATTATCAAATGAGGCCTTAGCAAAACCAGAATAAAGATTCCTAATCCTACTAGGCATACTAAAAACCTAAACTCTAACACAAGAGGTAGTTTTATAAAAAAAATATTAA???????????????????????????????????????????????????????????????????????????????????????????????????????????????????????????????????????????????????????????????????????????????????????????????????????????????????????????????????????????????????????????????????????????????????????????????????????????????????????????????????????????????????????????????????????????????????????????????????????????????????????????????????????????????????????????????????????????????????????????????????????????????????????????????????????????????????????????????????????????????????????????????????????????????????????????????????????????????????????????????????????????????????????????????????????????????????????????????????????????????????????????????????????????????????????????????????????????????????????????????????????????????????????????????????????????????????????????????????????????????????????????CTCCAAGCCGCCCGTAAATCCGCTCCAGCCACGGGAGGTGTTAAGAAACCTCACAGGTACCGTCCAGGTACCGTGGCCCTCAGAGAAATTAGGCGCTACCAAAAGAGTACCGAATTACTCATCCGTAAGTTGCCTTTCCAACGTCTTGTTCGCGAAATTGCTCAGGATTTCAAAACAGATTTACGATTCCAGTCCTCTGCCGTAATGGCTTTACAGGAAGCCTCAGAAGCCTACCTTGTTGGTCTTTTCGAAGATACAAACTTGTGCGCCATTCACGCAAAAAGAGGAGGTAGTGACGTGAAATAACGATGCGGGACTCTTCCGAGGCCTCGCAATCGGAATGAGTTAACTTTAAATCCTTTCGACGAGGATCGATTGGAGGGCAAGTCTGGTGCCAGCAGCCGCGGTAATTCCAGCTCCAATAGCGTATATTAAAGTTGCTGCGGTTAAAAAGCTCGTAGTTCGATCTCACGATTCGGAAGGCGGATA----AAGCGCCGTCA---GTGGAAGTA-GATCGTAATAATAATAATACTACTACTACTACTACTAGGTAACCTCGAATATCCACCT--TCTCATTCGCTTCGCTTTCGGTAGAAGAACTATGATACTAGTAGG------AGGAAGGTGAATGTTGAAGACTCGAACAGGAGGAGGAGGAGGAGGAGGACGATGA--------TGGTACGAGTTGATTTTCAGACGG---TGGTGGCGGAGGCGGTCGTTGTTGCA-----TGCTGCTGCTGCTGCTGTAG--GCTACTACTG-------CGGTGGTACGACAGTGGCAAAAC----------GACCGTCGCCGCTGCCGC------TT---ACACTACTTCGTTCATCGTCGATTCC----CTCTTCGTTGCTTCGGCTTCTCCT-----CCCTCCCCATTATTCTTCTTTCCAACGGACG-------------AAAAAGAGAAGGCGGTGCC-----GAGGCGTCCCGG---CGCTAAA-TGCTAAAGCCCGTCCTTTTCGATGAAAAA-----CAATGGCCGGCCGGCCAGCGGCGTTATAGTAGCCAGCAGAAGCG-------GCGGAAGCGGCAGTAGTAGTAGCCTCCCCGTAAAGAAGTGGTAAAAGGGTTTGTTGTCTTGTAAAAATAATAATAACAACAAT----ACCTCTTCCACCTTCGAAGGT---GCTGCTGCTGCTTTCTC-----------------------ACTTACTGACGCG----CGCTCGCGTTCGGCCGGCAACTTCACTTTGACAAAATTAGAGTGCTCAGAGCGGGCAAAATCTGAAGCCCGAATGGAGGTGCATAGAATGATCTAAGATGACCTCGCGATCTAAACGTTTGTCGGTTTATGGGGTCGCGAGGTAATGATTAAA
Sea_Cliff_Lat_1               ?????????????????????????????????????????????????????????????????????????????????????????????????????????????????GATTTGACGAAAGATTAACTGTCTTAGCTTATT-ATTAAAAAATTAACTTAGAAGTTAAAAGGCTTCTATTTACTAAAGGGACGATAAGACCCTATAAAGCTTTATTTA-AAAATTTCTATTTTTGTT-AAG-AAAA-AAATACAAATCATAAATTTTATTGGGGAGATAGATAAACAAACATTATCAATTACAACGTTCTTAACGAAACTTATAAAACGTTT-TTAAAAACCTTATAACAAGTTACTTTAGGGATAACAGCATAATTTCTTTTTAGAGTTCCTATCGACAAAGAAGATTATGACCTCGATGTTGAATTGAGTTGCT-CCTTTTAAGCAGATTTAAAAGGCAGGA???????????????????????????????????????????????????????????????????????????????????????????????????????????????????????????????????????????????????????????????????????????????????????????????????????????????????????????????????????????????????????????????????????????????????????????????????????????????????????????????????????????????????????????????????????????????????????????????????????????????????????????????????????????????????????????????????????????????????????????????????????????????????????????????????????????????????????????????????????????????????????????????????????????????????????????????????????????????????????????????????????????????????????????????????????????????????????????????????????????????????????????????????????????????????????????????????????????????????????????????????????????????????????????????????????????????????????????????????????????????????????????????????????????????????????????????????????????????????????????????????????????????????????????????????????????????????????????????????????????????????????????????????????????????????????????????????????????????????????????????????????????????????????????????????????????????????????????????????????????????????????????????????????????????????????????????????????????????????????????????????????????????????????????????????????????????????????????????????????????????????????????????????????????????????????????????????????????????????????????????????????????????????????????????????????????????????????????????????????????????????????????????????????????????????????????????????????????????????????????????????????????????????????????????????????????????????????????????????????????????????????????????????????????????????????????????????????????????????????????????????????????????????????????????????????????????????????????????????????????????????????????????????????????????????????????????????????????????????????????????????????????????????????????????????????????????????????????????????????????????????????????????????????????????????????????????????????????????????????????????????????????????????????????????????????????????????????????????????????????????????????????????????????????????????????????????????????????????????????????????????????????????????????????????????????????????????????????????????????????????????????????????????????????????????????????????????????????????????????????????????????????????????????????????????????????????????????????????????????????????????????????????????????????????????????????????????????????????????????????????????????????????????????????????????????????????????????????????????????????????????????????????????????????????????????????????????????????????????????????????????????????????????????????????????????????????????????????????????????????????????????????????????????????????????????????????????????????????????????????????????????????????????????????????????????????????????????????????????????????????????????????????????????????????????????????????????????????????????????????????????????????????????????????????????????????????????????????????????????????????????????????????????????????????????????????????????????????????????????????????????????????????????????????????????????????????????????????????????????????????????????????????????????????????????????????????????????????????????????????????????????????????????????????????????????????????????????????????????????????????????????????????????????????????????????????????????????????????????????????????????????????????????????????????????????????????????????????????????????????????????????????????????????????????????????????????????????????????????????????????????????????????????????????????????????????????????????????????????????????????????????????????????????????????????????????????????????????????????????????????????????????????????????????????????????????????????????????????????????????????????????????????????????????????????????????????????????????????????????????????????????????????????????????????????????????????????????????????????????????????????????????????????????????????????????????????????????????????????????????????????????????????????????????????????????????????????????????????????????????????????????????????????????????????????????????????????????????????????????????????????????????????????????????????????????????????????
Puerto_Penasco_Mex_1          ?????????????????????????????????????????????????????????????CTGTGCTAAGGTAGCATAATAATTCGTCTTTTAATTAAAGGCTAGTATGAATGATTTGACGAAAGAAAATCTGTCTTAGCTTATT-AAAAAAAAATTAACCTAGAAGTTAAAAGGCTTCTATTTCCTAAAGGGACGACAAGACCCTATAAAGCTTTATTTATAATATTTTTATTTACTTC-AAT-AAAA-AATATAAATTTATAAATTCTATTGGGGCGATAGATAAATAAACATTATTGACTATAACGTCTTTAACGAAATTTATAAAATGTTT-TTAAAA--TATACAACAAGTTACTTTAGGGATAACAGCATAATTTCTTTTTAGAGTCCTTATCGACAAAGAAGATTATGACCTCGATGTTGAATTGAGTTACT-ATTTTTATGGAGATATAAAAAGTAGAA???????????????????????????????????????????????????????????????????????????????????????????????????????????????????????????????????????????????????????????????????????????????????????????????????????????????????????????????????????????????????????????????????????????????????????????????????????????????????????????????????????????????????????????????????????????????????????????????????????????????????????????????????????????????????????????????????????????????????????????????????????????????????????????????????????????????????????????????????????????????????????????????????????????????????????????????????????????????????????????????????????????????????????????????????????????????????????????????????????????????????????????????????????????????????????????????????????????????????????????????????????????????????????????????????????????????????????????????????????????????????????????????????????????????????????????????????????????????????????????????????????????????????????????????????????????????????????????????????????????????????????????????????????????????????????????????????????????????????????????????????????????????????????????????????????????????????????????????????????????????????????????????????????????????????????????????????????????????????????????????????????????????????????????????????????????????????????????????????????????????????????????????????????????????????????????????????????????????????????????????????????????????????????????????????????????????????????????????????????????????????????????????????????????????????????????????????????????????????????????????????????????????????????????????????????????????????????????????????????????????????????????????????????????????????????????????????????????????????????????????????????????????????????????????????????????????????????????????????????????????????????????????????????????????????????????????????????????????????????????????????????????????????????????????????????????????????????????????????????????????????????????????????????????????????????????????????????????????????????????????????????????????????????????????????????????????????????????????????????????????????????????????????????????????????????????????????????????????????????????????????????????????????????????????????????????????????????????????????????????????????????????????????????????????????????????????????????????????????????????????????????????????????????????????????????????????????????????????????????????????????????????????????????????????????????????????????????????????????????????????????????????????????????????????????????????????????????????????????????????????????????????????????????????????????????????????????????????????????????????????????????????????????????????????????????????????????????????????????????????????????????????????????????????????????????????????????????????????????????????????????????????????????????????????????????????????????????????????????????????????????????????????????????????????????????????????????????????????????????????????????????????????????????????????????????????????????????????????????????????????????????????????????????????????????????????????????????????????????????????????????????????????????????????????????????????????????????????????????????????????????????????????????????????????????????????????????????????????????????????????????????????????????????????????????????????????????????????????????????????????????????????????????????????????????????????????????????????????????????????????????????????????????????????????????????????????????????????????????????????????????????????????????????????????????????????????????????????????????????????????????????????????????????????????????????????????????????????????????????????????????????????????????????????????????????????????????????????????????????????????????????????????????????????????????????????????????????????????????????????????????????????????????????????????????????????????????????????????????????????????????????????????????????????????????????????????????????????????????????????????????????????????????????????????????????????????????????????????????????????????????????????????????????????????????????????????????????????????????????????????????????????????????????????????????????????????????????????????????????????????????????????????????????????????????????????????????
Isla_angel_de_la_Guarda_06    ?????????????????????????????????????????????????????TATATTGACTGTGCTAAGGTAGCATAATAATTTGCCTTTTAATTAAAGGCTAGCATGAATGATTTGACGAAAGAAGAGCTGTCTCCGCTTATT-TTTAATAAATTAACCTAGAAGTTAAAAGGCTTCTATTCTCTAGAGGGACGACAAGACCCTATAAAGCTTTATTTATCATATTTCTATTTATTTC-AAA-AAAA-AATATAAATTTATAAATTTTATTGGGGCGATAGATAAAAAAACATTATTAACCATAACGTTTTTAACGAAACTTATAAAATATTC-TTAAA---CT-A-AACAAGTTACTTTAGGGATAACAGC????????????????????????????????????????????????????????????????????????????????????????????????????????????????????????????????????????????????????????????????????????????????????????????????????????????????????????????????????????????????????????????????????????????????????????????????????????????????????????????????????????????????????????????????????????????????????????????????????????????????????????????????????????????????????????????????????????????????????????????????????????????????????????????????????????????????????????????????????????????????????????????????????????????????????????????????????????????????????????????????????????????????????????????????????????????????????????????????????????????????????????????????????????????????????????????????????????????????????????????????????????????????????????????????????????????????????????????????????????????????????????????????????????????????????????????????????????????????????????????????????????????????????????????????????????????????????????????????????????????????????????????????????????????????????????????????????????????????????????????????????????????????????????????????????????????????????????????????????????????????????????????????????????????????????????????????????????????????????????????????????????????????????????????????????????????????????????????????????????????????????????????????????????????????????????????????????????????????????????????????????????????????????????????????????????????????????????????????????????????????????????????????????????????????????????????????????????????????????????????????????????????????????????????????????????????????????????????????????????????????????????????????????????????????????????????????????????????????????????????????????????????????????????????????????????????????????????????????????????????????????????????????????????????????????????????????????????????????????????????????????????????????????????????????????????????????????????????????????????????????????????????????????????????????????????????????????????????????????????????????????????????????????????????????????????????????????????????????????????????????????????????????????????????????????????????????????????????????????????????????????????????????????????????????????????????????????????????????????????????????????????????????????????????????????????????????????????????????????????????????????????????????????????????????????????????????????????????????????????????????????????????????????????????????????????????????????????????????????????????????????????????????????????????????????????????????????????????????????????????????????????????????????????????????????????????????????????????????????????????????????????????????????????????????????????????????????????????????????????????????????????????????????????????????????????????????????????????????????????????????????????????????????????????????????????????????????????????????????????????????????????????????????????????????????????????????????????????????????????????????????????????????????????????????????????????????????????????????????????????????????????????????????????????????????????????????????????????????????????????????????????????????????????????????????????????????????????????????????????????????????????????????????????????????????????????????????????????????????????????????????????????????????????????????????????????????????????????????????????????????????????????????????????????????????????????????????????????????????????????????????????????????????????????????????????????????????????????????????????????????????????????????????????????????????????????????????????????????????????????????????????????????????????????????????????????????????????????????????????????????????????????????????????????????????????????????????????????????????????????????????????????????????????????????????????????????????????????????????????????????????????????????????????????????????????????????????????????????????????????????????????????????????????????????????????????????????????????????????????????????????????????????????????????????????????????????????????????????????????????????????????????????????????????????????????????????????????????????????????????????????????????????????????????????????????????????????????????????????????????????????????????????????????????????????????????????????????????????????????????????????????????????????????????????????????????????????????????????
	;
End;

begin paup;

taxset outgroup =
niveus_Puerto_Rico_28_1
Yaguanabo_Cuba
;

taxset complete_missing_taxon_12S =
Bahia_de_los_AngelesSWright_4
Ceuta_103_1
Puerto_Libertad_76_13
Sea_Cliff_Lat_1
Puerto_Penasco_Mex_1
Isla_angel_de_la_Guarda_06
;

taxset complete_missing_taxon_COI =
Puerto_Libertad_76_14
Sea_Cliff_Lat_1
Puerto_Penasco_Mex_1
Isla_angel_de_la_Guarda_06
;

taxset complete_missing_taxon_N6N4 =
Bahia_de_los_AngelesSWright_4
Choya_284_3
Puerto_Libertad_76_14
San_Luis_Gonzaga_272_8
Sea_Cliff_Lat_1
Puerto_Penasco_Mex_1
Isla_angel_de_la_Guarda_06
;

taxset ccomplete_missing_taxon_H3 =
Arroyo_Ancho_99_4
Bahia_de_los_Angeles_263_4
Bahia_de_los_Angeles_394_1
Choya_284_3
Choya_596_1
La_Paz_59_4
Las_Gringas_265_5
Los_Barriles_416_1
Puerto_Libertad_76_13
Puerto_Libertad_76_14
San_Bruno_43_4
San_Felipe_277_3
San_Luis_Gonzaga_269_4
San_Nicolas_45_4
Sea_Cliff_Lat_1
Puerto_Penasco_Mex_1
Isla_angel_de_la_Guarda_06
;

taxset ccomplete_missing_taxon_18s =
Bahia_de_los_Angeles_263_4
Bahia_de_los_Angeles_394_1
Crystal_120_3
Isla_Tiburon_7_3
Las_Gringas_265_5
Los_Barriles_416_1
Puerto_Libertad_76_14
San_Luis_Gonzaga_272_8
Sea_Cliff_Lat_1
Puerto_Penasco_Mex_1
Isla_angel_de_la_Guarda_06
;

charset mt_non_coding_16s = 1-491;
charset mt_non_coding_12s = 492-841;
charset mt_coding_COI = 842-1498;
charset mt_coding_Cytb = 1499-1794;

charset ND6_ND4 = 1795-3433;
[charset ND4_ND4L_coding = 2876-3433;]

charset nc_coding_H3 = 3434-3718;
charset nc_non_coding_18s = 3719-4839;

charset nc_region = 3434-4839;

charset bad_align_with_outgroup_16s = 1-81 147-150 223-224 242-261 337-350 441 469-491;
charset bad_align_with_outgroup_12s = 529 655-658 734-748 786-787 790-841;
charset bad_align_with_outgroup_COI = 842-898;
charset bad_align_ND6_4 = 1795-1868 1909 1995-1998 2189-2191 2525-2527 2562-2570 3363-3433;
charset bad_align_18s = 3912-4010 4023-4127 4145-4151 4170-4221 4241-4254 4270-4283 4310-4313 4332-4439 4460-4467 4487-4608 4619-4686;

charset bad_align_MT_NC = 1-81 147-150 223-224 242-261 337-350 441 469-491 529 655-658 734-748 786-787 790-841 842-898 1795-1868 1909 1995-1998 2189-2191 2525-2527 2562-2570 3363-3433 3912-4010 4023-4127 4145-4151 4170-4221 4241-4254 4270-4283 4310-4313 4332-4439 4460-4467 4487-4608 4619-4686;
charset bad_align_MT = 1-81 147-150 223-224 242-261 337-350 441 469-491 529 655-658 734-748 786-787 790-841 842-898 1795-1868 1909 1995-1998 2189-2191 2525-2527 2562-2570 3363-3433 3434-4839;

[include all;
exclude bad_align_MT_NC; ] [command for final dataset]
end;       
